# Supplementary material for: Characterizing the molecular heterogeneity of clear cell renal cell carcinoma subgroups classified by miRNA expression profile
Source: Front Mol Biosci. 2022 Aug 26;9:967934. doi: 10.3389/fmolb.2022.967934 (PMC9459094; doi:10.3389/fmolb.2022.967934)
Supplement: Supplementary file 2 [file Table1.XLSX]

## Sheet: Supplementary Table 1
Supplementary table 1. Univariate Cox regression analysis of miRNA
miRNA	z	HR	HR.95L	HR.95H	pvalue
hsa-miR-361-5p	6.96591	1.71163	1.47142	1.99106	3.26287e-12
hsa-miR-224-5p	6.3219	1.53352	1.34314	1.75089	2.58361e-10
hsa-miR-21-5p	6.06544	2.02144	1.61024	2.53764	1.3159e-09
hsa-miR-301a-5p	6.03175	1.29476	1.19051	1.40813	1.62193e-09
hsa-miR-556-3p	5.79763	1.67435	1.40661	1.99307	6.72586e-09
hsa-miR-376c-5p	5.79077	1.67346	1.40582	1.99205	7.00639e-09
hsa-miR-1247-5p	-5.74431	0.713903	0.636357	0.800899	9.2296e-09
hsa-miR-30d-5p	-5.67468	0.699387	0.618137	0.791316	1.38944e-08
hsa-miR-1245a	-5.66777	0.66716	0.580026	0.767384	1.44666e-08
hsa-miR-19a-5p	5.65667	1.52963	1.32017	1.77233	1.54339e-08
hsa-miR-1251-5p	-5.58652	0.578518	0.477451	0.700979	2.31664e-08
hsa-miR-1225-5p	5.58322	1.69682	1.40937	2.04291	2.36106e-08
hsa-miR-1278	-5.54366	0.645344	0.552768	0.753424	2.96215e-08
hsa-miR-877-5p	5.42855	1.25176	1.15428	1.35747	5.68144e-08
hsa-miR-10a-5p	-5.06486	0.603021	0.495824	0.733395	4.08694e-07
hsa-miR-206	-4.91992	0.698304	0.605224	0.8057	8.65809e-07
hsa-miR-101-5p	-4.87042	0.599265	0.487672	0.736393	1.11359e-06
hsa-miR-125a-5p	4.80431	1.13993	1.08062	1.20249	1.5529e-06
hsa-miR-526b-5p	4.74077	1.27576	1.15356	1.41089	2.12911e-06
hsa-miR-199b-5p	4.70291	1.18227	1.10259	1.26772	2.56486e-06
hsa-miR-222-5p	4.69126	1.3244	1.17772	1.48936	2.71533e-06
hsa-miR-31-5p	-4.66284	0.67091	0.56729	0.793458	3.11873e-06
hsa-miR-29b-1-5p	4.62428	1.65623	1.33736	2.05113	3.75901e-06
hsa-miR-3115	4.58979	1.53075	1.27628	1.83596	4.43683e-06
hsa-miR-520d-5p	4.53274	1.30501	1.16311	1.46421	5.82232e-06
hsa-miR-3164	4.4496	1.63054	1.31463	2.02237	8.60288e-06
hsa-miR-3168	4.41884	1.46309	1.23585	1.73211	9.9232e-06
hsa-miR-184	4.40726	1.30336	1.15849	1.46634	1.04685e-05
hsa-miR-375	4.38038	1.32905	1.17021	1.50945	1.18474e-05
hsa-miR-183-5p	4.33606	1.20985	1.11003	1.31864	1.45057e-05
hsa-miR-223-5p	4.30809	1.34782	1.17667	1.54386	1.64667e-05
hsa-miR-1237-3p	4.28271	1.31367	1.15948	1.48838	1.84628e-05
hsa-miR-3942-5p	4.28075	1.0808	1.04303	1.11995	1.86266e-05
hsa-miR-296-5p	4.23904	1.52617	1.2552	1.85564	2.24474e-05
hsa-miR-892a	4.14145	1.35192	1.17213	1.55928	3.45112e-05
hsa-miR-203b-5p	4.08664	1.57358	1.26608	1.95576	4.37658e-05
hsa-miR-96-5p	4.0687	1.21039	1.10402	1.327	4.72759e-05
hsa-miR-512-5p	-4.03621	0.799643	0.71737	0.891352	5.43206e-05
hsa-miR-1197	-4.01501	0.812533	0.734225	0.899193	5.94429e-05
hsa-miR-27b-5p	-3.99708	0.678231	0.560652	0.820468	6.41298e-05
hsa-miR-196b-5p	3.98084	1.22651	1.10921	1.35621	6.86713e-05
hsa-miR-466	3.97713	1.21721	1.10483	1.34102	6.97523e-05
hsa-miR-1296-5p	3.96601	1.35015	1.16399	1.56608	7.30873e-05
hsa-miR-132-5p	3.92778	1.51494	1.23134	1.86385	8.57324e-05
hsa-miR-1246	-3.91498	0.635012	0.50588	0.797105	9.04114e-05
hsa-miR-30b-5p	-3.91425	0.65435	0.529154	0.809168	9.06838e-05
hsa-miR-607	3.90919	1.46743	1.21074	1.77855	9.26074e-05
hsa-miR-2115-5p	-3.89979	0.829945	0.755727	0.911452	9.62769e-05
hsa-miR-181c-5p	3.89612	1.19509	1.09261	1.30719	9.77456e-05
hsa-miR-204-5p	-3.89047	0.890874	0.840493	0.944274	0.000100052
hsa-miR-376a-5p	3.85903	1.27257	1.12594	1.4383	0.00011384
hsa-miR-29c-5p	3.82691	1.24153	1.11131	1.387	0.000129761
hsa-miR-3144-5p	3.80741	1.28077	1.12758	1.45478	0.00014043
hsa-miR-363-5p	-3.80022	0.546072	0.399702	0.746042	0.000144566
hsa-miR-744-5p	3.78397	1.32289	1.1444	1.52921	0.000154348
hsa-miR-1-3p	3.73947	1.74726	1.30416	2.3409	0.000184406
hsa-miR-200a-5p	3.71655	1.64454	1.26506	2.13785	0.000201965
hsa-miR-136-5p	-3.68713	0.761419	0.658717	0.880134	0.000226796
hsa-miR-19b-1-5p	3.66037	1.40231	1.17008	1.68063	0.000251848
hsa-miR-3145-5p	3.65757	1.18508	1.082	1.29798	0.000254616
hsa-miR-548ag	3.61139	1.35854	1.15041	1.60433	0.000304562
hsa-miR-520a-5p	3.5828	1.28935	1.122	1.48166	0.000339925
hsa-miR-1182	3.57972	1.37212	1.1539	1.63161	0.000343968
hsa-miR-486-5p	-3.49461	0.796715	0.701372	0.905019	0.000474751
hsa-miR-4428	-3.47933	0.761422	0.653045	0.887785	0.000502672
hsa-miR-550a-3-5p	3.46485	1.32767	1.131	1.55854	0.000530536
hsa-miR-200c-5p	-3.45548	0.861988	0.79235	0.937746	0.000549315
hsa-miR-3163	3.45257	1.30349	1.12141	1.51514	0.000555275
hsa-miR-1236-5p	-3.44712	0.830458	0.747211	0.92298	0.000566601
hsa-miR-143-5p	3.43581	1.29025	1.11568	1.49213	0.000590784
hsa-miR-548ai	-3.42916	0.750742	0.637274	0.884413	0.000605459
hsa-miR-1260b	3.41167	1.35014	1.13626	1.60428	0.000645663
hsa-miR-449b-5p	3.40512	1.4739	1.17896	1.84263	0.000661348
hsa-miR-19b-2-5p	3.39975	1.47519	1.17898	1.84581	0.000674466
hsa-miR-24-1-5p	-3.38212	0.726646	0.603892	0.874354	0.000719282
hsa-miR-20b-3p	3.31701	1.27448	1.10431	1.47086	0.000909877
hsa-miR-935	3.30485	1.4379	1.15928	1.7835	0.000950268
hsa-miR-151a-5p	3.29517	1.21356	1.08159	1.36164	0.000983637
hsa-miR-103a-3p	3.2767	1.32366	1.11927	1.56538	0.00105026
hsa-miR-95-5p	3.26262	1.27468	1.10175	1.47475	0.00110388
hsa-miR-130b-5p	-3.23947	0.676998	0.534674	0.857209	0.00119753
hsa-miR-511-5p	-3.2248	0.854629	0.776807	0.940246	0.00126063
hsa-miR-1468-5p	3.21165	1.37316	1.13155	1.66636	0.00131975
hsa-miR-339-5p	3.19774	1.36074	1.12663	1.64349	0.00138511
hsa-miR-4688	3.19661	1.24638	1.08894	1.42658	0.00139051
hsa-miR-106a-5p	-3.17431	0.883261	0.818092	0.953622	0.00150191
hsa-miR-1266-5p	3.17048	1.25176	1.08952	1.43817	0.00152188
hsa-miR-664a-5p	3.1587	1.33618	1.11626	1.59943	0.00158475
hsa-miR-3138	3.10593	1.24478	1.08414	1.42923	0.00189683
hsa-miR-32-5p	3.10538	1.13024	1.04619	1.22104	0.00190037
hsa-miR-548u	3.09482	1.17976	1.0625	1.30998	0.00196929
hsa-miR-145-5p	-3.09367	0.80204	0.697429	0.922341	0.00197699
hsa-miR-1237-5p	3.09311	1.73734	1.22428	2.46541	0.00198072
hsa-miR-1297	-3.08281	0.741219	0.61272	0.896666	0.00205053
hsa-miR-30e-5p	3.04628	1.21008	1.07037	1.36803	0.00231689
hsa-miR-3127-5p	3.03527	1.35367	1.11325	1.64602	0.00240324
hsa-miR-550b-2-5p	3.03306	1.29956	1.09714	1.53932	0.00242086
hsa-miR-374b-5p	3.01081	1.38589	1.12064	1.71392	0.00260553
hsa-miR-1285-3p	3.00698	1.33107	1.10471	1.60383	0.00263853
hsa-miR-1204	2.98201	1.40605	1.12389	1.75905	0.00286366
hsa-miR-429	2.93615	1.18968	1.05945	1.33593	0.00332313
hsa-miR-216b-5p	2.86286	1.279	1.0807	1.51368	0.00419834
hsa-miR-30a-5p	-2.86283	0.765795	0.637929	0.919289	0.0041988
hsa-miR-17-5p	2.8568	1.38989	1.10888	1.74211	0.00427934
hsa-miR-628-5p	2.85421	1.38532	1.10751	1.73281	0.00431447
hsa-miR-3133	2.83933	1.32875	1.09202	1.6168	0.00452086
hsa-miR-625-5p	2.82472	1.39024	1.10613	1.74733	0.00473222
hsa-miR-127-5p	-2.80391	0.728452	0.583738	0.909042	0.00504862
hsa-miR-134-5p	-2.79989	0.78074	0.656537	0.928439	0.00511194
hsa-miR-144-5p	2.79824	1.21269	1.05947	1.38807	0.00513822
hsa-miR-9-5p	2.78014	1.43201	1.11175	1.84454	0.00543349
hsa-miR-409-5p	2.77167	1.2825	1.07559	1.52922	0.00557699
hsa-let-7a-5p	-2.76272	0.75072	0.612545	0.920064	0.00573223
hsa-miR-511-3p	2.7626	1.19212	1.05238	1.35041	0.0057343
hsa-miR-548e-5p	2.73753	1.13009	1.03535	1.2335	0.00619019
hsa-miR-514b-5p	2.71913	1.28795	1.07321	1.54566	0.00654543
hsa-miR-3661	2.67617	1.26216	1.06429	1.49682	0.00744687
hsa-miR-2117	-2.64493	0.770386	0.634975	0.934675	0.00817069
hsa-miR-3607-5p	2.6194	1.19169	1.04514	1.35879	0.00880857
hsa-miR-4714-5p	2.6155	1.23155	1.05359	1.43958	0.00890972
hsa-miR-6848-5p	2.58327	1.34241	1.07364	1.67847	0.00978681

## Sheet: Supplementary Table 2
Supplementary table 2. Multivariate Cox regression analysis of miRNA
miRNA	HR	HR.95L	HR.95H	pvalue
hsa-miR-19b-1-5p	1.2823	1.06224	1.54795	0.0096374
hsa-miR-184	1.26265	1.1088	1.43786	0.000435243
hsa-miR-877-5p	1.18274	1.05237	1.32924	0.00485156
hsa-miR-3145-5p	1.18832	1.06025	1.33187	0.00302235
hsa-miR-200c-5p	0.821432	0.750846	0.898654	1.77906e-05
hsa-miR-31-5p	0.792701	0.665132	0.944736	0.00945923
hsa-miR-376c-5p	1.40889	1.17043	1.69593	0.000290793
hsa-miR-1225-5p	1.33574	1.09713	1.62623	0.00393556
hsa-miR-520a-5p	1.22639	1.07415	1.4002	0.00254657
hsa-miR-223-5p	1.31318	1.13896	1.51404	0.000175701
hsa-miR-486-5p	0.833169	0.731795	0.948586	0.00582685
hsa-miR-1285-3p	1.33656	1.1055	1.61591	0.00273838
hsa-miR-21-5p	1.51205	1.18795	1.92458	0.000781563
hsa-miR-101-5p	0.659927	0.518372	0.840137	0.000740773
hsa-miR-301a-5p	1.23181	1.12357	1.35047	8.87477e-06
hsa-miR-556-3p	1.40981	1.17125	1.69695	0.000282054
hsa-miR-1247-5p	0.819972	0.720787	0.932805	0.00254941
hsa-miR-1266-5p	1.26925	1.08393	1.48625	0.0030689
hsa-miR-526b-5p	1.15813	1.04136	1.28799	0.00678044
hsa-miR-429	1.1736	1.04573	1.3171	0.00653283
hsa-miR-550b-2-5p	1.27435	1.07404	1.51201	0.00545938
hsa-miR-203b-5p	1.41363	1.12395	1.77797	0.00308998
hsa-miR-1297	0.732068	0.601918	0.89036	0.00179202
hsa-miR-892a	1.23273	1.07984	1.40727	0.00195573
hsa-miR-935	1.63832	1.29607	2.07095	3.64217e-05
hsa-miR-361-5p	1.4556	1.24276	1.70491	3.24909e-06
hsa-miR-222-5p	1.2846	1.12126	1.47174	0.000306812
hsa-miR-1251-5p	0.718636	0.576353	0.896043	0.00333485
hsa-miR-548ag	1.35874	1.14083	1.61827	0.000587448
hsa-miR-19b-2-5p	1.4458	1.13855	1.83597	0.00249051
hsa-miR-449b-5p	1.37348	1.08464	1.73924	0.00842766
hsa-miR-19a-5p	1.36966	1.1677	1.60654	0.000111181
hsa-miR-206	0.704314	0.603178	0.822407	9.33077e-06
hsa-miR-466	1.19319	1.0773	1.32155	0.000703461
hsa-miR-1245a	0.798436	0.69289	0.920059	0.00185997
hsa-miR-3115	1.32234	1.09399	1.59836	0.00386888
hsa-miR-3164	1.48159	1.1907	1.84356	0.000423397
hsa-miR-2115-5p	0.780828	0.700214	0.870724	8.59519e-06
hsa-miR-103a-3p	1.29063	1.08743	1.53181	0.00351308
hsa-miR-106a-5p	0.83928	0.773358	0.910821	2.6926e-05
hsa-miR-296-5p	1.4115	1.14858	1.73461	0.00104862
hsa-miR-1468-5p	1.29584	1.06563	1.57577	0.00940577
hsa-miR-196b-5p	1.18077	1.06395	1.3104	0.00177006
hsa-miR-132-5p	1.33889	1.09116	1.64286	0.00517934
hsa-miR-224-5p	1.31791	1.15005	1.51027	7.1523e-05

## Sheet: Supplementary Table 3
Supplementary table 3. Clustering by ipr-miRNAs
id	cluster
TCGA-3Z-A93Z-01A	1
TCGA-6D-AA2E-01A	1
TCGA-A3-3307-01A	1
TCGA-A3-3308-01A	2
TCGA-A3-3311-01A	1
TCGA-A3-3313-01A	2
TCGA-A3-3316-01A	2
TCGA-A3-3317-01A	1
TCGA-A3-3319-01A	2
TCGA-A3-3320-01A	1
TCGA-A3-3322-01A	1
TCGA-A3-3323-01A	1
TCGA-A3-3324-01A	1
TCGA-A3-3326-01A	2
TCGA-A3-3331-01A	1
TCGA-A3-3346-01A	2
TCGA-A3-3347-01A	2
TCGA-A3-3349-01A	2
TCGA-A3-3351-01A	1
TCGA-A3-3357-01A	1
TCGA-A3-3358-01A	1
TCGA-A3-3362-01A	1
TCGA-A3-3363-01A	2
TCGA-A3-3365-01A	1
TCGA-A3-3367-01A	1
TCGA-A3-3370-01A	1
TCGA-A3-3372-01A	1
TCGA-A3-3373-01A	1
TCGA-A3-3374-01A	2
TCGA-A3-3376-01A	2
TCGA-A3-3378-01A	1
TCGA-A3-3380-01A	1
TCGA-A3-3382-01A	2
TCGA-A3-3383-01A	2
TCGA-A3-3385-01A	1
TCGA-A3-3387-01A	1
TCGA-A3-A6NI-01A	1
TCGA-A3-A6NJ-01A	1
TCGA-A3-A6NL-01A	1
TCGA-A3-A6NN-01A	1
TCGA-A3-A8CQ-01A	1
TCGA-A3-A8OV-01A	1
TCGA-A3-A8OW-01A	1
TCGA-AK-3425-01A	2
TCGA-AK-3426-01A	2
TCGA-AK-3428-01A	1
TCGA-AK-3429-01A	1
TCGA-AK-3430-01A	1
TCGA-AK-3431-01A	2
TCGA-AK-3434-01A	1
TCGA-AK-3436-01A	1
TCGA-AK-3440-01A	1
TCGA-AK-3444-01A	1
TCGA-AK-3445-01A	2
TCGA-AK-3447-01A	1
TCGA-AK-3450-01A	1
TCGA-AK-3451-01A	1
TCGA-AK-3453-01A	1
TCGA-AK-3454-01A	1
TCGA-AK-3455-01A	1
TCGA-AK-3456-01A	2
TCGA-AK-3458-01A	1
TCGA-AK-3460-01A	1
TCGA-AK-3461-01A	1
TCGA-B0-4688-01A	2
TCGA-B0-4690-01A	2
TCGA-B0-4691-01A	2
TCGA-B0-4693-01A	2
TCGA-B0-4694-01A	2
TCGA-B0-4696-01A	2
TCGA-B0-4697-01A	2
TCGA-B0-4698-01A	2
TCGA-B0-4699-01A	2
TCGA-B0-4700-01A	2
TCGA-B0-4701-01A	1
TCGA-B0-4703-01A	2
TCGA-B0-4706-01A	1
TCGA-B0-4707-01A	2
TCGA-B0-4710-01A	1
TCGA-B0-4712-01A	2
TCGA-B0-4713-01A	2
TCGA-B0-4714-01A	1
TCGA-B0-4718-01A	1
TCGA-B0-4810-01A	2
TCGA-B0-4811-01A	1
TCGA-B0-4813-01A	2
TCGA-B0-4814-01A	1
TCGA-B0-4815-01A	2
TCGA-B0-4816-01A	1
TCGA-B0-4817-01A	2
TCGA-B0-4818-01A	1
TCGA-B0-4819-01A	2
TCGA-B0-4821-01A	2
TCGA-B0-4822-01A	2
TCGA-B0-4823-01A	2
TCGA-B0-4824-01A	1
TCGA-B0-4827-01A	2
TCGA-B0-4828-01A	2
TCGA-B0-4833-01A	1
TCGA-B0-4834-01A	1
TCGA-B0-4836-01A	2
TCGA-B0-4837-01A	2
TCGA-B0-4838-01A	1
TCGA-B0-4839-01A	1
TCGA-B0-4841-01A	1
TCGA-B0-4842-01A	2
TCGA-B0-4843-01A	2
TCGA-B0-4844-01A	2
TCGA-B0-4845-01A	1
TCGA-B0-4846-01A	1
TCGA-B0-4847-01A	1
TCGA-B0-4848-01A	2
TCGA-B0-4849-01A	1
TCGA-B0-4852-01A	1
TCGA-B0-4945-01A	2
TCGA-B0-5075-01A	1
TCGA-B0-5077-01A	2
TCGA-B0-5080-01A	2
TCGA-B0-5081-01A	2
TCGA-B0-5083-01A	2
TCGA-B0-5084-01A	2
TCGA-B0-5085-01A	1
TCGA-B0-5088-01A	1
TCGA-B0-5092-01A	2
TCGA-B0-5094-01A	2
TCGA-B0-5095-01A	2
TCGA-B0-5097-01A	2
TCGA-B0-5098-01A	2
TCGA-B0-5099-01A	1
TCGA-B0-5100-01A	2
TCGA-B0-5102-01A	2
TCGA-B0-5106-01A	2
TCGA-B0-5107-01A	2
TCGA-B0-5108-01A	2
TCGA-B0-5109-01A	2
TCGA-B0-5110-01A	1
TCGA-B0-5113-01A	2
TCGA-B0-5115-01A	1
TCGA-B0-5116-01A	1
TCGA-B0-5117-01A	2
TCGA-B0-5119-01A	1
TCGA-B0-5120-01A	2
TCGA-B0-5121-01A	1
TCGA-B0-5399-01A	1
TCGA-B0-5400-01A	2
TCGA-B0-5402-01A	1
TCGA-B0-5690-01A	1
TCGA-B0-5691-01A	1
TCGA-B0-5692-01A	1
TCGA-B0-5693-01A	1
TCGA-B0-5694-01A	1
TCGA-B0-5695-01A	1
TCGA-B0-5696-01A	1
TCGA-B0-5697-01A	1
TCGA-B0-5698-01A	1
TCGA-B0-5699-01A	1
TCGA-B0-5700-01A	1
TCGA-B0-5701-01A	2
TCGA-B0-5702-01A	2
TCGA-B0-5703-01A	1
TCGA-B0-5705-01A	1
TCGA-B0-5706-01A	2
TCGA-B0-5707-01A	2
TCGA-B0-5709-01A	1
TCGA-B0-5710-01A	1
TCGA-B0-5711-01A	1
TCGA-B0-5712-01A	1
TCGA-B0-5713-01A	1
TCGA-B0-5812-01A	1
TCGA-B2-3923-01A	1
TCGA-B2-3923-01B	2
TCGA-B2-3924-01A	1
TCGA-B2-3924-01B	1
TCGA-B2-4098-01A	2
TCGA-B2-4099-01A	1
TCGA-B2-4101-01A	1
TCGA-B2-4102-01A	1
TCGA-B2-5633-01A	1
TCGA-B2-5633-01B	2
TCGA-B2-5635-01A	1
TCGA-B2-5635-01B	2
TCGA-B2-5636-01A	2
TCGA-B2-5639-01A	1
TCGA-B2-5641-01A	2
TCGA-B4-5377-01A	1
TCGA-B4-5378-01A	1
TCGA-B4-5832-01A	2
TCGA-B4-5834-01A	1
TCGA-B4-5835-01A	2
TCGA-B4-5836-01A	1
TCGA-B4-5843-01A	1
TCGA-B4-5844-01A	1
TCGA-B8-4143-01A	2
TCGA-B8-4146-01B	1
TCGA-B8-4148-01A	1
TCGA-B8-4151-01A	1
TCGA-B8-4153-01B	1
TCGA-B8-4154-01A	1
TCGA-B8-4619-01A	2
TCGA-B8-4620-01A	2
TCGA-B8-4621-01A	1
TCGA-B8-4622-01A	1
TCGA-B8-5158-01A	2
TCGA-B8-5159-01A	1
TCGA-B8-5162-01A	2
TCGA-B8-5163-01A	2
TCGA-B8-5164-01A	1
TCGA-B8-5165-01A	1
TCGA-B8-5545-01A	2
TCGA-B8-5546-01A	1
TCGA-B8-5549-01A	1
TCGA-B8-5550-01A	2
TCGA-B8-5551-01A	2
TCGA-B8-5552-01B	1
TCGA-B8-5553-01A	1
TCGA-B8-A54D-01A	1
TCGA-B8-A54E-01A	1
TCGA-B8-A54F-01A	1
TCGA-B8-A54G-01A	1
TCGA-B8-A54H-01A	1
TCGA-B8-A54I-01A	1
TCGA-B8-A54J-01A	1
TCGA-B8-A54K-01A	1
TCGA-B8-A7U6-01A	1
TCGA-B8-A8YJ-01A	1
TCGA-BP-4158-01A	1
TCGA-BP-4159-01A	1
TCGA-BP-4160-01A	1
TCGA-BP-4161-01A	1
TCGA-BP-4162-01A	1
TCGA-BP-4163-01A	1
TCGA-BP-4164-01A	1
TCGA-BP-4165-01A	1
TCGA-BP-4166-01A	1
TCGA-BP-4167-01A	2
TCGA-BP-4169-01A	1
TCGA-BP-4173-01A	1
TCGA-BP-4174-01A	2
TCGA-BP-4176-01A	2
TCGA-BP-4177-01A	2
TCGA-BP-4325-01A	1
TCGA-BP-4326-01A	2
TCGA-BP-4327-01A	2
TCGA-BP-4329-01A	1
TCGA-BP-4330-01A	1
TCGA-BP-4331-01A	1
TCGA-BP-4332-01A	1
TCGA-BP-4334-01A	2
TCGA-BP-4335-01A	1
TCGA-BP-4337-01A	1
TCGA-BP-4338-01A	2
TCGA-BP-4340-01A	1
TCGA-BP-4341-01A	1
TCGA-BP-4342-01A	1
TCGA-BP-4343-01A	2
TCGA-BP-4344-01A	2
TCGA-BP-4345-01A	2
TCGA-BP-4346-01A	1
TCGA-BP-4347-01A	1
TCGA-BP-4351-01A	2
TCGA-BP-4352-01A	2
TCGA-BP-4353-01A	2
TCGA-BP-4354-01A	2
TCGA-BP-4355-01A	1
TCGA-BP-4756-01A	2
TCGA-BP-4758-01A	1
TCGA-BP-4759-01A	1
TCGA-BP-4760-01A	2
TCGA-BP-4761-01A	2
TCGA-BP-4762-01A	1
TCGA-BP-4763-01A	2
TCGA-BP-4765-01A	1
TCGA-BP-4766-01A	1
TCGA-BP-4768-01A	2
TCGA-BP-4769-01A	2
TCGA-BP-4770-01A	2
TCGA-BP-4771-01A	1
TCGA-BP-4775-01A	1
TCGA-BP-4776-01A	1
TCGA-BP-4777-01A	1
TCGA-BP-4781-01A	2
TCGA-BP-4782-01A	2
TCGA-BP-4787-01A	2
TCGA-BP-4789-01A	1
TCGA-BP-4790-01A	1
TCGA-BP-4795-01A	2
TCGA-BP-4797-01A	1
TCGA-BP-4799-01A	2
TCGA-BP-4801-01A	2
TCGA-BP-4803-01A	2
TCGA-BP-4804-01A	1
TCGA-BP-4807-01A	1
TCGA-BP-4959-01A	1
TCGA-BP-4960-01A	1
TCGA-BP-4961-01A	1
TCGA-BP-4962-01A	2
TCGA-BP-4963-01A	1
TCGA-BP-4965-01A	1
TCGA-BP-4967-01A	1
TCGA-BP-4968-01A	1
TCGA-BP-4969-01A	1
TCGA-BP-4970-01A	1
TCGA-BP-4971-01A	1
TCGA-BP-4972-01A	1
TCGA-BP-4973-01A	1
TCGA-BP-4974-01A	2
TCGA-BP-4975-01A	1
TCGA-BP-4976-01A	1
TCGA-BP-4977-01A	2
TCGA-BP-4981-01A	1
TCGA-BP-4982-01A	1
TCGA-BP-4983-01A	2
TCGA-BP-4985-01A	2
TCGA-BP-4986-01A	1
TCGA-BP-4987-01A	1
TCGA-BP-4988-01A	2
TCGA-BP-4989-01A	2
TCGA-BP-4991-01A	1
TCGA-BP-4992-01A	2
TCGA-BP-4993-01A	1
TCGA-BP-4994-01A	2
TCGA-BP-4995-01A	1
TCGA-BP-4998-01A	2
TCGA-BP-5000-01A	2
TCGA-BP-5001-01A	1
TCGA-BP-5004-01A	1
TCGA-BP-5007-01A	1
TCGA-BP-5008-01A	1
TCGA-BP-5009-01A	2
TCGA-BP-5010-01A	2
TCGA-BP-5168-01A	1
TCGA-BP-5169-01A	2
TCGA-BP-5170-01A	1
TCGA-BP-5173-01A	1
TCGA-BP-5174-01A	1
TCGA-BP-5175-01A	2
TCGA-BP-5176-01A	1
TCGA-BP-5177-01A	1
TCGA-BP-5178-01A	2
TCGA-BP-5180-01A	1
TCGA-BP-5181-01A	1
TCGA-BP-5182-01A	1
TCGA-BP-5183-01A	1
TCGA-BP-5184-01A	1
TCGA-BP-5185-01A	1
TCGA-BP-5186-01A	1
TCGA-BP-5187-01A	2
TCGA-BP-5189-01A	1
TCGA-BP-5190-01A	1
TCGA-BP-5191-01A	2
TCGA-BP-5192-01A	1
TCGA-BP-5194-01A	1
TCGA-BP-5195-01A	1
TCGA-BP-5196-01A	2
TCGA-BP-5198-01A	2
TCGA-BP-5199-01A	1
TCGA-BP-5200-01A	1
TCGA-BP-5201-01A	1
TCGA-BP-5202-01A	1
TCGA-CJ-4634-01A	1
TCGA-CJ-4635-01A	1
TCGA-CJ-4636-01A	1
TCGA-CJ-4637-01A	2
TCGA-CJ-4638-01A	2
TCGA-CJ-4639-01A	1
TCGA-CJ-4640-01A	1
TCGA-CJ-4641-01A	1
TCGA-CJ-4642-01B	2
TCGA-CJ-4643-01A	1
TCGA-CJ-4644-01A	1
TCGA-CJ-4869-01A	1
TCGA-CJ-4870-01A	1
TCGA-CJ-4871-01A	1
TCGA-CJ-4872-01A	1
TCGA-CJ-4873-01A	2
TCGA-CJ-4875-01A	1
TCGA-CJ-4876-01A	1
TCGA-CJ-4878-01A	1
TCGA-CJ-4881-01A	1
TCGA-CJ-4882-01A	2
TCGA-CJ-4884-01A	1
TCGA-CJ-4885-01A	1
TCGA-CJ-4886-01A	1
TCGA-CJ-4887-01A	1
TCGA-CJ-4888-01A	2
TCGA-CJ-4889-01A	2
TCGA-CJ-4890-01A	2
TCGA-CJ-4891-01A	2
TCGA-CJ-4892-01A	1
TCGA-CJ-4893-01A	1
TCGA-CJ-4894-01A	1
TCGA-CJ-4895-01A	1
TCGA-CJ-4897-01A	1
TCGA-CJ-4899-01A	1
TCGA-CJ-4900-01A	1
TCGA-CJ-4901-01A	2
TCGA-CJ-4902-01A	2
TCGA-CJ-4903-01A	1
TCGA-CJ-4904-01A	1
TCGA-CJ-4905-01A	1
TCGA-CJ-4907-01A	1
TCGA-CJ-4908-01A	1
TCGA-CJ-4912-01A	1
TCGA-CJ-4916-01A	1
TCGA-CJ-4918-01A	2
TCGA-CJ-4920-01A	2
TCGA-CJ-4923-01A	2
TCGA-CJ-5671-01A	2
TCGA-CJ-5672-01A	1
TCGA-CJ-5675-01A	1
TCGA-CJ-5676-01A	1
TCGA-CJ-5677-01A	2
TCGA-CJ-5678-01A	1
TCGA-CJ-5679-01A	2
TCGA-CJ-5680-01A	1
TCGA-CJ-5681-01A	2
TCGA-CJ-5682-01A	1
TCGA-CJ-5683-01A	1
TCGA-CJ-5684-01A	1
TCGA-CJ-5686-01A	1
TCGA-CJ-6027-01A	2
TCGA-CJ-6028-01A	2
TCGA-CJ-6030-01A	2
TCGA-CJ-6031-01A	2
TCGA-CJ-6032-01A	1
TCGA-CJ-6033-01A	2
TCGA-CW-5580-01A	1
TCGA-CW-5581-01A	1
TCGA-CW-5583-01A	1
TCGA-CW-5584-01A	1
TCGA-CW-5585-01A	1
TCGA-CW-5587-01A	1
TCGA-CW-5588-01A	1
TCGA-CW-5589-01A	1
TCGA-CW-5590-01A	1
TCGA-CW-5591-01A	1
TCGA-CW-6087-01A	2
TCGA-CW-6088-01A	1
TCGA-CW-6090-01A	2
TCGA-CW-6093-01A	1
TCGA-CW-6097-01A	2
TCGA-CZ-4853-01A	1
TCGA-CZ-4854-01A	1
TCGA-CZ-4856-01A	1
TCGA-CZ-4857-01A	1
TCGA-CZ-4858-01A	2
TCGA-CZ-4859-01A	1
TCGA-CZ-4860-01A	2
TCGA-CZ-4861-01A	2
TCGA-CZ-4862-01A	1
TCGA-CZ-4863-01A	1
TCGA-CZ-4864-01A	1
TCGA-CZ-4865-01A	2
TCGA-CZ-4866-01A	1
TCGA-CZ-5451-01A	1
TCGA-CZ-5452-01A	1
TCGA-CZ-5453-01A	1
TCGA-CZ-5454-01A	2
TCGA-CZ-5455-01A	1
TCGA-CZ-5456-01A	2
TCGA-CZ-5457-01A	1
TCGA-CZ-5458-01A	1
TCGA-CZ-5459-01A	1
TCGA-CZ-5460-01A	1
TCGA-CZ-5461-01A	1
TCGA-CZ-5462-01A	1
TCGA-CZ-5463-01A	1
TCGA-CZ-5464-01A	2
TCGA-CZ-5465-01A	1
TCGA-CZ-5466-01A	2
TCGA-CZ-5467-01A	1
TCGA-CZ-5468-01A	2
TCGA-CZ-5469-01A	2
TCGA-CZ-5470-01A	2
TCGA-CZ-5982-01A	1
TCGA-CZ-5984-01A	2
TCGA-CZ-5985-01A	1
TCGA-CZ-5986-01A	1
TCGA-CZ-5987-01A	2
TCGA-CZ-5988-01A	1
TCGA-CZ-5989-01A	1
TCGA-DV-5565-01A	1
TCGA-DV-5566-01A	2
TCGA-DV-5567-01A	1
TCGA-DV-5568-01A	2
TCGA-DV-5569-01A	1
TCGA-DV-5573-01A	1
TCGA-DV-5574-01A	2
TCGA-DV-5575-01A	1
TCGA-DV-5576-01A	2
TCGA-DV-A4VX-01A	1
TCGA-DV-A4VZ-01A	2
TCGA-DV-A4W0-01A	1
TCGA-DV-A4W0-05A	2
TCGA-EU-5904-01A	1
TCGA-EU-5905-01A	2
TCGA-EU-5906-01A	1
TCGA-EU-5907-01A	1
TCGA-G6-A5PC-01A	1
TCGA-G6-A8L6-01A	1
TCGA-G6-A8L7-01A	2
TCGA-G6-A8L8-01A	1
TCGA-MM-A564-01A	2
TCGA-MM-A84U-01A	1
TCGA-MW-A4EC-01A	1
TCGA-T7-A92I-01A	1

## Sheet: Supplementary Table 4
Supplementary table 4. DEGs between cluster1 and cluster2
gene	C1-Mean	C2-Mean	logFC	pValue	fdr
DNAH3	0.0355274	0.0722579	1.02422	4.99958e-06	2.0042e-05
MOGAT2	0.0232435	0.0541588	1.22037	0.00707603	0.0138793
LINC00705	0.0258877	0.0787968	1.60587	0.00111555	0.00267213
TLL2	0.0726445	0.178978	1.30086	2.06141e-22	1.59701e-20
FGF23	0.0152179	0.0439656	1.5306	0.00309264	0.00662919
LINC00592	0.0279759	0.0830147	1.56918	1.32708e-16	3.71212e-15
LINC02061	0.742973	0.18079	-2.039	2.24055e-28	7.10282e-26
EVX1	0.0314111	0.100803	1.68219	9.1649e-06	3.48207e-05
HAO1	0.0308787	0.0626723	1.02122	0.000361728	0.000974263
AL355810.1	0.0445289	0.150042	1.75255	1.30442e-11	1.52829e-10
AL356215.1	0.0512409	0.193274	1.91528	1.25586e-16	3.54519e-15
KLK8	0.0258167	0.0627836	1.28208	0.000923773	0.00225486
LINC02126	0.0512592	0.146833	1.51829	1.26891e-06	5.68955e-06
AC004817.1	0.0488691	0.111256	1.18689	0.00976027	0.0184933
IGKV1OR22-5	0.0944134	0.240793	1.35073	0.000964768	0.0023447
MELTF	0.429685	1.20982	1.49344	6.74531e-31	4.13412e-28
AC116914.1	0.0573711	0.139509	1.28197	6.56248e-05	0.000208254
AC012499.1	0.0730414	0.200631	1.45776	0.00810626	0.015669
KLK10	0.0564621	0.228036	2.01391	2.458e-10	2.26577e-09
PTPRH	0.209517	0.881501	2.07289	1.64238e-26	3.38037e-24
AC112907.2	0.159154	0.352379	1.14671	1.41833e-13	2.37942e-12
GLRA3	0.00860042	0.0228201	1.40783	1.13591e-06	5.15474e-06
AC079298.1	0.0521425	0.121339	1.21851	1.44374e-07	7.87549e-07
TNNT1	0.201146	0.969944	2.26965	7.35791e-15	1.57415e-13
AL589987.1	0.0197987	0.0622791	1.65334	2.57931e-06	1.09173e-05
BRDT	0.0128574	0.0295092	1.19857	0.000322362	0.000878355
AP000439.2	3.2641	1.55799	-1.067	1.14113e-24	1.38993e-22
AC020703.1	0.0354651	0.0887332	1.32307	0.000168854	0.000489694
TSPEAR	0.0245571	0.0886984	1.85277	9.74552e-10	8.04012e-09
FGFBP1	0.0531956	0.174433	1.71329	0.00100236	0.00242749
RFX4	0.0129989	0.0322382	1.31038	0.00321803	0.00687052
ONECUT1	0.0161728	0.0494188	1.61149	8.26438e-09	5.74859e-08
CCDC63	0.0131125	0.0311796	1.24966	0.0112381	0.0209621
PCBP3	0.152435	0.595779	1.96658	8.33905e-24	8.27314e-22
LINC01592	0.018065	0.0412555	1.19139	0.00289154	0.00624793
C10orf90	0.0146455	0.0679584	2.2142	6.3815e-20	3.20003e-18
LINC02012	0.0761696	0.160595	1.07614	2.08286e-07	1.09901e-06
AC010343.3	0.0231454	0.0780731	1.7541	0.00225794	0.00502453
RGS20	0.179788	0.427695	1.25029	8.19457e-14	1.44045e-12
LINC02167	0.0376297	0.187926	2.32022	1.53094e-16	4.25639e-15
MMP8	0.0306628	0.0786691	1.35931	0.000133435	0.000395799
MRGPRF-AS1	0.0174167	0.0377042	1.11425	9.27115e-05	0.000284362
LINC02595	0.0318914	0.124188	1.96129	1.40135e-07	7.66243e-07
GULOP	0.454492	0.218088	-1.05935	9.21832e-21	5.28568e-19
PAGE2B	0.0586612	0.161048	1.45702	0.00542586	0.0109454
SLPI	1.79354	4.45069	1.31122	8.42694e-31	4.84198e-28
CASC19	0.123283	0.257141	1.06058	0.000404824	0.00107594
NYAP2	0.0123768	0.0309641	1.32296	0.00496235	0.010099
AC026780.2	0.406334	0.147556	-1.4614	5.00699e-16	1.28818e-14
HS3ST3A1	0.158566	0.550271	1.79506	4.7799e-12	6.06393e-11
AC005828.5	0.0695204	0.149242	1.10215	3.05195e-07	1.55329e-06
PRELID2P1	0.112189	0.226024	1.01054	2.78018e-09	2.11524e-08
AL139220.2	0.0366048	0.123028	1.74888	5.50373e-17	1.67173e-15
AC138904.1	0.0341033	0.069826	1.03385	0.012535	0.023097
POPDC3	0.0569383	0.214087	1.91072	8.46102e-09	5.87352e-08
COL19A1	0.188003	0.0827623	-1.18371	2.11516e-13	3.4376e-12
PCDH11X	0.00345754	0.0104066	1.58968	6.18438e-06	2.43282e-05
XRCC6P1	0.0274935	0.0563067	1.03421	5.75061e-05	0.000184614
LSAMP	0.0973094	0.194873	1.00188	1.55023e-05	5.62719e-05
GCK	0.0643563	0.182504	1.50377	4.34965e-14	8.07291e-13
SACS-AS1	0.0114596	0.0369321	1.68832	2.72401e-06	1.14787e-05
LINC01615	0.450161	0.928871	1.04504	1.02687e-17	3.58055e-16
XDH	0.113036	0.278629	1.30156	3.9953e-14	7.48068e-13
C1orf87	0.0112835	0.0260575	1.20748	0.00363402	0.00765379
STRA6	0.0908244	0.299153	1.71973	5.50428e-23	4.72922e-21
STEAP3-AS1	0.0904101	0.250008	1.46742	5.19287e-18	1.90255e-16
NKX3-2	0.0292958	0.0983386	1.74706	9.54062e-12	1.14504e-10
AC093281.2	0.157226	0.371165	1.23922	3.17219e-08	1.96781e-07
ADAM7	0.0546642	0.167114	1.61216	8.90578e-06	3.39209e-05
IFNWP19	0.186298	0.500549	1.4259	4.48708e-14	8.32237e-13
AL138962.1	0.0572075	0.123581	1.11118	0.00272219	0.00592192
AKR1B15	0.0446978	0.139896	1.64608	1.06538e-13	1.8422e-12
INSRR	0.0608119	0.153009	1.33119	5.18633e-08	3.09207e-07
BMP7	0.125671	0.294311	1.22769	1.42584e-08	9.48495e-08
AC016745.1	0.0383377	0.0807179	1.07413	0.000657965	0.00166346
EPB41L4B	0.139459	0.341781	1.29323	3.23046e-13	5.07959e-12
NANOGP1	0.0239944	0.0661645	1.46336	1.1698e-09	9.54813e-09
IL9	0.0651897	0.0212562	-1.61676	3.02694e-11	3.31809e-10
CA4	2.10887	0.951158	-1.14871	4.19927e-26	7.61946e-24
NMRAL2P	0.194671	0.524387	1.42959	1.7702e-18	6.93498e-17
AC082651.3	0.0292411	0.0587156	1.00575	8.59181e-07	3.99936e-06
HMGCS2	3.0507	1.51731	-1.00763	1.86076e-18	7.25882e-17
C6orf141	0.255396	0.667084	1.38513	8.27328e-13	1.20346e-11
AC023043.4	0.421374	0.93625	1.15179	1.89647e-23	1.75404e-21
MOCOS	0.624676	1.43571	1.20058	3.28247e-28	1.0172e-25
C7orf69	0.0261877	0.0717808	1.45471	0.00332112	0.00705946
HTR1D	0.078923	0.217338	1.46142	8.28342e-09	5.75893e-08
RPL21P13	0.365048	0.160141	-1.18875	7.18131e-13	1.05689e-11
CLMP	0.339184	1.26702	1.90129	1.06637e-23	1.03558e-21
RF00004	0.0116907	0.0241254	1.04519	0.000701764	0.00176031
ZCCHC12	0.0808415	0.19408	1.26348	8.70914e-16	2.17374e-14
FOXG1	0.0223449	0.08641	1.95125	0.0246306	0.0418502
IGFN1	0.165712	0.501591	1.59783	1.33226e-10	1.29197e-09
AL589986.2	0.0887551	0.204893	1.20697	4.22175e-06	1.71557e-05
AL355607.2	0.0203856	0.0506311	1.31247	0.000724489	0.00181106
ASIC1	0.167747	0.479071	1.51395	8.10576e-26	1.34673e-23
S100G	0.141501	0.40127	1.50376	7.05145e-06	2.74184e-05
GUCY2F	0.00744682	0.0205862	1.46698	0.0106277	0.0199517
CHAT	0.0473723	0.160816	1.76329	1.93446e-06	8.40726e-06
KIRREL3	0.0836042	0.178985	1.09819	1.52783e-07	8.29641e-07
AL138826.1	2.00827	0.679872	-1.56262	1.01987e-21	6.9281e-20
IGKV1-33	0.152043	0.407647	1.42285	8.80852e-06	3.35969e-05
GAD1	0.268056	0.70609	1.39732	1.52016e-17	5.1067e-16
RPL32P33	0.0506069	0.117899	1.22014	0.000359561	0.000968805
SMOC1	0.375883	0.816376	1.11895	1.68439e-10	1.60246e-09
AC026780.1	0.14902	0.0493551	-1.59423	2.46484e-21	1.55561e-19
AC061975.1	0.00675245	0.0145725	1.10976	7.88527e-05	0.000245791
SLC25A48	0.922467	0.354487	-1.37976	7.28769e-28	2.00995e-25
MEG8	0.0196235	0.0519065	1.40333	0.0292916	0.0486958
AC082651.1	0.0451992	0.095185	1.07444	7.0933e-05	0.000223402
RTP3	0.0535091	0.155324	1.53742	2.83866e-08	1.77932e-07
LINC01940	0.00470165	0.0185767	1.98226	1.52662e-06	6.7572e-06
OBP2A	0.065442	0.17249	1.39822	2.30121e-06	9.83229e-06
DMRT1	0.0162569	0.0399206	1.29608	0.0200371	0.0349761
MAT1A	0.274967	0.94319	1.77829	3.60302e-22	2.64851e-20
TMEM63C	0.113588	0.248696	1.13058	1.34647e-17	4.58465e-16
ANKRD18B	0.0133051	0.0940135	2.82088	1.55738e-11	1.79944e-10
FOXA3	0.129767	0.304094	1.22859	7.11737e-05	0.000224007
MFSD6L	0.11614	0.269384	1.21379	1.28661e-06	5.75958e-06
NTF4	0.0128245	0.0426479	1.73358	4.57631e-08	2.76484e-07
WNT7A	0.0417766	0.0858882	1.03976	0.018768	0.0330052
DIRC3-AS1	0.0645331	0.152937	1.24482	0.00459423	0.00943687
CSMD3	0.00427464	0.0215625	2.33465	5.48838e-05	0.000176999
CRNN	0.0321421	0.0696679	1.11603	9.06602e-07	4.19743e-06
RF01518	0.0235578	0.0554025	1.23374	7.77396e-07	3.65818e-06
LINC01711	0.131596	0.590793	2.16653	9.41544e-28	2.57107e-25
LAMP5	0.373621	0.926288	1.30989	2.51956e-17	8.2139e-16
PITX1	0.208916	0.501786	1.26415	1.02863e-06	4.71414e-06
AC022035.1	0.0585064	0.156031	1.41517	1.53649e-07	8.34018e-07
LINC01170	0.025046	0.0601884	1.26491	7.92081e-05	0.000246787
FAM92B	0.0632444	0.171745	1.44126	9.90917e-08	5.57631e-07
BHMG1	0.0243797	0.0499201	1.03394	6.10548e-05	0.000194985
SPATA12	0.0670558	0.144835	1.11098	5.44615e-11	5.68097e-10
DRD2	0.0386543	0.0950887	1.29864	0.000265537	0.000736993
AC078850.1	0.175008	0.401537	1.19811	5.55117e-07	2.69734e-06
HHATL	0.192214	0.394024	1.03557	3.72183e-06	1.52773e-05
PTPRZ1	0.0371529	0.0883404	1.2496	8.26177e-08	4.72248e-07
EFL1P1	0.0124033	0.0500815	2.01356	8.79897e-07	4.08545e-06
CNPY1	0.0309286	0.083073	1.42544	0.0108884	0.0203871
MTND5P1	0.0424216	0.093158	1.13488	8.32378e-06	3.19335e-05
PI3	0.485399	1.65618	1.77061	3.71064e-28	1.13711e-25
FCRL2	0.0670767	0.148545	1.14702	0.000181029	0.000521332
MSX2	0.245108	0.578503	1.23891	2.09498e-21	1.33749e-19
AC083805.3	0.0145946	0.0306694	1.07136	0.000188923	0.000541463
LINC01579	0.0132146	0.041252	1.64233	0.00107476	0.00258204
TGM1	0.424429	1.02569	1.273	4.47311e-13	6.86142e-12
SLC22A12	3.33403	1.15249	-1.53251	1.57083e-33	1.96924e-30
SOX2	0.035757	0.0741269	1.05177	0.000349491	0.000944625
LNX1-AS2	0.0798674	0.162817	1.02757	1.79585e-12	2.45927e-11
CRHR1	0.106184	0.341605	1.68576	1.82475e-05	6.53762e-05
BEAN1	0.157354	0.321346	1.03011	1.15781e-09	9.45582e-09
DMRTA2	0.00873239	0.0290343	1.73331	0.00487196	0.00994292
ERC2	0.0496217	0.136331	1.45807	4.60883e-29	1.84311e-26
AC245100.6	0.0102693	0.0397831	1.95382	1.21428e-05	4.50074e-05
TH	0.0078073	0.0294439	1.91507	2.41938e-06	1.02973e-05
GRHL3	0.163769	0.329403	1.0082	2.8405e-09	2.15519e-08
CCDC185	0.0100276	0.0413489	2.04387	2.09197e-16	5.6788e-15
CD44-AS1	0.185992	0.401425	1.10989	1.94486e-08	1.2624e-07
OR2H2	0.0152266	0.0345914	1.18383	0.000163596	0.00047587
LINC01748	0.0312805	0.0677335	1.1146	4.89219e-07	2.39912e-06
PRSS22	0.10201	0.276451	1.43831	0.00234642	0.00520003
HTR3A	0.0423315	0.187716	2.14875	2.58892e-17	8.42009e-16
AP000346.4	0.143421	0.0710041	-1.01428	6.35331e-08	3.72818e-07
UCN2	0.0360469	0.197894	2.45678	2.84945e-15	6.56539e-14
SLC8A2	0.0281319	0.0961839	1.77359	1.33789e-11	1.56418e-10
CPA5	0.0409166	0.0837561	1.03351	2.3708e-08	1.50869e-07
TFAP2A-AS1	0.16086	0.364894	1.18167	9.33135e-11	9.32121e-10
RFPL4B	0.0480115	0.0981011	1.03089	0.019368	0.0339113
HMGB1P16	0.0421481	0.114929	1.4472	9.44994e-12	1.13564e-10
AC055758.2	0.0209847	0.0579974	1.46665	0.000869963	0.00213827
WFDC5	0.122453	0.569071	2.21638	3.25147e-17	1.03432e-15
AL034345.2	0.0350559	0.0735141	1.06836	0.0232119	0.0397754
VTA1P1	0.0300332	0.0797292	1.40855	0.00333572	0.00708667
SOX1	0.0210069	0.0943785	2.1676	1.78803e-05	6.41857e-05
NPSR1-AS1	0.0111439	0.0539306	2.27484	5.37259e-08	3.19345e-07
CHST6	0.0330183	0.120854	1.87193	7.16589e-19	3.06411e-17
GFPT2	0.948395	2.29944	1.27772	4.09242e-37	2.33234e-33
TDRD5	0.0658339	0.172126	1.38656	1.15161e-09	9.40796e-09
SLC6A15	0.0565118	0.131023	1.21319	0.00367965	0.00774161
CCL11	0.226884	0.620086	1.45051	5.5836e-16	1.42721e-14
BLACAT1	0.095593	0.263641	1.4636	1.05091e-17	3.655e-16
HCAR3	0.0668425	0.241191	1.85134	1.33175e-07	7.31377e-07
FAM83A	0.0255425	0.0956707	1.90518	1.24836e-05	4.61836e-05
DEPDC1-AS1	0.0132131	0.0381092	1.52817	2.69487e-05	9.28478e-05
AP001783.1	0.0365112	0.119259	1.70769	1.38356e-07	7.57116e-07
AL049830.3	0.0181806	0.0511734	1.49299	0.000135306	0.000400789
AC010768.2	0.0602652	0.121257	1.00867	0.0023934	0.00529097
ADGRB1	0.243623	0.587181	1.26915	4.73655e-08	2.85165e-07
LINC02419	0.0147078	0.031649	1.10558	0.000606845	0.00154684
TUBB3	0.139677	0.477907	1.77464	4.11845e-34	7.09917e-31
CCDC33	0.00453973	0.0230175	2.34205	1.58257e-06	6.98578e-06
LINC01093	0.0477825	0.134218	1.49002	9.56416e-08	5.39868e-07
AC079061.1	0.0275976	0.0933884	1.7587	6.66463e-12	8.21683e-11
SLC22A24	0.58709	0.171295	-1.7771	4.67509e-31	3.17546e-28
MYBPC1	0.00854851	0.0245706	1.52319	0.0298563	0.0494972
AC010729.1	0.019261	0.0388312	1.01153	0.00203874	0.00458484
CBSL	0.0127525	0.0289324	1.1819	0.00533126	0.0107743
AKR1D1	0.0480667	0.0965618	1.00641	4.28886e-05	0.000141797
TRMT112P3	0.0446979	0.0951621	1.09018	1.96963e-06	8.53993e-06
AL354751.1	0.111974	0.22821	1.0272	0.00010446	0.000317116
LHFPL5	0.0285235	0.0952429	1.73946	3.33491e-14	6.38285e-13
AC093627.6	0.0315433	0.115354	1.87067	9.45816e-11	9.43763e-10
BECN2	0.0266178	0.0701102	1.39723	0.00013592	0.000402522
AC112493.1	0.035039	0.0857773	1.29164	0.000294845	0.00080954
LEF1-AS1	0.0700862	0.192864	1.46038	7.00011e-26	1.18444e-23
IGF2BP2	0.511564	1.3449	1.39451	1.54032e-23	1.44497e-21
SLC7A11-AS1	0.00819479	0.0239025	1.54438	0.000556508	0.00143243
ENTHD1	0.0268798	0.0824091	1.61628	1.26601e-09	1.02636e-08
BMS1P22	0.0234282	0.0510154	1.12269	2.19228e-05	7.70918e-05
OR10Q1	0.154345	0.0661975	-1.22131	2.26868e-11	2.54972e-10
DLL3	0.0319188	0.0954266	1.57998	4.04696e-08	2.46936e-07
AADAC	0.0355362	0.11315	1.67088	0.00114393	0.00273416
GSX2	0.0133471	0.0431675	1.69342	5.83322e-05	0.000186918
LINC02473	0.260437	0.125673	-1.05126	1.18182e-10	1.15871e-09
AC112721.2	0.0592015	0.242164	2.03228	1.24204e-12	1.74773e-11
DHRS2	0.145062	0.30899	1.09089	5.92255e-06	2.34105e-05
CYP11A1	0.157411	0.451633	1.52061	2.43093e-14	4.78893e-13
ELFN1-AS1	0.0492421	0.181318	1.88056	1.42458e-06	6.33096e-06
HOXB13	0.128372	0.441359	1.78163	1.78663e-15	4.24056e-14
GDAP1L1	0.0567932	0.119818	1.07705	0.000967338	0.00235017
CACNA1B	0.0108969	0.0938432	3.10634	8.74424e-06	3.33794e-05
DYDC2	0.0531783	0.163756	1.62264	9.57792e-13	1.37655e-11
NTNG1	0.0568721	0.165262	1.53897	2.88689e-12	3.80959e-11
LINC01977	0.0611394	0.151595	1.31005	0.00024992	0.000697827
IVL	0.0179471	0.149264	3.05604	3.69836e-08	2.26971e-07
ZFP42	0.00855035	0.0370999	2.11736	0.000435542	0.00114829
SLC9C2	0.0650057	0.162201	1.31915	6.16305e-09	4.39785e-08
CD8B2	0.637477	0.306802	-1.05506	0.000220665	0.000623497
TAL2	1.86111	0.90693	-1.0371	3.91627e-31	2.76951e-28
GOLGA6L2	0.0521337	0.255669	2.29399	2.60447e-10	2.39437e-09
LINC02195	0.22658	0.473768	1.06416	7.88508e-11	8.00996e-10
DPYSL5	0.0339377	0.100975	1.57303	0.00994279	0.0188107
CHRDL2	0.345358	0.905047	1.3899	2.07719e-16	5.64423e-15
LINC02538	0.249691	0.098075	-1.34818	1.9258e-19	8.77909e-18
AC002401.1	0.875624	0.313294	-1.4828	2.02493e-24	2.2986e-22
IGHV3OR16-11	0.075615	0.172385	1.18889	0.00130947	0.00308703
TRPM3	1.1026	0.43562	-1.33976	4.85502e-32	4.06448e-29
INSYN2	0.101866	0.245133	1.26689	0.000675021	0.00170206
AC090505.1	0.0131923	0.0429994	1.70462	9.42177e-09	6.48334e-08
SYT3	0.0830193	0.220877	1.41173	1.91909e-13	3.13557e-12
AC133963.1	0.0228939	0.0533089	1.21941	0.0151408	0.0272557
AC007161.1	0.0374006	0.0751806	1.0073	0.0269754	0.0453343
PLXNA4	0.127209	0.284832	1.16291	9.31958e-11	9.31282e-10
AC002480.1	0.131215	0.348602	1.40965	1.07257e-15	2.64356e-14
AL355303.1	0.0505704	0.109518	1.11481	8.19676e-08	4.68924e-07
BRS3	0.0718174	0.192578	1.42304	1.64625e-09	1.30696e-08
AC073072.1	0.09998	0.329433	1.72027	2.87617e-14	5.56274e-13
LINC02492	0.140734	0.331347	1.23537	4.80608e-07	2.35983e-06
SLC22A31	0.0294464	0.122175	2.05279	5.4916e-13	8.30364e-12
WFDC12	0.0847897	0.247125	1.54328	1.82136e-10	1.72149e-09
SCG3	0.130464	0.307994	1.23925	1.21042e-05	4.48762e-05
TMEM158	0.542531	1.23239	1.18369	1.29617e-26	2.72888e-24
AL161431.1	0.101489	0.358492	1.82062	1.13422e-12	1.60667e-11
BMP5	0.395719	0.185836	-1.09044	4.49627e-08	2.71945e-07
FFAR1	0.0116738	0.0261488	1.16347	0.00104462	0.00251731
AP001324.3	0.0709868	0.153383	1.11152	7.07747e-08	4.10854e-07
PLA2G4F	0.132772	0.275651	1.05389	0.00331771	0.00705493
2022-03-10	0.0527559	0.166527	1.65835	7.27037e-25	9.45834e-23
LINC01230	0.0932073	0.214658	1.20352	0.0116601	0.021679
HAMP	0.341987	0.797699	1.2219	5.48884e-17	1.66904e-15
CYP2C18	0.0600492	0.15154	1.33548	4.06366e-05	0.000135106
CLCA2	0.0192393	0.0517399	1.42722	1.19844e-11	1.41192e-10
ANKRD30A	0.0175033	0.0358797	1.03554	0.00312831	0.00669971
AC017002.2	0.0244881	0.056465	1.20527	0.00286672	0.00620208
PPP4R4	0.0485382	0.0987287	1.02435	1.10674e-07	6.16145e-07
AC068631.1	0.0185079	0.0399159	1.10883	0.000646534	0.00163847
ROR1-AS1	0.0390905	0.131792	1.75337	7.45628e-09	5.24335e-08
AC015909.1	0.0558239	0.117515	1.07389	6.19574e-05	0.000197547
TLX2	0.00842509	0.0327905	1.96051	0.0298072	0.0494308
SAA1	1.58288	4.26775	1.43092	4.0847e-25	5.8088e-23
DOCK3	0.102985	0.239339	1.21662	1.98245e-09	1.54846e-08
LINC01124	0.115598	0.270608	1.22709	6.94752e-14	1.24101e-12
AC126177.6	0.0427135	0.124366	1.54183	2.58044e-09	1.97361e-08
ZIC2	0.0373765	0.228957	2.61488	3.83128e-10	3.43209e-09
PRKCG	0.0310994	0.08836	1.50651	8.15935e-08	4.67303e-07
PLA2G2F	0.00671275	0.0193276	1.52569	0.00233932	0.00518554
AC007126.1	0.00569522	0.0293715	2.36659	1.23142e-06	5.5458e-06
AC084809.2	0.0504028	0.117437	1.22031	1.69418e-05	6.10551e-05
ARHGEF26-AS1	0.0179143	0.0424625	1.24508	0.000710373	0.00177884
LYPD1	0.417323	0.890911	1.09412	7.65226e-18	2.7338e-16
DNER	0.387526	1.01461	1.38856	1.5035e-17	5.0569e-16
C6orf222	0.0452111	0.116411	1.36448	1.31487e-06	5.87653e-06
SULT2B1	0.227667	0.477925	1.06986	6.53839e-13	9.68469e-12
MESTIT1	0.0272984	0.0784118	1.52225	4.07567e-11	4.34843e-10
ROS1	0.0112306	0.132691	3.56257	5.63712e-07	2.73477e-06
LINC01436	0.424799	1.13456	1.41728	1.15872e-12	1.63801e-11
NKAIN2	0.0388386	0.0866435	1.1576	6.49945e-06	2.54551e-05
AL133370.1	0.0929518	0.247713	1.41411	0.00101473	0.00245322
CGA	0.0400711	0.144809	1.85351	1.55374e-05	5.6392e-05
KLK4	0.15049	0.466637	1.63264	2.61876e-09	2.00015e-08
AC006262.2	0.100273	0.288888	1.52657	1.95048e-07	1.0355e-06
SAA2	0.514058	1.70883	1.73301	4.82904e-25	6.72652e-23
AL357153.1	0.00660062	0.0145231	1.13768	0.00230891	0.00512637
EDAR	0.336144	0.158004	-1.08912	5.28237e-18	1.9322e-16
OVOL2	0.07072	0.175652	1.31253	0.000212415	0.000602284
SLC52A1	0.141093	0.401956	1.51039	1.35573e-16	3.78835e-15
RFLNA	0.433085	1.22122	1.4956	3.4344e-23	3.04569e-21
CKMT1A	0.117992	0.254833	1.11086	6.27298e-06	2.46282e-05
AC007221.1	0.0586285	0.0274914	-1.09262	9.46943e-08	5.34849e-07
LINC00570	0.0291104	0.0583053	1.00209	0.0104776	0.0197021
AP3B2	0.171945	0.377206	1.13341	1.91782e-16	5.25275e-15
AL356130.2	0.191905	0.0794001	-1.27318	2.55957e-16	6.83378e-15
AC126177.7	0.0447863	0.135521	1.59738	3.13533e-12	4.11577e-11
C2orf91	0.0311244	0.0737992	1.24556	1.57828e-09	1.25698e-08
FAM83C	0.00707995	0.0165592	1.22582	0.010846	0.0203215
AP003716.1	0.940126	0.343179	-1.45389	1.59985e-29	7.87928e-27
SCN2A	0.0835678	0.188923	1.17678	3.12075e-06	1.29996e-05
CYP26C1	0.0439274	0.112241	1.35341	0.000319778	0.000872006
AC013444.1	0.0100858	0.0209831	1.0569	0.0197704	0.03455
AC005307.1	0.0274671	0.0614614	1.16198	0.000862334	0.00212104
AC010754.1	0.1036	0.217669	1.07112	4.41409e-13	6.77843e-12
CCL7	0.0872038	0.269918	1.63006	9.65494e-10	7.97326e-09
IL22RA2	0.0113372	0.0456599	2.00987	8.83721e-10	7.37683e-09
TMEM151A	0.0724341	0.207505	1.5184	3.52035e-07	1.77368e-06
GALNTL6	0.0283261	0.0614373	1.11698	4.47437e-07	2.20796e-06
FOXA2	0.196923	0.418623	1.08802	2.13417e-05	7.52521e-05
LRRTM1	0.0431148	0.125413	1.54044	0.0054167	0.0109309
FXYD3	0.51628	1.05384	1.02943	1.36733e-07	7.48978e-07
LINGO2	0.0382652	0.104843	1.45413	0.00349682	0.00738852
SLN	0.306542	1.0023	1.70915	1.57054e-21	1.02643e-19
IGKV1-13	0.122812	0.305817	1.31621	7.8735e-07	3.69871e-06
INSM1	0.0107008	0.0519877	2.28046	0.00855019	0.0164296
SLC5A12	3.56175	1.68969	-1.07583	1.27794e-27	3.32506e-25
AL121892.1	0.0193959	0.0622028	1.68123	1.39457e-06	6.21062e-06
PPY	0.0173699	0.0479187	1.464	0.000856378	0.00210733
GALR2	0.0326967	0.0710442	1.11957	3.01257e-08	1.87894e-07
NHLH2	0.00427146	0.0131536	1.62266	0.00269178	0.00586244
AC116345.3	1.64533	0.641594	-1.35865	9.23601e-30	4.71721e-27
HEPACAM	0.0227919	0.0562588	1.30356	0.0196916	0.0344384
SLC6A11	0.0101362	0.0322054	1.66779	5.49707e-08	3.26112e-07
AC087499.2	0.0162703	0.0429287	1.39971	0.0156088	0.0280103
AP000802.1	0.0755829	0.202848	1.42427	1.06536e-10	1.05239e-09
RSPO2	0.0107713	0.0243617	1.17741	1.04591e-05	3.92787e-05
HAO2-IT1	0.11542	0.0457754	-1.33425	1.26436e-08	8.49274e-08
AC108865.1	0.0833323	0.229257	1.46002	2.88706e-11	3.17865e-10
CRYBG2	0.134708	0.296995	1.1406	8.86587e-18	3.13087e-16
PKIA-AS1	0.0265722	0.085168	1.68039	0.000160448	0.000467727
HIST1H2APS1	0.220784	0.100512	-1.13527	1.86903e-13	3.06269e-12
OR1H1P	0.0367886	0.0893605	1.28038	0.000134354	0.000398181
LINC01563	0.0322183	0.111659	1.79314	0.000569191	0.00146112
AC004080.2	0.0632661	0.160642	1.34435	5.57066e-09	4.00936e-08
RTL1	0.00702225	0.169707	4.59497	1.5213e-06	6.7369e-06
AL449403.2	0.0144164	0.045588	1.66094	0.00017533	0.000507037
AL162253.1	0.034471	0.0770809	1.16099	0.00130172	0.00307086
AL445933.1	0.0516041	0.106295	1.04251	6.3504e-09	4.51871e-08
AC003985.2	0.0301394	0.109756	1.86458	2.9548e-05	0.000101046
AL357507.1	0.0664677	0.266036	2.0009	6.97809e-08	4.05768e-07
AF064860.1	0.0325798	0.104134	1.67639	2.57549e-12	3.44147e-11
RSPO1	0.0261748	0.0537127	1.03708	0.000310809	0.000849228
LINC01918	0.0161749	0.0380877	1.23557	0.000398007	0.00106038
AC068860.1	0.02351	0.0490011	1.05954	0.00133511	0.00314129
CPNE4	0.0364369	0.0945998	1.37644	1.05891e-06	4.83764e-06
C1QTNF1-AS1	0.312583	0.708974	1.18149	5.96773e-13	8.90638e-12
AC010624.2	0.0390156	0.0883324	1.17889	0.00301004	0.00647356
AL731556.1	0.0745232	0.167413	1.16765	2.59658e-09	1.98541e-08
MPPED1	0.00968978	0.0259957	1.42374	3.05178e-06	1.27392e-05
FIRRE	0.12804	0.330102	1.36632	2.81006e-11	3.10158e-10
NCAPGP1	0.0282855	0.0576672	1.02769	0.00013616	0.000403102
RNU6-1266P	0.138667	0.304434	1.1345	7.49829e-05	0.000234923
LINC02225	0.0150528	0.0337889	1.16651	1.32962e-05	4.89533e-05
MUC12	0.13857	0.279477	1.01212	4.49386e-06	1.81545e-05
MIR3197	0.184902	0.398492	1.10779	9.99097e-07	4.59022e-06
MUCL1	0.0576514	0.162605	1.49594	0.00585027	0.0116946
IL20RB	1.39214	2.85486	1.03611	1.81719e-13	2.98322e-12
HP	0.435872	1.60791	1.88321	1.19233e-16	3.38318e-15
LHX2	0.0681104	0.235923	1.79237	5.27301e-09	3.81905e-08
AC027312.1	0.0142212	0.0336787	1.24379	0.00730331	0.0142754
L1CAM	0.532435	1.09695	1.04281	3.44386e-05	0.000116185
AJ239328.1	0.0177388	0.0689649	1.95895	5.53461e-18	2.01644e-16
LL22NC03-63E9.3	0.0131171	0.042523	1.6968	5.94113e-12	7.40092e-11
CNTN6	0.141218	0.360613	1.35253	5.60157e-08	3.31526e-07
MAFA	0.0308949	0.0730017	1.24056	3.30761e-05	0.000112013
LINC00896	0.0830837	0.193379	1.21879	1.27285e-07	7.02104e-07
2022-12-01	0.014616	0.031099	1.08932	1.87956e-07	1.00113e-06
AC016745.2	0.00601552	0.0195046	1.69705	0.00084941	0.00209281
EGFL6	0.184555	0.533065	1.53026	7.10165e-17	2.11287e-15
AC104211.1	0.956976	0.428911	-1.1578	1.66609e-27	4.17734e-25
VWA3A	0.101128	0.206377	1.0291	0.00628573	0.012477
AC073346.1	1.4269	0.658719	-1.11515	6.25847e-24	6.32266e-22
AC093520.1	0.0473014	0.136032	1.52399	2.18877e-17	7.2295e-16
AL355102.5	0.0514822	0.15831	1.62061	2.62533e-08	1.65728e-07
ABCA4	0.130732	0.27812	1.0891	0.00067032	0.00169221
DPYD-AS1	0.0327319	0.0769378	1.23299	0.000910136	0.00222531
MTCYBP21	0.0397492	0.100038	1.33155	1.70147e-05	6.13018e-05
LINC02029	0.043896	0.0880898	1.00489	2.50135e-05	8.67872e-05
LINC01502	0.0139973	0.061185	2.12803	0.000142454	0.000420023
AL121759.1	0.0241394	0.0505731	1.06698	0.026469	0.0446058
AKNAD1	0.0244182	0.0651283	1.41533	1.05759e-06	4.83399e-06
AL360004.1	0.029835	0.109236	1.87237	1.74781e-08	1.14365e-07
IGFL2-AS1	0.0878346	0.313714	1.83659	2.12229e-08	1.36567e-07
MUC5B	0.0316947	0.0882764	1.47778	0.00835457	0.0161031
AL391095.2	0.127463	0.555764	2.12439	4.38435e-11	4.64186e-10
ELSPBP1	0.0753003	0.160986	1.0962	2.67494e-05	9.21955e-05
IGSF5	0.0440985	0.136995	1.63532	1.00021e-19	4.85667e-18
AC027279.2	0.0760269	0.16303	1.10055	7.64511e-06	2.95333e-05
C1orf61	0.0162338	0.0458977	1.49942	0.00194896	0.00440846
AL162457.2	0.019155	0.0864609	2.17433	2.72696e-08	1.71516e-07
AC097358.2	0.0151784	0.0341754	1.17094	0.00136326	0.0031999
OR13A1	0.0475254	0.138991	1.54822	1.30146e-13	2.1967e-12
C15orf56	0.0686613	0.153305	1.15884	2.33699e-07	1.2168e-06
WT1	0.475627	1.06106	1.15761	1.03774e-12	1.48141e-11
IGFL2	0.112097	0.303318	1.43608	1.60034e-13	2.66125e-12
AJ011932.1	0.158483	0.332502	1.06904	9.11678e-09	6.28759e-08
DUSP9	0.220873	0.467694	1.08235	1.78708e-16	4.92384e-15
ACTG1P22	0.0308921	0.075628	1.29169	6.99325e-10	5.97133e-09
LINC00885	0.0638153	0.153431	1.26561	0.0202015	0.0352231
PSG4	0.0886378	0.196322	1.14723	0.00215389	0.00481983
PRSS3	0.102636	0.402448	1.97126	2.26347e-11	2.54491e-10
SLC4A3	0.377989	1.09906	1.53986	3.78312e-35	1.11181e-31
SLC25A24P1	0.02549	0.053973	1.08231	7.44593e-07	3.51582e-06
LINC00973	0.0581959	0.29477	2.3406	2.66651e-08	1.68059e-07
RPL7P18	0.0876172	0.20151	1.20156	1.59515e-07	8.63646e-07
IGKV1D-39	0.149099	0.402133	1.4314	1.94471e-05	6.92423e-05
RHBG	0.163927	0.33702	1.03978	3.8178e-07	1.90648e-06
RUNDC3A-AS1	0.0612482	0.163559	1.41707	6.30982e-13	9.37633e-12
AC107419.1	0.0120238	0.0451201	1.90788	7.3592e-08	4.25418e-07
TPTE2P2	0.034249	0.0149581	-1.19514	8.1905e-08	4.68757e-07
LINC01234	0.142636	0.696561	2.28791	4.06746e-14	7.59517e-13
PTPRJ-AS1	0.116656	0.271594	1.21919	0.000421178	0.00111457
AC006058.4	0.0609771	0.186508	1.6129	2.01995e-10	1.89362e-09
AC011586.2	0.0237072	0.0510498	1.10658	0.00250936	0.00551328
STOML3	0.114311	0.046653	-1.29293	5.43086e-15	1.19159e-13
AL390334.1	0.0307409	0.10414	1.7603	0.000693781	0.0017433
AP002991.1	0.0566206	0.113846	1.00769	3.99864e-05	0.000133159
LINC00922	0.0147796	0.14822	3.32605	3.81588e-11	4.103e-10
LINC01731	0.0504039	0.127518	1.3391	3.33551e-05	0.000112806
CTXN3	0.711821	0.157735	-2.17401	3.06496e-15	7.03844e-14
ADGRF4	0.161948	0.400978	1.30799	1.3537e-12	1.89711e-11
ACTN2	0.274404	0.558148	1.02435	9.43846e-11	9.42138e-10
INHA	0.494571	1.10223	1.15617	2.01437e-10	1.88906e-09
ADGRG7	0.0254688	0.0754594	1.56697	7.88434e-08	4.53016e-07
SLC5A8	3.18514	1.30839	-1.28357	1.41388e-28	4.58764e-26
PRAME	1.05916	2.29727	1.117	7.75498e-17	2.29534e-15
LEMD1	0.100837	0.236906	1.23228	2.39456e-10	2.21098e-09
AC100849.2	0.027329	0.073295	1.42328	1.83334e-05	6.56582e-05
ANXA8L1	0.0256926	0.0920859	1.84163	0.00537426	0.0108516
CRABP1	0.109592	0.508648	2.21452	1.57704e-12	2.18128e-11
AC073311.1	0.159867	0.0662583	-1.2707	2.0503e-16	5.59321e-15
PTPRN	0.389451	0.936402	1.26569	9.00168e-08	5.11257e-07
VSTM2L	0.253815	0.842788	1.73139	2.49549e-18	9.58573e-17
CACNG6	0.0267256	0.119452	2.16014	0.00105992	0.00254995
LINC02547	0.00354718	0.0105954	1.5787	8.81102e-11	8.84631e-10
APCDD1L	0.343466	1.025	1.57738	1.57877e-18	6.22938e-17
GRIN1	0.0140199	0.0392172	1.48401	0.000115262	0.000346552
ADAM12	0.71873	1.66443	1.21151	6.19057e-29	2.32386e-26
MCRIP2P1	0.0858639	0.284124	1.7264	5.60983e-11	5.84066e-10
ST8SIA3	0.00284679	0.0414244	3.86307	0.00588602	0.0117609
LINC01655	0.0628407	0.234585	1.90034	4.41247e-09	3.2487e-08
AL365318.1	0.02064	0.0740087	1.84225	4.01884e-05	0.000133751
PLA2G2C	0.0346013	0.0839399	1.27853	1.32514e-05	4.8808e-05
REG4	0.0198786	0.0492469	1.30882	0.00055534	0.00142969
DPF1	0.0628125	0.125913	1.00331	4.30897e-11	4.57627e-10
AC009145.1	0.0564269	0.115031	1.02757	0.0289867	0.0482471
KRTAP16-1	0.0225045	0.0494567	1.13595	2.28887e-06	9.78412e-06
CPA4	0.298771	0.99068	1.72938	5.97648e-23	5.10314e-21
GAS2L2	0.067867	0.245967	1.85768	3.65423e-12	4.7383e-11
MEG9	0.0556158	0.148338	1.41533	0.00027272	0.000755334
COCH	0.211927	0.468146	1.14339	1.2847e-11	1.50647e-10
NDP	0.0978698	0.259271	1.40553	2.40965e-05	8.39013e-05
LINC00941	0.14337	0.494733	1.78691	4.42384e-24	4.62157e-22
CD177	0.206222	0.469406	1.18664	2.82704e-05	9.70497e-05
IGLC6	0.27646	0.574225	1.05454	0.00164199	0.00378046
AC091182.2	0.0611994	0.230178	1.91116	1.10777e-18	4.50625e-17
KCNIP1	0.207902	0.454338	1.12786	0.000143853	0.000423556
ALDH1L1-AS2	0.867617	0.416472	-1.05884	3.00808e-22	2.2362e-20
MNX1-AS2	0.0876204	0.190601	1.12121	3.29782e-05	0.000111723
AC016229.2	0.0492072	0.115112	1.2261	1.08591e-05	4.0648e-05
MYMX	0.114519	0.257346	1.16812	3.02969e-07	1.5431e-06
ANXA8	0.0166916	0.125907	2.91516	1.37006e-12	1.9142e-11
ARHGEF4	0.0794147	0.16738	1.07565	6.69908e-08	3.91196e-07
AC245519.1	0.221374	0.0824304	-1.42524	3.13776e-12	4.117e-11
OSBPL10-AS1	0.0425492	0.0967201	1.18468	0.0296078	0.0491532
MGAT4EP	0.0205806	0.0506895	1.3004	0.00061752	0.00157107
AC013391.3	0.0568783	0.187224	1.71882	1.2513e-10	1.22162e-09
AC004817.3	0.12216	0.278213	1.18742	2.17585e-08	1.39493e-07
AC002044.3	0.0705803	0.147868	1.06698	0.0276652	0.0463467
FOXB1	0.0269799	0.0899501	1.73724	8.11427e-06	3.11904e-05
DKFZP434A062	0.0160567	0.0327215	1.02707	0.00013295	0.000394529
AC112715.1	0.0965542	0.235557	1.28667	1.60417e-09	1.27612e-08
MANCR	0.126798	0.305102	1.26676	2.66652e-07	1.37488e-06
AC104024.2	0.0221945	0.0624239	1.49189	1.37481e-07	7.52774e-07
EYA1	0.22005	0.472874	1.10362	3.92722e-06	1.60539e-05
VIL1	2.07302	0.916268	-1.17789	2.13379e-22	1.63472e-20
LINC01522	0.209444	0.456149	1.12294	1.84839e-11	2.1083e-10
FAM9B	0.0270867	0.0565118	1.06097	0.00519126	0.0105141
CBS	0.0195618	0.062131	1.66727	2.05759e-10	1.92433e-09
C17orf50	0.0402624	0.085345	1.08387	2.16335e-05	7.61717e-05
SAA2-SAA4	0.336063	1.32106	1.97489	8.47741e-23	7.06365e-21
SYT12	0.352059	0.857076	1.28361	1.56342e-22	1.23905e-20
SLC28A3	0.0714668	0.153181	1.09989	2.3775e-10	2.19756e-09
AC006946.2	0.0864679	0.193347	1.16096	1.05742e-07	5.90953e-07
SCARA5	0.145994	0.299922	1.03868	4.61338e-08	2.78479e-07
IGLJ2	0.198191	0.415411	1.06765	0.0009135	0.00223235
CDK5R2	0.0561351	0.183242	1.70677	6.16709e-12	7.66855e-11
AP001527.1	0.01387	0.0429487	1.63064	1.15639e-08	7.83812e-08
AL359636.2	0.0863961	0.187371	1.11686	1.80919e-07	9.66942e-07
RAB3B	0.0655074	0.260367	1.99081	8.4958e-26	1.40308e-23
DNAH17-AS1	0.0216985	0.0568826	1.39039	4.76703e-06	1.91626e-05
LINC01950	0.020394	0.096864	2.24781	7.76359e-09	5.43503e-08
ADD2	0.250522	0.543637	1.11771	4.31034e-12	5.50366e-11
VWDE	0.109928	0.228678	1.05676	4.16821e-10	3.70597e-09
GYG2	0.240479	0.800451	1.7349	7.88153e-25	1.0165e-22
STMN2	0.152253	0.515436	1.75932	5.07316e-13	7.71321e-12
LRTM2	0.00547512	0.0128031	1.22553	8.68357e-05	0.000268309
AC139491.2	0.0328909	0.127756	1.95763	6.06842e-09	4.33369e-08
BX842568.2	0.0903874	0.181275	1.00399	6.16227e-05	0.000196548
AC105053.1	0.117107	0.0571753	-1.03436	7.85519e-16	1.96951e-14
ERVV-2	0.0679183	0.165433	1.28438	1.45806e-05	5.32061e-05
SBSN	0.0388903	0.293915	2.91792	4.1811e-13	6.44577e-12
LHX1	0.110057	0.339512	1.62521	2.0847e-07	1.09977e-06
KCNH2	0.328657	0.684668	1.05882	2.21397e-16	5.96302e-15
KCNS1	0.160031	0.771227	2.26881	1.35829e-25	2.14067e-23
AC090673.1	0.0243238	0.0737574	1.60042	2.25441e-09	1.74213e-08
ISCA2P1	0.0675551	0.151386	1.1641	7.06286e-07	3.35652e-06
AP003559.1	0.0131801	0.0343231	1.38082	0.0277089	0.0464114
AC116021.1	0.0596315	0.197223	1.72568	1.37891e-13	2.32033e-12
KLK2	0.00677142	0.0383379	2.50124	5.1233e-06	2.0514e-05
PRSS54	0.011538	0.0307195	1.41276	0.0170081	0.0302323
BFSP2	0.0591671	0.143426	1.27744	5.85434e-13	8.7419e-12
HRK	0.077998	0.203093	1.38063	0.0101836	0.0192148
IGF2BP3	0.146125	0.542599	1.89268	1.82937e-18	7.14693e-17
KRT23	0.107228	0.287517	1.42297	0.000294268	0.000808277
AC104581.3	0.036572	0.0814638	1.15542	1.22951e-14	2.53247e-13
SLC7A13	0.167272	0.0688813	-1.28001	0.000413715	0.00109735
TBX5-AS1	0.011119	0.0371917	1.74195	0.000208358	0.00059157
AC008514.2	0.026815	0.0564174	1.0731	0.00219858	0.00490789
CNGB1	0.0320621	0.0664396	1.05117	1.14385e-07	6.36166e-07
AC100812.1	0.173916	0.431907	1.31233	5.90278e-19	2.55571e-17
SERPINA9	0.0211303	0.0791346	1.905	4.444e-07	2.19494e-06
RGS7	0.556697	0.220297	-1.33745	0.000706621	0.00177105
ZIC1	0.0190691	0.0583502	1.6135	0.00764542	0.014868
SLC18A3	0.208444	0.676422	1.69826	7.75593e-07	3.65094e-06
MIR2117HG	0.0296518	0.078856	1.4111	5.62122e-10	4.88755e-09
AC022092.1	0.0592207	0.191787	1.69534	1.4979e-12	2.08164e-11
LINC02086	0.537882	1.08221	1.00862	4.09448e-17	1.27602e-15
TCN1	0.101024	0.510575	2.33742	1.0438e-19	5.04166e-18
MYT1L	0.00677138	0.0173705	1.35911	0.00427746	0.00885678
PCSK9	0.0297978	0.0662035	1.1517	1.50446e-05	5.47546e-05
AL512353.2	0.00809545	0.0173173	1.09703	0.000851827	0.00209725
RMDN2-AS1	0.0289506	0.0616605	1.09075	7.00965e-05	0.000220969
RNU2-5P	0.10507	0.21405	1.0266	0.00452979	0.00931631
IGKV1D-43	0.193246	0.406224	1.07184	3.3709e-05	0.000113891
ANKRD30B	0.0231875	0.0603077	1.379	0.000124518	0.000371628
ANKFN1	0.0227946	0.0848954	1.89699	4.50051e-12	5.73587e-11
AC091946.1	0.100323	0.290383	1.53331	2.09981e-10	1.96048e-09
AL355102.2	0.0440792	0.107266	1.28303	1.08017e-10	1.06595e-09
CYP19A1	0.0288087	0.0864782	1.58583	5.2623e-21	3.1078e-19
AC018695.2	0.0608169	0.128026	1.07389	0.00316958	0.00677862
WNT2	0.0682429	0.297299	2.12316	8.27968e-13	1.20376e-11
AC112721.1	0.0341421	0.155707	2.18921	3.28632e-08	2.03724e-07
AL590438.1	0.01136	0.0323248	1.50868	5.37077e-06	2.14117e-05
TNNI3	0.0621237	0.227886	1.8751	3.04026e-09	2.29727e-08
AC009063.3	0.0346719	0.0837995	1.27317	0.00164286	0.00378215
ZNF804B	0.0753546	0.0316902	-1.24966	1.11725e-05	4.17529e-05
ZIC5	0.0183896	0.114524	2.63868	1.17042e-13	1.99507e-12
SLC5A1	3.24411	1.27222	-1.35047	5.15797e-32	4.06448e-29
KRTAP2-3	0.0334538	0.207552	2.63323	1.05871e-24	1.30938e-22
SERTM2	0.110265	0.22848	1.0511	2.01569e-09	1.57308e-08
HSBP1P2	0.117212	0.318005	1.43993	2.79965e-08	1.75887e-07
LINC01460	0.026761	0.0895159	1.74201	4.77766e-12	6.06386e-11
AL445649.1	0.03513	0.0917161	1.38447	0.000752564	0.00187495
AC131956.2	0.0409774	0.103274	1.33358	1.20003e-09	9.77459e-09
RPL29P19	0.37812	0.78988	1.06279	4.20954e-12	5.38743e-11
INSM2	0.00741038	0.0166734	1.16993	0.00200332	0.00451329
KLK5	0.0325289	0.0975677	1.58468	0.000346179	0.000936776
AC124854.1	2.62566	1.30052	-1.01359	5.72838e-25	7.74454e-23
PRAC2	0.0605284	0.181422	1.58367	6.00417e-08	3.53533e-07
CPNE6	0.0357532	0.0176956	-1.01468	8.0226e-07	3.76204e-06
B3GALT5-AS1	0.0465669	0.139555	1.58345	6.0438e-12	7.51863e-11
CCDC197	0.0110186	0.0382333	1.79488	3.96362e-05	0.000132153
EIPR1-IT1	0.0614852	0.126668	1.04275	9.39135e-09	6.46725e-08
NKX6-1	0.0301142	0.176156	2.54834	9.01952e-06	3.43068e-05
GUCY2D	0.11405	0.27563	1.27306	9.63468e-20	4.6865e-18
ODAPH	0.0516869	0.19685	1.92923	9.72447e-18	3.41222e-16
HSP90AA4P	0.0261537	0.0563971	1.1086	0.00632281	0.0125365
SRPX2	0.998254	2.22293	1.15498	1.05243e-30	5.92365e-28
STXBP5L	0.0190487	0.0651456	1.77397	4.92567e-06	1.97686e-05
CHRNA9	0.00824261	0.0428273	2.37736	9.47665e-07	4.37287e-06
TFAP2A	0.30265	0.709131	1.2284	1.48288e-15	3.56875e-14
AC010501.1	0.0510266	0.1474	1.53041	7.05788e-06	2.74357e-05
KREMEN2	0.123838	0.296945	1.26174	8.99959e-09	6.21614e-08
AC106882.1	0.024881	0.0695047	1.48207	1.37187e-06	6.11246e-06
AC128709.2	0.0282967	0.0905793	1.67855	5.35202e-06	2.13431e-05
GRM4	0.0118099	0.0549618	2.21843	9.1965e-13	1.32821e-11
AC080013.3	0.23696	0.475104	1.0036	3.35538e-15	7.62285e-14
SEMA3E	0.0710156	0.202916	1.51467	3.49655e-10	3.15147e-09
MYOSLID	0.163166	0.369037	1.17743	7.60478e-15	1.61961e-13
AC090877.1	0.112129	0.27709	1.30519	7.04156e-13	1.03965e-11
TM4SF19	0.162619	0.414651	1.35041	1.90978e-12	2.60235e-11
SCGN	4.29491	1.87639	-1.19467	3.25681e-34	6.41591e-31
PCSK1	0.187087	0.450657	1.26832	8.24207e-10	6.92826e-09
DUSP13	0.01737	0.0563245	1.69716	4.37434e-06	1.77262e-05
FEM1AP2	0.00962214	0.0229199	1.25217	0.00034014	0.000922335
DHFRP2	0.19376	0.0799865	-1.27644	6.52654e-14	1.17418e-12
NALCN-AS1	0.0237579	0.0848254	1.83609	2.20801e-12	2.98223e-11
PROX1-AS1	0.00802679	0.0331994	2.04826	0.000566231	0.00145447
ST8SIA2	0.0343323	0.120891	1.81607	1.30093e-07	7.16159e-07
UGT1A10	0.129929	0.517713	1.99443	0.0119407	0.0221142
PRAMENP	0.0336812	0.0891333	1.40402	0.000427299	0.00112882
BDKRB1	0.206261	0.623338	1.59555	5.01662e-28	1.4719e-25
OTX1	0.0187144	0.115658	2.62765	2.63197e-11	2.92465e-10
KRT39	0.0129827	0.0743176	2.51712	6.28448e-17	1.88603e-15
AC004012.1	0.0617141	0.134169	1.12037	2.02991e-08	1.31205e-07
LRRC15	0.173594	0.541492	1.64122	1.25578e-15	3.06229e-14
AL132655.2	0.0990606	0.244193	1.30164	1.18529e-10	1.1617e-09
ATP4A	0.0131506	0.03842	1.54673	0.0104199	0.0196085
PKP3	0.267022	1.08702	2.02534	5.85379e-24	6.00177e-22
TRPV3	0.0930861	0.202937	1.12439	7.10539e-11	7.2688e-10
C20orf141	0.0149174	0.112564	2.91568	1.28151e-17	4.37969e-16
SCN3A	0.0749132	0.231863	1.62998	1.85039e-09	1.45271e-08
AL355102.4	0.203624	0.636416	1.64406	5.28359e-24	5.45773e-22
ZFHX4	0.187725	0.477903	1.34809	3.34557e-14	6.39437e-13
AC008592.1	0.0469282	0.0988034	1.0741	1.61437e-07	8.73196e-07
SLC13A5	0.0239322	0.0573781	1.26155	0.000359181	0.000967875
ZNF847P	0.0377028	0.0775617	1.04067	0.00246962	0.00543896
LMO1	0.222139	0.59288	1.41628	3.46357e-15	7.84924e-14
AC016831.2	0.0150216	0.035562	1.2433	0.0221716	0.0382208
C5orf38	0.285244	0.597419	1.06655	1.65212e-05	5.96874e-05
AC097478.1	0.0672402	0.161579	1.26485	3.32633e-07	1.68207e-06
EPN3	0.15396	0.329814	1.09909	6.37797e-10	5.49015e-09
AC096888.1	0.0396648	0.103848	1.38855	2.99351e-09	2.26443e-08
CLGN	0.450885	0.949774	1.07482	8.33154e-13	1.21066e-11
AC105101.1	0.016941	0.0554352	1.71028	1.24084e-07	6.85409e-07
GJD4	0.0355922	0.0774891	1.12243	0.00226226	0.00503374
AC002398.2	0.0443499	0.0979634	1.14331	0.000559825	0.00144016
TMPRSS7	0.0178201	0.0411021	1.20571	0.00034741	0.000939739
AL357514.1	0.202671	0.101124	-1.00302	3.1183e-12	4.09732e-11
LINC00313	0.0216635	0.0696618	1.6851	1.93537e-08	1.25683e-07
PPP2R2C	0.142241	0.523253	1.87918	8.48646e-19	3.56794e-17
CTD-2270F17.1	0.0321683	0.0660911	1.03882	0.0100162	0.0189327
ARTN	0.265003	0.654896	1.30526	7.72209e-19	3.28665e-17
AC010980.1	0.129643	0.29951	1.20806	4.15219e-15	9.26517e-14
AP000526.1	0.0164514	0.0345425	1.07016	0.00267994	0.00583783
LINC02043	0.0288999	0.0737075	1.35075	8.9639e-06	3.41282e-05
LBP	0.967751	2.56579	1.4067	6.44379e-14	1.16157e-12
FCRL5	0.146825	0.36373	1.30877	1.07801e-08	7.35017e-08
PYDC1	0.1029	0.246273	1.25902	6.95135e-05	0.000219332
PNPLA5	0.00751214	0.0465822	2.63248	1.46633e-08	9.72619e-08
AL390115.1	0.0955756	0.32228	1.7536	6.21586e-21	3.63207e-19
SPOCD1	0.131559	0.352993	1.42393	1.03962e-21	7.04491e-20
CYP4F23P	0.0425536	0.101147	1.2491	0.000162136	0.000472147
IGHV3-19	0.260123	0.548718	1.07687	0.000323342	0.000880506
MIR196A1	0.374644	1.12444	1.58562	1.14885e-19	5.4819e-18
CPXM1	0.95649	2.05094	1.10046	1.17274e-24	1.4186e-22
CYP1B1-AS1	0.146531	0.314127	1.10015	1.52595e-18	6.05551e-17
PPDPFL	0.761499	1.55274	1.02791	0.000155022	0.000453745
SLCO6A1	0.0110054	0.0291397	1.40477	3.36411e-05	0.000113704
ENPP7P8	1.1612	0.425494	-1.44841	3.24023e-26	5.99768e-24
AC078962.1	0.0991478	0.232785	1.23135	4.53702e-05	0.000149303
CTD-3080P12.3	0.317251	0.134981	-1.23287	1.17096e-15	2.86813e-14
AC098936.1	0.00950397	0.0201754	1.08599	0.00717513	0.0140507
AGR2	0.125738	0.487793	1.95584	2.9184e-06	1.22325e-05
LINC01060	0.723871	0.303106	-1.25591	8.33758e-18	2.9671e-16
AC103876.1	0.0347721	0.0748855	1.10676	0.00855376	0.0164342
AL359313.1	0.0199494	0.121207	2.60306	4.95963e-12	6.27749e-11
AP000851.2	0.0666333	0.273505	2.03725	1.38838e-10	1.34168e-09
AP001063.1	0.0318666	0.0693063	1.12094	0.000332521	0.000903273
MIR31HG	0.185956	0.490018	1.39787	9.23087e-16	2.29358e-14
AC103770.1	0.0795354	0.175314	1.14028	4.10245e-05	0.000136221
AL592114.3	0.365071	0.18163	-1.00717	3.10571e-13	4.9002e-12
LUARIS	0.0296035	0.0745393	1.33223	3.8414e-14	7.22193e-13
NPC1L1	0.216253	0.575467	1.41201	1.08023e-10	1.06595e-09
ARHGDIG	0.022578	0.0636701	1.4957	0.0163439	0.0291813
AL121989.1	0.067194	0.145956	1.11913	0.0109634	0.0205205
AL008638.6	0.00868193	0.0209615	1.27165	0.000197028	0.000562296
SLC38A5	0.744825	1.95722	1.39383	4.90961e-26	8.62465e-24
ARL9	0.148505	0.365945	1.30112	8.03507e-16	2.00913e-14
LINC00942	0.126089	0.518498	2.0399	9.20794e-13	1.32891e-11
CDH3	0.341725	0.763703	1.16018	6.26476e-15	1.35515e-13
LINC01607	0.1778	0.356322	1.00292	1.46047e-13	2.44269e-12
COX6B2	0.0448883	0.106947	1.25248	9.09908e-13	1.31526e-11
FAM83E	0.0563743	0.16625	1.56025	7.50894e-05	0.000235182
PLAC4	0.0560337	0.149243	1.41329	4.45673e-05	0.000146854
DRP2	0.0245782	0.0752553	1.61441	1.61604e-09	1.28482e-08
DLK1	0.0526993	0.0227871	-1.20957	0.000504226	0.00131058
ARSI	0.179387	0.583923	1.7027	2.10637e-25	3.19197e-23
HMGA2	0.0245535	0.241653	3.29893	1.58812e-14	3.21353e-13
TRBV8-2	0.169777	0.407221	1.26217	5.87472e-11	6.09116e-10
AC021678.2	0.112058	0.287481	1.35922	3.80489e-07	1.90072e-06
AC002428.2	0.108842	0.0492045	-1.14537	3.76289e-11	4.05076e-10
AC027228.2	0.075453	0.151653	1.00713	8.73305e-11	8.77761e-10
AC009319.1	0.0543264	0.127362	1.22921	9.95811e-10	8.20324e-09
AC006270.1	0.162382	0.427891	1.39785	7.29057e-12	8.9168e-11
HOXA13	0.22006	0.524801	1.25387	5.5728e-10	4.85004e-09
COL11A1	0.320518	0.93244	1.54061	6.21465e-17	1.86966e-15
TMPRSS11E	0.0554071	0.159735	1.52754	0.0111945	0.0208951
BASP1-AS1	0.0139649	0.0424843	1.60512	4.89325e-05	0.000159768
C10orf91	0.0210652	0.074285	1.81821	1.94051e-12	2.63902e-11
RPTN	0.0298741	0.120157	2.00795	4.12303e-05	0.000136872
SERPINB2	0.028886	0.096787	1.74444	6.3709e-05	0.000202734
NR0B1	0.0320358	0.229435	2.84032	5.236e-10	4.57424e-09
CFHR1	0.0762483	0.181808	1.25364	5.48103e-10	4.77319e-09
CLCN3P1	0.0336978	0.0681836	1.01677	4.01718e-07	1.99845e-06
LINC01705	0.115641	0.564651	2.28771	7.2153e-15	1.54633e-13
TMEM74	0.0253649	0.0670828	1.40311	5.19155e-11	5.43389e-10
AC008013.1	0.164323	0.435005	1.4045	8.34151e-10	7.00544e-09
LHX9	0.0311209	0.149148	2.26079	0.0023916	0.00528909
IL31RA	0.0658663	0.152279	1.2091	2.07658e-09	1.61694e-08
SLC7A4	0.0536765	0.156197	1.541	1.8943e-09	1.48381e-08
TUBBP6	0.0465711	0.208716	2.16403	8.75488e-09	6.05921e-08
AC108174.1	0.0489847	0.0982868	1.00466	0.000402414	0.00107057
AP001065.1	0.148397	0.341152	1.20095	3.90062e-13	6.04954e-12
LINC01293	0.0554849	0.114947	1.0508	0.000282447	0.000779224
SLAMF9	0.0456895	0.234625	2.36042	1.23799e-08	8.33183e-08
LINC01191	0.0946375	0.226236	1.25735	1.06113e-10	1.04934e-09
AL357992.1	0.223115	0.697751	1.64493	5.14749e-25	7.09839e-23
KRT78	0.0139839	0.0546472	1.96638	4.89832e-11	5.15155e-10
ETV4	0.219793	0.504554	1.19886	8.38421e-11	8.45471e-10
TUBA3C	0.0641803	0.166636	1.37649	0.00330176	0.00702317
AC126773.2	0.058332	0.173991	1.57665	3.30684e-14	6.34232e-13
NAV2-AS2	0.0251194	0.0534459	1.08928	0.0178566	0.0315838
Z98257.1	0.064408	0.319963	2.31259	1.07442e-14	2.228e-13
AC106801.1	0.0361974	0.0928305	1.35871	1.65151e-08	1.08553e-07
DAW1	0.0888228	0.230911	1.37833	1.032e-07	5.78272e-07
ZBTB7C	0.490326	1.18052	1.26761	1.56987e-18	6.21191e-17
KCNH3	0.136295	0.304736	1.16083	4.78775e-08	2.88004e-07
GABRA2	0.041676	0.115235	1.46729	0.000299202	0.000820685
AC015923.1	0.0354412	0.091358	1.3661	0.000100269	0.000305538
UCA1	0.0523356	0.171661	1.7137	4.04859e-10	3.60893e-09
CHP2	0.0215464	0.0568722	1.40028	0.000116405	0.00034957
PODNL1	0.355266	0.966629	1.44406	2.58339e-23	2.33606e-21
RTL9	0.0323533	0.0714724	1.14347	4.55262e-05	0.000149745
PROM2	0.496145	1.28112	1.36857	8.40939e-17	2.46735e-15
LINC01411	0.0568757	0.27814	2.28993	8.35882e-10	7.01785e-09
ACOXL	0.0574139	0.115555	1.00911	1.06058e-09	8.69528e-09
PADI3	0.147094	0.652688	2.14966	1.05609e-15	2.6076e-14
GRHL2	0.137374	0.302917	1.14082	0.00268517	0.00584877
CYP1D1P	0.154448	0.0414837	-1.89651	1.32362e-26	2.76556e-24
CAPN8	0.0714998	0.264494	1.88722	4.62032e-14	8.54077e-13
NMU	0.346265	1.07948	1.64039	3.06347e-22	2.27125e-20
AC104958.1	0.0303542	0.0766164	1.33576	0.000101598	0.000309211
AC080038.1	0.193237	0.393748	1.0269	4.95247e-06	1.98716e-05
SMILR	0.0470264	0.173805	1.88593	1.15877e-11	1.37103e-10
PLA2G2D	0.505112	1.02759	1.02459	1.6237e-06	7.15132e-06
FGF7	0.370093	0.839818	1.18219	1.67252e-11	1.91642e-10
IGKV1-39	0.309826	0.717528	1.21158	1.00833e-07	5.66274e-07
TFAP2C	0.155026	0.449064	1.53441	1.62698e-13	2.69988e-12
AC103681.1	0.0409819	0.0863628	1.07542	2.93175e-05	0.00010037
CTNND2	0.060183	0.123679	1.03917	9.13449e-12	1.10058e-10
SLC26A9	1.2773	0.61152	-1.06263	1.08715e-19	5.22364e-18
AFM	0.525709	0.225862	-1.21882	8.42733e-15	1.78104e-13
MIR2052HG	0.0166169	0.0405566	1.28729	0.000812645	0.00201029
LINC02570	0.0576635	0.251525	2.12497	3.8592e-13	5.99306e-12
PBOV1	0.010444	0.04066	1.96093	0.0142365	0.0258403
PPP1R1A	0.968737	2.65134	1.45255	1.98281e-26	3.99166e-24
AC026355.2	0.0532749	0.146999	1.46428	0.000381562	0.00102239
TMEM246-AS1	1.00016	0.391888	-1.35171	1.77723e-24	2.04234e-22
XK	0.179091	0.432044	1.27048	1.38023e-21	9.21713e-20
KRT25	0.0887677	0.248003	1.48225	0.000227466	0.000641333
RIMS4	0.021683	0.0574914	1.40678	1.1078e-06	5.03843e-06
LINC02577	0.175216	0.661811	1.91729	2.3393e-28	7.33157e-26
PLXNB3	0.332473	0.681403	1.03527	7.15974e-10	6.10215e-09
SLC7A14	0.00667213	0.0233117	1.80483	0.000527891	0.00136623
AC048383.1	0.0501353	0.102434	1.0308	0.000453008	0.00118967
LINC01305	0.0107945	0.0426507	1.98227	0.00187698	0.00426136
AC010643.1	0.0686964	0.150272	1.12927	1.40173e-08	9.33583e-08
AP003721.1	0.0482408	0.103843	1.10608	0.00272316	0.00592356
GRIK4	0.190609	0.45979	1.27036	4.19791e-16	1.09122e-14
AC013451.2	0.0364237	0.0881705	1.27542	0.00293567	0.00633142
INA	0.0341045	0.0848534	1.31501	0.00139784	0.00327215
FDCSP	0.218541	0.954757	2.12723	3.89141e-08	2.37972e-07
AC090844.3	0.0451187	0.109827	1.28343	0.0235191	0.0402443
AC090826.1	0.0114729	0.0429142	1.90322	4.14089e-08	2.51832e-07
ADRA1D	0.0735006	0.165505	1.17105	6.36329e-06	2.49715e-05
AC006387.1	0.0266413	0.0639347	1.26294	0.0169839	0.030195
HCN1	0.00873153	0.031949	1.87146	0.000364122	0.000980079
AC135068.2	0.178941	0.407128	1.186	8.08208e-06	3.10841e-05
AC002351.1	0.0259567	0.102469	1.98102	6.50035e-05	0.000206496
AL121845.2	0.0864712	0.0384435	-1.16948	9.4429e-12	1.13529e-10
LINC00488	0.0987493	0.243091	1.29965	6.50639e-06	2.54787e-05
TDGF1	0.125436	0.321116	1.35614	8.585e-07	3.99687e-06
LCN1	0.0928952	0.217559	1.22773	9.91749e-05	0.000302605
LINC01812	0.0193023	0.0824082	2.09402	4.45398e-07	2.19908e-06
UGT3A2	0.158433	0.34242	1.11189	0.000624516	0.00158733
AC079354.1	0.0167236	0.0371771	1.15253	0.0179051	0.0316493
IGHV3OR16-6	0.120114	0.284783	1.24546	0.00374374	0.00786444
NPBWR1	0.0189944	0.0747256	1.97603	5.6687e-07	2.74768e-06
RNU6-403P	0.0940695	0.470458	2.32227	9.27828e-13	1.33766e-11
CASC8	0.0854458	0.201436	1.23724	6.54978e-11	6.73538e-10
NFE4	0.0830061	0.237065	1.51399	0.000439146	0.00115702
IL11	0.0538524	0.207528	1.94622	5.73195e-10	4.97053e-09
LPA	0.0593643	0.0245253	-1.27533	0.00701403	0.0137724
RPL23AP77	0.0896703	0.35255	1.97512	1.35391e-20	7.49816e-19
CRYGN	0.0628451	0.146576	1.22177	4.76205e-13	7.28034e-12
REN	4.19603	1.99229	-1.0746	1.91927e-20	1.04405e-18
AC083900.1	0.236157	0.491927	1.05869	1.54836e-10	1.48742e-09
AC010327.3	0.0103653	0.0518624	2.32293	6.55812e-09	4.6545e-08
KLC3	0.168587	0.397178	1.23629	2.9973e-11	3.2928e-10
C19orf81	0.167405	0.451556	1.43156	2.18157e-13	3.53719e-12
DAB1	0.0802014	0.170245	1.08591	0.000649479	0.00164457
IGLV1-50	0.264191	0.550598	1.05942	0.00191353	0.00433435
AC099066.2	0.0922662	0.232875	1.33568	3.66791e-11	3.96088e-10
AC125616.1	0.736679	0.365583	-1.01084	5.80694e-16	1.47881e-14
RBM11	0.132259	0.313471	1.24496	3.44596e-12	4.49147e-11
AC012512.1	0.110574	0.377526	1.77157	1.32991e-10	1.29015e-09
AC119868.2	0.0612793	0.140588	1.19801	0.000670022	0.00169177
LRRC37A7P	1.74246	0.824646	-1.07928	8.69059e-23	7.19779e-21
NMNAT1P3	0.0404525	0.0901068	1.15541	5.18053e-05	0.000167935
CT62	0.0283763	0.0694887	1.29209	1.07571e-05	4.03265e-05
LINC01694	0.0385514	0.108111	1.48766	4.15377e-11	4.42833e-10
MTUS2-AS1	0.0159901	0.0464562	1.5387	5.69529e-05	0.000182923
AC015914.1	0.0914017	0.191032	1.06353	5.86529e-06	2.31987e-05
CFHR4	0.0112035	0.0327191	1.54618	4.58982e-08	2.77239e-07
TCHH	0.140529	0.371283	1.40165	9.96193e-13	1.42801e-11
PLA2G4D	0.0730192	0.229495	1.65211	6.11622e-19	2.64397e-17
AC104248.1	0.0542791	0.125446	1.2086	1.10899e-06	5.04301e-06
LINC02320	0.037821	0.0831012	1.13568	9.86463e-08	5.55464e-07
MNX1	0.119213	0.261868	1.13529	1.41245e-07	7.71243e-07
RIMS2	0.059632	0.160887	1.43189	4.38233e-07	2.1672e-06
LIPH	0.391601	0.818244	1.06315	8.91457e-15	1.86969e-13
AL713998.1	0.0683648	0.175144	1.35722	0.0141332	0.0256731
EREG	0.0723427	0.24148	1.73898	4.8703e-07	2.38923e-06
LINC01482	0.0402487	0.0881873	1.13163	5.13035e-08	3.062e-07
LINC00525	0.112192	0.269422	1.2639	1.61578e-11	1.85603e-10
LINC02576	0.0960383	0.216964	1.17578	3.09723e-06	1.29133e-05
GREM2	0.0720666	0.271291	1.91244	5.47756e-09	3.95267e-08
ADAMTS14	0.391143	0.960215	1.29566	4.92325e-25	6.82329e-23
TEX13B	0.0169331	0.0534426	1.65814	3.33716e-06	1.38134e-05
MIR222	0.141127	0.315624	1.16122	1.15087e-06	5.21627e-06
CFHR3	0.0729284	0.196449	1.4296	4.67029e-19	2.04455e-17
AL592494.1	0.0909791	0.197369	1.11729	1.30341e-07	7.17383e-07
AL356515.1	0.0716613	0.208503	1.5408	9.87679e-11	9.81629e-10
AC245041.1	0.0571067	0.220882	1.95154	1.64873e-09	1.30855e-08
DPP10	0.028515	0.0597	1.06601	0.00394391	0.00823914
LINC01127	1.00049	2.0217	1.01486	5.60334e-13	8.43564e-12
LINC01179	0.165847	0.0725549	-1.19271	1.97704e-08	1.28087e-07
KRT15	0.0761102	0.287552	1.91766	4.59647e-21	2.7499e-19
C1QL2	0.0101505	0.0689386	2.76376	1.37569e-09	1.10746e-08
MMP3	0.0807538	0.202342	1.32519	1.54699e-06	6.8386e-06
SCNN1G	0.302643	0.830392	1.45617	5.90671e-05	0.000189119
IGDCC4	0.390702	1.13804	1.54241	5.00415e-32	4.06448e-29
PTGER1	0.135587	0.363916	1.42438	2.12771e-13	3.45393e-12
LINC01629	0.0475467	0.178845	1.91129	0.00560504	0.0112633
MPP2	0.210758	0.463481	1.13692	5.06033e-17	1.54727e-15
GSG1L2	0.577655	1.3108	1.18216	3.94668e-06	1.61258e-05
IBSP	0.339871	0.91211	1.42422	5.8345e-17	1.76636e-15
ARHGAP40	0.130547	0.354842	1.4426	5.0333e-08	3.0119e-07
KLF17	0.00859347	0.0449992	2.38859	4.9589e-14	9.12385e-13
LIF-AS1	0.0726326	0.217968	1.58543	1.34472e-13	2.26696e-12
SLC30A10	0.0666293	0.162311	1.28453	0.00021475	0.000608091
FMR1NB	0.0193235	0.0706657	1.87065	0.000325098	0.000884765
Z97200.1	0.104028	0.243301	1.22577	7.74834e-07	3.64861e-06
OLA1P3	0.0128754	0.0263802	1.03484	0.011682	0.0217137
TCL6	0.28222	0.120699	-1.2254	3.13163e-17	9.98501e-16
LINC01583	0.0287738	0.10703	1.89518	5.51625e-06	2.19409e-05
AC011752.1	0.125362	0.0582302	-1.10626	1.10175e-16	3.14558e-15
SLC12A8	0.74088	1.52049	1.03722	4.06459e-27	9.34178e-25
SAA4	0.159104	0.584119	1.87629	2.17502e-16	5.87532e-15
CILP2	0.100421	0.475606	2.24371	8.60756e-29	3.04355e-26
NALCN	0.203883	0.431416	1.08133	1.13542e-13	1.95113e-12
AC012236.1	0.253867	0.583218	1.19996	9.03881e-17	2.63799e-15
MIR7-3HG	0.0184144	0.0442183	1.26381	0.00524548	0.0106157
AC103702.2	0.661344	1.79411	1.4398	6.2945e-25	8.38658e-23
EPHA10	0.140297	0.335845	1.25931	9.71707e-13	1.39582e-11
AF064860.2	0.0205503	0.0740558	1.84945	3.05049e-16	8.05097e-15
AL049836.1	0.0603457	0.149776	1.31149	8.38744e-08	4.78341e-07
AL512422.1	0.115573	0.265041	1.19742	1.14137e-15	2.79813e-14
LINC01297	0.00636189	0.0205867	1.69418	0.00318149	0.00679988
COLGALT2	0.241044	0.536589	1.15452	9.82458e-14	1.70954e-12
LINC00634	0.0433518	0.107639	1.31204	1.58544e-06	6.99399e-06
IMPDH1P5	0.146351	0.299982	1.03544	5.70021e-08	3.36786e-07
NAT8B	3.45632	1.60192	-1.10943	6.63028e-34	9.62437e-31
COMP	0.588239	1.32948	1.17639	2.67218e-10	2.45254e-09
NGF-AS1	0.0141481	0.0346139	1.29074	0.000121699	0.0003642
LINC01971	0.0154587	0.0376026	1.28241	0.000196065	0.000559896
AC009229.1	0.0549725	0.117783	1.09935	6.83002e-05	0.000215825
BARX1	0.0522606	0.26851	2.36118	1.88959e-10	1.77988e-09
LINC02418	0.00935479	0.021776	1.21896	0.0258367	0.0436494
FAM225B	0.0515662	0.103302	1.00237	6.19287e-18	2.24146e-16
SNCB	0.0505289	0.169824	1.74886	2.21973e-10	2.06476e-09
IQCA1L	0.00881	0.0188069	1.09405	0.00630157	0.0125016
PTCHD1-AS	0.0367812	0.0768952	1.06392	0.00115014	0.00274829
LEP	0.0511216	0.179195	1.80953	8.79567e-11	8.83411e-10
AC091812.1	0.040403	0.210473	2.3811	3.15188e-10	2.85856e-09
KCNG1	0.083863	0.292891	1.80426	2.17799e-32	2.22477e-29
HCN4	0.0433728	0.114384	1.39903	3.25473e-10	2.94506e-09
AL132655.1	0.0166269	0.0381646	1.19871	4.4897e-05	0.000147841
NKX2-2	0.0279409	0.0936321	1.74462	1.21765e-05	4.5126e-05
AC026310.2	0.022053	0.107993	2.29189	4.29159e-10	3.803e-09
NAV3	0.175067	0.401555	1.19769	2.29716e-15	5.36912e-14
SLC10A2	2.38267	1.09103	-1.12689	1.144e-24	1.38993e-22
AC087392.1	0.0785298	0.224932	1.51818	5.27373e-08	3.13874e-07
TUBBP9	0.0156609	0.0554294	1.82349	4.33486e-06	1.75765e-05
C11orf86	0.494247	1.08876	1.13938	3.37734e-05	0.000114095
KLKP1	0.0298328	0.113211	1.92404	1.42503e-07	7.77802e-07
B3GALT5	0.218968	0.69041	1.65673	4.39686e-24	4.61086e-22
LINC01225	0.017341	0.04402	1.34397	0.00671906	0.0132526
AC009229.4	0.0109663	0.0314006	1.51771	2.08547e-06	8.99553e-06
ZFHX4-AS1	0.0189849	0.106762	2.49147	3.63253e-09	2.70406e-08
CASP14	0.0403878	0.385166	3.25349	0.000924738	0.00225701
AC012462.1	0.0347679	0.0958771	1.46343	4.31433e-09	3.18153e-08
SIAH3	0.0255852	0.0512628	1.0026	0.00042269	0.00111793
AC121251.1	0.126901	0.269761	1.08797	4.85487e-05	0.000158665
AC126768.2	0.0556591	0.195824	1.81487	9.08582e-15	1.90416e-13
LINC00698	0.0103509	0.0215503	1.05796	0.000183403	0.000527286
CCNO	0.288043	0.735112	1.35168	2.12708e-20	1.15029e-18
MMP13	0.0908269	0.310232	1.77216	1.16742e-13	1.99242e-12
LINC01973	0.0161065	0.0358855	1.15575	0.00209752	0.00470323
PPP1R27	0.0405348	0.0932076	1.20129	4.01817e-05	0.000133745
PAK5	0.0217835	0.0757485	1.79798	4.41649e-05	0.000145599
CHRDL1	0.604728	1.21735	1.00938	8.93427e-12	1.07877e-10
PAEP	0.112308	1.27435	3.50422	8.80247e-29	3.05381e-26
SSTR5-AS1	0.0432619	0.0892884	1.04537	0.0264541	0.0445859
CST2	0.176946	0.531396	1.58648	4.17664e-17	1.2972e-15
HOXB-AS4	0.274403	0.921111	1.74708	2.5781e-24	2.8671e-22
ZNF114-AS1	0.104964	0.264708	1.33451	1.96117e-06	8.50994e-06
SLC39A12	0.0165326	0.0345748	1.06441	0.0110362	0.0206274
AP002957.1	0.0806305	0.176662	1.13159	6.66905e-14	1.19592e-12
Z94160.1	0.0185612	0.0524468	1.49856	4.62674e-08	2.79102e-07
PPIAP46	0.0195462	0.0546098	1.48227	3.35272e-11	3.64622e-10
SIX2	0.245384	0.517373	1.07617	4.56134e-09	3.34846e-08
CALY	0.0434756	0.158113	1.86268	0.000168663	0.000489244
DUXAP9	0.0956451	0.200293	1.06635	1.47762e-14	3.00588e-13
C4BPA	0.155136	0.456622	1.55747	3.91112e-12	5.03589e-11
TMEM82	1.82512	0.833022	-1.13156	9.79763e-23	8.04222e-21
AC011632.1	0.00771468	0.0163751	1.08582	0.00593681	0.0118513
RAB27B	0.415877	0.87381	1.07116	2.96095e-19	1.31502e-17
SDR16C5	0.0212491	0.073431	1.78899	1.75749e-05	6.31717e-05
AC004485.1	0.782666	0.324516	-1.2701	8.98604e-22	6.11938e-20
PLEKHG4B	0.128064	0.302862	1.2418	2.81692e-12	3.73155e-11
AC005224.3	0.0441535	0.0921879	1.06205	0.000209826	0.000595432
PNLIPRP1	0.011475	0.0240551	1.06784	0.00250516	0.00550667
PLA2G2A	0.241724	0.688327	1.50973	1.6673e-09	1.32138e-08
LRFN5	0.111838	0.258454	1.2085	0.00153052	0.00354988
FAR2P1	0.0236898	0.0494564	1.06189	0.00308581	0.00661588
GFAP	0.268929	0.540322	1.00659	1.72227e-15	4.09837e-14
FRRS1L	0.00912812	0.0380023	2.0577	0.0226864	0.0390057
PLEKHS1	0.0655015	0.325855	2.31463	1.54443e-14	3.13083e-13
AC089983.1	0.0432897	0.118878	1.45738	3.3609e-08	2.07926e-07
ADAM2	0.0302773	0.0828568	1.45238	0.000880814	0.00216167
MYO3B	0.180156	0.443562	1.29989	1.02286e-08	6.9932e-08
KRT34	0.0193185	0.087316	2.17627	7.11984e-09	5.01828e-08
KCNH1	0.0232226	0.0513808	1.1457	0.00479073	0.00979381
LINC00452	0.0182435	0.0490124	1.42576	0.00174359	0.00398841
FEZF1-AS1	0.0197192	0.0712422	1.85313	4.63717e-12	5.90458e-11
AP003174.1	0.051049	0.123156	1.27054	8.73145e-05	0.000269698
CHRNA4	0.0593325	0.0211939	-1.48517	0.00619915	0.0123268
FGA	1.12889	2.43726	1.11036	2.12685e-08	1.36797e-07
PART1	0.0633582	0.163897	1.37118	0.0104158	0.0196021
AC003984.1	1.17851	0.521249	-1.17692	4.85913e-26	8.6212e-24
KCNK17	0.1975	0.629834	1.67312	5.73464e-16	1.4631e-14
LINC02081	0.112046	0.303807	1.43907	4.19891e-11	4.47127e-10
HPR	0.114293	0.421654	1.88332	5.78153e-12	7.21514e-11
CDH17	0.208389	0.46108	1.14574	1.18004e-10	1.15738e-09
IGHV3-76	0.111341	0.258579	1.21562	0.000145413	0.000427695
TFF2	0.176708	0.538806	1.6084	3.22968e-10	2.92527e-09
DLX4	0.23714	0.52994	1.16009	2.73671e-23	2.46661e-21
TSPEAR-AS1	0.0956633	0.219907	1.20086	1.97655e-06	8.56859e-06
CHST4	0.0319104	0.111463	1.80447	1.13043e-12	1.60212e-11
AP002852.1	0.0415275	0.140249	1.75585	8.3387e-10	7.00522e-09
AFAP1-AS1	0.19261	0.406414	1.07727	0.000109446	0.000330653
AC012213.1	0.0482966	0.146536	1.60126	7.78865e-09	5.44929e-08
MBL2	0.0214049	0.0650147	1.60283	7.82854e-09	5.47442e-08
HSD3BP2	0.12766	0.0599828	-1.08969	7.89991e-12	9.64068e-11
VAC14-AS1	0.0970942	0.194867	1.00503	7.21753e-10	6.14392e-09
AC124067.4	0.106522	0.441144	2.0501	1.90159e-23	1.75404e-21
NPFFR2	0.0280151	0.0916125	1.70934	4.19253e-07	2.07893e-06
RN7SL236P	0.111419	0.237615	1.09262	2.29775e-11	2.58134e-10
AL161782.1	0.649885	0.290209	-1.16309	7.14155e-31	4.28182e-28
SPACA3	0.0279957	0.0907708	1.69702	3.32694e-06	1.37732e-05
ATP2A1-AS1	0.187557	0.38203	1.02636	6.39374e-11	6.58229e-10
ZNF587P1	0.0454946	0.105629	1.21523	0.0127664	0.0234607
FAM19A4	0.00759527	0.0216553	1.51154	0.000986221	0.00239163
LINC02257	0.0395905	0.220496	2.47752	3.61859e-11	3.91375e-10
MKX	0.144426	0.328708	1.18648	2.07335e-10	1.93841e-09
LCE5A	0.0260569	0.0557663	1.09773	0.00232874	0.00516374
HCAR2	0.240684	0.688894	1.51714	9.56747e-17	2.77175e-15
AL031280.1	0.042476	0.101259	1.25333	8.68351e-07	4.03523e-06
RNU6-44P	0.701698	0.195698	-1.84222	3.86421e-20	2.00329e-18
KCNK15-AS1	0.0789118	0.255018	1.69228	5.32588e-27	1.16578e-24
PTPRQ	0.00798713	0.0327678	2.03653	0.000382701	0.00102485
BTBD11	0.429071	0.970611	1.17768	1.28297e-15	3.12305e-14
TPRG1-AS2	0.0289469	0.0706104	1.28647	1.58572e-05	5.74467e-05
FCRL4	0.0078168	0.0315323	2.01218	0.000459598	0.00120537
CACNA1G	0.0161124	0.0659042	2.0322	7.67886e-08	4.4232e-07
MFSD2A	0.666838	1.48692	1.15692	8.3154e-23	6.94966e-21
LINC02308	0.103552	0.250982	1.27723	0.000603678	0.00153976
MMP20	0.0219813	0.0659197	1.58443	6.03376e-10	5.21992e-09
TEX45	0.0421786	0.0889722	1.07684	1.31365e-11	1.53715e-10
AC068473.4	0.0301533	0.0742701	1.30046	0.0147381	0.026628
SLC22A6	2.94695	0.94615	-1.63908	2.6241e-32	2.58474e-29
KBTBD12	0.0578949	0.141719	1.29153	0.0255634	0.0432433
ITIH1	0.13658	0.296947	1.12046	0.000103363	0.000313958
TRAF6P1	0.0520938	0.0204641	-1.34801	1.78649e-10	1.69086e-09
AC018892.3	0.0191417	0.0440544	1.20257	0.0012157	0.00288695
LINC00643	0.0191531	0.0409577	1.09656	5.38326e-07	2.62083e-06
HSPB3	0.0603904	0.16091	1.41387	5.4143e-05	0.000174814
KLF14	0.0115393	0.0348658	1.59526	2.86719e-12	3.78721e-11
FBN3	0.0614198	0.184947	1.59033	0.0107389	0.0201399
AL353801.1	1.18612	0.553523	-1.09953	2.87839e-24	3.12543e-22
NUDT11	0.186364	0.470412	1.3358	2.63683e-19	1.1825e-17
GREM1	0.202411	0.503105	1.31357	2.88339e-13	4.5809e-12
ALOXE3	0.027589	0.0846531	1.61747	1.04918e-10	1.03789e-09
AC007405.2	0.0465842	0.117271	1.33194	1.19398e-09	9.72824e-09
TRNP1	0.842536	1.91757	1.18647	5.519e-31	3.59045e-28
IFNE	0.0920566	0.272256	1.56437	7.33917e-10	6.23005e-09
IGHV3-25	0.0966263	0.203003	1.07101	4.87598e-05	0.000159279
AC243830.1	0.0349052	0.117558	1.75186	3.82197e-08	2.34036e-07
APCDD1L-DT	0.100068	0.395686	1.98338	9.90568e-18	3.47139e-16
CCDC144NL	0.0122281	0.0361009	1.56184	0.00704337	0.0138221
THRSP	0.297729	0.613654	1.04343	7.2446e-05	0.000227673
AC103563.3	0.143887	0.345294	1.26288	0.00493941	0.0100605
SYT5	0.0480286	0.112032	1.22194	0.00710116	0.0139217
FRMD1	0.406257	0.201654	-1.01051	2.28346e-14	4.52427e-13
GJA3	0.077822	0.158007	1.02174	4.51971e-10	3.98763e-09
HOXD12	0.0118718	0.0368049	1.63235	8.36044e-05	0.000259109
RF00397	0.127688	0.267308	1.06587	4.47251e-05	0.000147321
IGKV2-26	0.102484	0.218979	1.09539	0.000173863	0.000503056
COL26A1	0.0973232	0.238495	1.2931	3.79444e-12	4.90397e-11
AC009084.1	1.50938	0.732633	-1.04279	1.01422e-19	4.91605e-18
LRRN1	0.119224	0.269367	1.1759	3.80857e-07	1.90222e-06
LINC01833	0.036297	0.0824066	1.18291	0.00282178	0.00611494
AC134879.2	0.173908	0.421482	1.27714	0.000391993	0.00104617
FRMD5	0.0444464	0.186654	2.07023	1.67415e-18	6.57735e-17
AC008403.3	0.0681101	0.137944	1.01814	4.77447e-07	2.34514e-06
AC010931.2	0.0210943	0.0551593	1.38675	2.95073e-05	0.000100944
AC013472.1	0.0366974	0.0913778	1.31617	8.29238e-05	0.000257231
HELLPAR	0.00704115	0.019595	1.47661	1.52982e-05	5.56043e-05
SIGLECL1	0.00948839	0.0374279	1.97988	0.00032297	0.00087984
AC023051.1	0.0859055	0.1783	1.05348	4.20895e-05	0.000139422
AC093702.1	0.0917997	0.289681	1.6579	3.26809e-11	3.56261e-10
SLC22A13	0.710627	0.217697	-1.70677	4.69049e-24	4.88165e-22
AC080037.1	0.0915893	0.195109	1.09103	0.00056714	0.00145667
NKX2-5	0.0388559	0.161011	2.05095	0.000207886	0.000590474
ZNF114	0.455946	0.968547	1.08696	3.4355e-09	2.56987e-08
LINC02507	0.0453608	0.098437	1.11776	0.000178362	0.000514551
NEFM	0.264114	0.603677	1.19261	2.82712e-09	2.1468e-08
CCL25	0.0746341	0.163147	1.12827	5.32915e-06	2.12673e-05
AL353803.1	1.18021	0.534209	-1.14357	1.41951e-17	4.80369e-16
MCIDAS	0.020756	0.0869202	2.06616	8.21682e-09	5.71695e-08
ATP2B3	0.0205084	0.0864217	2.07518	1.56083e-07	8.46231e-07
AL355596.1	0.0534575	0.116811	1.12771	1.73555e-06	7.60146e-06
AL133325.3	0.0270258	0.0738821	1.45089	0.00018079	0.000520695
RYR2	0.170659	0.39619	1.21508	4.00363e-16	1.04367e-14
SERPINA3	0.0608808	0.257781	2.08209	2.51952e-20	1.34929e-18
LINC00113	0.751445	0.350831	-1.09889	6.33093e-13	9.39757e-12
AC090578.1	0.0652008	0.236625	1.85964	8.56869e-07	3.98995e-06
AC015656.1	0.0138595	0.0293387	1.08193	0.0273532	0.0458993
AC096734.1	0.033209	0.0842548	1.34318	0.0208446	0.0362
TEX19	0.0190721	0.113939	2.57873	1.44757e-10	1.39594e-09
CKMT1B	0.108308	0.26575	1.29493	1.2878e-07	7.09213e-07
C6orf118	0.0218067	0.0620693	1.50911	4.12448e-12	5.28102e-11
INHBE	0.492455	1.02287	1.05456	4.4899e-05	0.000147841
LY6D	0.0488946	0.100281	1.03631	0.000582863	0.00149344
AC016245.1	0.0205885	0.0576769	1.48616	0.000185879	0.000533459
AC108134.1	0.0591787	0.118754	1.00483	0.00126364	0.00298844
IL21-AS1	0.0829844	0.182253	1.13503	2.25554e-07	1.17997e-06
SPEG	0.180304	0.383275	1.08795	3.61279e-17	1.13875e-15
ISL2	0.0422837	0.120529	1.51121	9.9764e-05	0.000304167
GJB4	0.0909566	0.219457	1.27069	1.08471e-08	7.38859e-08
IFNL3P1	0.0403125	0.0831723	1.04488	0.0043709	0.00902721
GPRC5A	0.7006	1.82519	1.38138	2.09908e-27	5.16899e-25
PAK6	0.0146776	0.029984	1.03058	0.000616941	0.00156982
MTTP	0.271596	0.604712	1.15479	4.70374e-05	0.000154274
AL035530.1	0.102574	0.214568	1.06477	2.65741e-06	1.12247e-05
ARMC4	0.0592852	0.15729	1.40768	2.38096e-07	1.23853e-06
DUXAP10	0.0595451	0.128491	1.10961	2.68346e-12	3.56846e-11
AP001652.1	0.130084	0.0472489	-1.46109	1.32869e-20	7.38815e-19
LHFPL3	0.408498	0.193637	-1.07697	2.99868e-19	1.32964e-17
PDIA2	0.0867748	0.239891	1.46703	7.65131e-11	7.78396e-10
TAC3	0.0417257	0.106891	1.35713	0.00453366	0.00932357
GAL	0.0571523	0.160415	1.48892	0.000156673	0.000457883
MUC17	0.0402778	0.111773	1.47252	0.00514091	0.0104247
AL137786.1	0.0196273	0.0421052	1.10113	0.000887614	0.00217604
AC005330.1	0.0563574	0.125381	1.15364	0.000123355	0.000368714
AC008011.2	0.195006	0.404459	1.05247	0.000207288	0.000589138
PDCL2	0.0154799	0.0795145	2.36082	2.4035e-11	2.69028e-10
LINC02599	0.0174653	0.0365377	1.0649	0.000279731	0.000772502
AC090983.1	0.00910573	0.0253062	1.47464	0.0216775	0.037479
SERTM1	0.0325662	0.0832245	1.35364	1.21344e-09	9.87511e-09
AC113346.1	0.131145	0.564042	2.10464	1.96354e-20	1.06603e-18
SH3GL3	0.0274782	0.0947982	1.78657	2.13739e-16	5.78501e-15
LINC01204	0.00483625	0.0204025	2.07678	0.0146435	0.0264745
AL139415.1	0.0896447	0.183835	1.03612	8.80141e-07	4.08589e-06
GSDMC	0.0652976	0.184986	1.50232	3.31619e-17	1.05248e-15
RGS17	0.201368	0.405124	1.00853	2.02971e-09	1.58268e-08
ERVMER34-1	0.119632	0.27619	1.20705	4.97446e-11	5.22053e-10
BCAS1	0.0922032	0.430575	2.22338	8.42645e-22	5.78113e-20
ISM2	0.137173	0.297053	1.11472	0.00326645	0.00695827
AC027307.1	0.0673642	0.135706	1.01043	0.000859985	0.00211545
CDH12	0.0321015	0.0942075	1.5532	1.77559e-06	7.76452e-06
TSPEAR-AS2	0.0942184	0.219238	1.21842	2.17323e-06	9.33317e-06
AC096537.1	0.0336303	0.186749	2.47327	2.11434e-10	1.97338e-09
SYT14	0.0315799	0.115661	1.87282	0.000814997	0.00201539
AC021192.1	0.0461203	0.154106	1.74045	3.2625e-10	2.95112e-09
EN1	0.131194	0.305798	1.22088	1.46465e-15	3.53721e-14
LINC02407	0.0630247	0.192827	1.61332	5.86991e-17	1.77319e-15
XKR4	0.0217217	0.0625831	1.52664	1.18763e-05	4.40979e-05
SLC6A7	0.021977	0.0458343	1.06044	7.5917e-09	5.32776e-08
AC108865.2	0.048108	0.141614	1.55762	2.38414e-07	1.23995e-06
AC234772.2	0.10237	0.229754	1.1663	5.156e-07	2.51775e-06
AC009518.1	0.0213633	0.0754585	1.82055	5.39403e-10	4.70039e-09
AC079210.1	0.180137	0.464967	1.36803	9.42728e-14	1.6456e-12
AC019227.1	0.0591006	0.13667	1.20945	0.00044505	0.00117118
AL133396.2	0.0542406	0.113141	1.06068	4.40107e-10	3.89168e-09
FAXC	0.0630552	0.204103	1.69461	8.15163e-19	3.45349e-17
ERN2	0.0217051	0.0848324	1.96658	8.30383e-12	1.01157e-10
AC100872.1	0.209443	0.482918	1.20522	2.58193e-07	1.33526e-06
EPHA8	0.0161859	0.0415178	1.359	0.000100776	0.000306982
SHOX2	0.0706844	0.245297	1.79507	1.49842e-11	1.73713e-10
NKX6-3	0.0143392	0.0344138	1.26302	8.75829e-06	3.34284e-05
LINC02323	0.0276502	0.0843044	1.60832	0.000251136	0.000700974
AC104699.1	0.184613	0.407565	1.14253	1.77291e-07	9.48903e-07
RORB	0.034396	0.109304	1.66804	2.50204e-12	3.35395e-11
MUC13	0.455974	0.979225	1.10269	1.00294e-09	8.25458e-09
LINC02450	0.08917	0.235055	1.39837	2.27321e-10	2.10953e-09
AL731532.2	0.00875068	0.0223954	1.35573	6.90265e-05	0.000217995
AL589743.4	0.0913808	0.190899	1.06285	0.000288465	0.000794078
AL162254.1	0.0451848	0.134975	1.57879	2.49912e-05	8.6721e-05
AC090192.2	0.0457867	0.115951	1.34051	1.96871e-06	8.53725e-06
PYY	0.122164	0.291993	1.25711	1.8974e-17	6.31248e-16
PAX5	0.0802603	0.186142	1.21364	0.000755513	0.00188179
SLC6A18	1.7604	0.650453	-1.43639	4.6701e-19	2.04455e-17
AC007750.1	0.0462271	0.0959534	1.0536	9.41398e-09	6.48103e-08
AL158070.2	0.271642	0.121534	-1.16035	2.15208e-24	2.42263e-22
MMP10	0.0817891	0.169829	1.0541	0.00574484	0.0115047
C11orf44	0.00413206	0.0124496	1.59117	3.30689e-08	2.04907e-07
CRP	0.221373	0.839494	1.92304	8.32284e-11	8.40821e-10
IGKV7-3	0.106546	0.225838	1.08382	0.00216893	0.00484835
WISP2	0.488087	1.17303	1.26503	3.40257e-17	1.07865e-15
CPA2	0.0388238	0.0987944	1.34749	9.62229e-17	2.78179e-15
LINC01886	1.4028	0.697633	-1.00776	1.48529e-22	1.18394e-20
ATP6V1B1-AS1	0.0321826	0.0872704	1.43921	6.78622e-06	2.6458e-05
KIF1A	0.0360385	0.0863713	1.26101	0.00109983	0.00263792
ST6GALNAC5	0.0825545	0.25104	1.6045	8.16598e-08	4.67547e-07
GPR87	0.0593542	0.314598	2.40609	1.48433e-10	1.42989e-09
AP001628.2	0.314271	0.137046	-1.19735	3.15e-15	7.20374e-14
AC120498.10	0.316107	0.668016	1.07947	4.7995e-10	4.21159e-09
AL049555.1	0.170313	0.354834	1.05895	0.000176984	0.000511283
GTF2IP7	0.036734	0.0833226	1.18159	0.00179607	0.0040986
CCL13	0.433584	0.91802	1.08221	5.12482e-13	7.78051e-12
RNF223	0.0376571	0.0899884	1.25682	0.019368	0.0339113
RTBDN	0.0224813	0.0748093	1.7345	0.00187674	0.00426117
XKR7	0.0182082	0.0935587	2.36128	8.91534e-10	7.43754e-09
SCEL	0.0737011	0.241206	1.71051	0.0169226	0.0300996
AP001471.1	0.0704067	0.162762	1.20898	9.42377e-08	5.32816e-07
MNX1-AS1	0.0438621	0.174564	1.9927	1.63695e-09	1.29994e-08
MYH13	0.0728459	0.167507	1.2013	0.0019521	0.00441447
NCAM1-AS1	0.0393912	0.0930464	1.24008	3.64754e-05	0.000122503
BEND6	0.272335	0.592247	1.12082	7.943e-26	1.32768e-23
IGKV2-28	0.182865	0.506906	1.47094	0.00135468	0.00318272
AC025419.1	0.0159369	0.0521234	1.70956	5.13451e-11	5.38031e-10
RPSAP52	0.0252525	0.117769	2.22146	7.13999e-07	3.38934e-06
HMGB3P7	0.0985516	0.215135	1.12629	0.000142638	0.000420473
AP000904.1	0.0422579	0.0988951	1.22668	0.000102609	0.000311874
MIXL1	0.0877739	0.226194	1.3657	7.57705e-10	6.41815e-09
ZNF365	0.189408	0.56694	1.5817	6.19851e-28	1.75677e-25
TBX18-AS1	0.0265613	0.0592723	1.15803	0.000201344	0.000573486
ORM1	0.16908	0.362555	1.10049	0.00179675	0.00409981
LYPD6	0.105207	0.279014	1.40711	1.32988e-06	5.93881e-06
GDF5	0.072517	0.180278	1.31383	1.54498e-14	3.13083e-13
AL355076.2	0.0291252	0.0677121	1.21714	0.00100899	0.00244127
TBX5	0.0760319	0.327015	2.10468	0.0127128	0.0233777
LINC01098	0.0265986	0.083057	1.64275	2.59892e-06	1.09919e-05
KRT79	0.00870443	0.0721548	3.05127	3.29251e-15	7.50474e-14
FAM30A	0.105203	0.213628	1.02192	7.7954e-05	0.000243358
IGFBP1	0.912905	2.7239	1.57713	9.16523e-17	2.66932e-15
FSCN2	0.189707	0.447373	1.23771	1.09534e-12	1.55566e-11
COL5A1-AS1	0.0366886	0.10635	1.53542	2.08815e-09	1.62503e-08
DPYSL4	0.360378	0.764229	1.08449	1.229e-09	9.99585e-09
ZIC4	0.0106948	0.0419005	1.97005	0.00495872	0.0100931
C3P1	0.0217173	0.0661669	1.60727	2.20351e-05	7.74473e-05
AC007938.2	0.0244519	0.0510269	1.06131	0.000694143	0.0017438
KRT8P30	0.0451268	0.110436	1.29115	0.00622843	0.0123751
FOXD3-AS1	0.0226104	0.06248	1.46641	0.00452948	0.00931631
UCP1	0.0146127	0.0345395	1.24102	0.000326477	0.000888341
AC015818.2	0.0813237	0.221062	1.4427	2.92391e-11	3.21537e-10
AC106712.1	0.0119729	0.0277697	1.21374	0.000483951	0.00126349
SCN4A	0.990989	0.455126	-1.1226	5.28894e-27	1.16578e-24
EPHA5	0.0155892	0.0581667	1.89964	0.00369884	0.00777723
C9orf170	0.0437896	0.101983	1.21966	1.00597e-09	8.27708e-09
SLC12A5-AS1	0.0856221	0.203913	1.25189	6.55057e-14	1.17697e-12
LINC00261	0.0125681	0.0336264	1.41983	0.0190801	0.0334783
KIF5A	0.0862494	0.192971	1.1618	5.67521e-10	4.92983e-09
AL118522.1	0.0832185	0.18944	1.18677	4.31199e-05	0.000142476
AC009229.3	0.0975952	0.212418	1.12203	6.11153e-05	0.000195133
SIX4	0.0783	0.247155	1.65833	7.18793e-19	3.06878e-17
LPAR3	0.0426354	0.0989054	1.214	0.00211048	0.00473035
AL354719.2	0.0905341	0.181805	1.00586	1.15502e-07	6.4173e-07
AC002378.1	0.0807803	0.172241	1.09235	8.52115e-05	0.000263764
REG3G	0.244136	0.518176	1.08576	0.000272496	0.000755092
IGF2BP2-AS1	0.0160191	0.0538807	1.74997	6.20856e-06	2.44164e-05
AC091305.1	0.0154369	0.0360452	1.22342	0.000723184	0.00180812
SHISAL1	0.278291	0.641659	1.20521	3.81122e-13	5.92522e-12
TENM3	0.338214	0.737308	1.12433	1.92407e-11	2.1919e-10
AC093909.5	0.0316367	0.0144336	-1.13216	5.669e-10	4.92599e-09
RN7SL726P	0.288768	0.126802	-1.18734	4.38364e-16	1.13629e-14
GRIK1	0.0986114	0.220651	1.16194	1.45923e-06	6.47973e-06
SULT4A1	0.19382	0.445379	1.20032	9.92857e-11	9.86064e-10
RPSAP69	0.0389265	0.0911461	1.22743	4.10734e-08	2.50012e-07
PCGEM1	0.350755	0.155739	-1.17134	4.42251e-09	3.25348e-08
RNU6-725P	0.15887	0.330129	1.05518	2.21782e-07	1.16288e-06
EPS15P1	0.0300541	0.10176	1.75953	7.64736e-09	5.36404e-08
ACTBL2	0.023889	0.150977	2.65991	1.40158e-27	3.61267e-25
AC133565.1	0.0938276	0.213701	1.18751	3.24857e-05	0.000110204
COL10A1	0.27761	0.767373	1.46687	4.05054e-15	9.07504e-14
AC006058.1	0.07759	0.258771	1.73773	7.02731e-16	1.76837e-14
UTS2R	0.0185348	0.0551312	1.57264	0.000482944	0.00126143
ASIC2	0.097208	0.231249	1.2503	1.23528e-18	4.98815e-17
FOXE1	0.0232833	0.161393	2.79321	1.21417e-08	8.1875e-08
AL033381.1	0.541855	0.257281	-1.07457	1.34834e-18	5.41299e-17
PSG5	0.0524214	0.129505	1.30478	0.00407005	0.00846994
UNC5B-AS1	0.253488	0.559426	1.14203	3.66608e-15	8.28775e-14
AGTR1	2.28774	1.084	-1.07755	3.84512e-27	8.9737e-25
GALNT17	0.252707	0.704406	1.47894	2.65382e-11	2.94655e-10
XKR3	0.0494612	0.112006	1.17921	2.19766e-09	1.70304e-08
AC116025.1	0.501011	0.231056	-1.1166	1.16358e-19	5.53302e-18
GAPDHS	0.0154728	0.0374014	1.27335	0.000900086	0.00220348
LINC00545	0.0707048	0.163398	1.20851	3.25832e-09	2.44729e-08
STK31	0.0514807	0.113192	1.13667	0.00918904	0.0175326
AC004988.1	0.148335	0.302118	1.02625	2.83577e-07	1.45373e-06
PDE6A	0.0281179	0.0606918	1.11001	0.00429253	0.00888199
AC093281.1	0.0512574	0.136444	1.41248	0.000131526	0.000390808
LINC00582	0.119697	0.280428	1.22825	3.45089e-05	0.000116408
KRT32	0.0658476	0.140009	1.08832	3.85336e-06	1.57796e-05
LIPI	0.0339001	0.18867	2.4765	4.58694e-10	4.04179e-09
F2	0.469671	1.28093	1.44746	1.04503e-10	1.03453e-09
FST	0.520459	1.05725	1.02246	1.85134e-12	2.52647e-11
FETUB	0.0248433	0.114779	2.20793	8.69418e-09	6.02023e-08
DQX1	0.0446585	0.163594	1.87311	2.05052e-07	1.0834e-06
CST5	0.0874295	0.330604	1.91891	4.93094e-13	7.52186e-12
SLC38A3	0.0895374	0.271196	1.59877	2.68201e-11	2.97426e-10
AC023301.1	0.230645	0.11432	-1.0126	6.03648e-10	5.22064e-09
KRT19P1	0.0426342	0.142956	1.74549	3.51735e-16	9.22133e-15
SERPINA12	0.0632142	0.160298	1.34244	4.5808e-05	0.000150618
CXCL5	0.803409	1.90352	1.24447	3.33652e-15	7.58624e-14
AC023043.2	0.0360155	0.0867947	1.26899	6.32749e-09	4.50703e-08
DIRAS1	0.217582	0.440055	1.01613	3.24196e-12	4.2402e-11
AC027688.1	0.0751529	0.0306769	-1.29268	4.13291e-08	2.51402e-07
GNAS-AS1	0.0676753	0.158656	1.2292	8.71825e-15	1.83409e-13
KCNJ6	0.00981035	0.0320283	1.70697	8.94057e-07	4.14213e-06
MMP17	0.268266	0.554864	1.04847	1.57042e-13	2.62022e-12
MATN4	0.0550901	0.174854	1.66628	9.98094e-07	4.58669e-06
TRIM54	0.63594	1.46137	1.20036	4.23558e-11	4.50858e-10
NPTX1	0.0709992	0.182683	1.36347	5.3477e-05	0.000172785
AC091808.1	0.03052	0.0739727	1.27724	4.59364e-10	4.04639e-09
ACTL8	0.0491721	0.101795	1.04976	1.92313e-07	1.02196e-06
LINC01993	0.0346804	0.0754321	1.12106	0.000283023	0.000780655
AC091286.1	0.237701	0.0999997	-1.24915	6.18151e-14	1.11721e-12
LINC01018	0.141733	0.31597	1.15661	2.87061e-13	4.56583e-12
ATP10B	0.0303858	0.0617132	1.02218	1.79135e-05	6.42964e-05
AL049839.2	0.0311618	0.103814	1.73615	9.72108e-15	2.02958e-13
LINC01691	0.0316893	0.0703639	1.15084	2.3248e-06	9.91926e-06
MAGI1-IT1	0.0543397	0.123685	1.18659	0.00106057	0.00255102
AC006262.1	0.0603604	0.155647	1.3666	7.56744e-08	4.36632e-07
AC245041.2	0.0419427	0.178274	2.0876	9.27288e-10	7.69624e-09
AL390755.1	0.0158723	0.0353929	1.15695	4.33048e-05	0.000143035
LINC02454	0.0517838	0.191428	1.88623	1.58818e-15	3.79896e-14
AC124276.1	0.0295643	0.0810178	1.45439	7.37783e-11	7.52795e-10
RPS4XP5	0.0326282	0.0663256	1.02344	0.00915746	0.017476
GNB3	0.182791	0.3817	1.06224	9.29307e-10	7.70805e-09
LINC01885	0.219685	0.0872494	-1.33222	6.25354e-17	1.87879e-15
ITIH4	0.123493	0.329637	1.41645	4.15201e-14	7.74316e-13
AL451054.1	0.0304682	0.0699799	1.19964	1.42399e-05	5.21078e-05
MYF6	0.00917598	0.029847	1.70165	3.11436e-08	1.93586e-07
AC023043.3	0.0642352	0.147982	1.20399	4.03093e-11	4.3107e-10
AC108474.1	0.171621	0.454056	1.40364	5.63493e-13	8.46467e-12
HOXB9	0.763298	1.67347	1.13252	1.43126e-20	7.91062e-19
AF106564.1	0.133551	0.286088	1.09907	4.52171e-11	4.77628e-10
AC108025.2	0.054705	0.11273	1.04312	3.00396e-06	1.25567e-05
LINC02499	0.126407	0.0552077	-1.19514	2.52802e-08	1.60098e-07
CSRP3	0.0189776	0.064013	1.75407	0.0208132	0.0361479
LINC02006	0.0624021	0.133526	1.09745	0.000461714	0.00121046
MAP3K15	0.138644	0.316156	1.18925	3.83154e-10	3.43209e-09
ATP13A5	0.0175459	0.0486165	1.47031	1.31787e-05	4.8566e-05
YBX2P1	0.0524236	0.104939	1.00127	0.000243869	0.000682695
TNR	0.0490942	0.131421	1.42057	0.00202131	0.00454899
AL050327.1	0.0444718	0.151373	1.76714	0.000228541	0.000644232
C1orf158	0.00726096	0.0265723	1.87169	0.0182288	0.0321555
AC108752.1	0.217691	0.551736	1.3417	0.00309737	0.00663757
GJB6	0.0603241	0.231437	1.93982	3.02616e-09	2.28787e-08
REEP2	0.249222	0.631426	1.34118	5.60392e-16	1.43107e-14
WFDC3	0.257453	0.659457	1.35697	2.09729e-23	1.91534e-21
LINC00930	0.0528894	0.110842	1.06746	6.93529e-05	0.000218926
ADRB3	0.0215075	0.0450713	1.06737	0.00417986	0.00867618
AC078880.5	0.045711	0.0918689	1.00704	0.00150051	0.00348675
CPEB1-AS1	0.0101915	0.0311954	1.61397	3.31963e-11	3.6145e-10
SLC6A19	2.54855	0.849162	-1.58556	2.29954e-25	3.41081e-23
SLC6A14	0.0121529	0.03535	1.54041	0.00287593	0.00622005
CFAP47	0.0839274	0.233096	1.47371	8.48606e-19	3.56794e-17
GAPDHP14	0.113142	0.229662	1.02137	1.11035e-08	7.54659e-08
MAGEL2	0.0522646	0.169733	1.69936	3.87914e-14	7.28793e-13
AC113608.1	0.521778	0.223637	-1.22228	1.81908e-17	6.07387e-16
NCAM1	0.661509	1.32886	1.00636	1.86921e-10	1.76249e-09
KRT20	0.0804032	0.173728	1.1115	0.000226727	0.000639445
CLEC4GP1	0.0888816	0.198598	1.15989	4.2495e-05	0.000140673
C11orf87	0.0091811	0.0291151	1.66503	0.00620099	0.0123296
AC011294.1	0.0401458	0.116251	1.53392	1.668e-12	2.29673e-11
LINC01914	0.166483	0.567276	1.76868	3.431e-25	4.96079e-23
ASCL1	0.0278873	0.0766832	1.4593	4.18941e-05	0.000138884
TREML3P	0.0649343	0.169341	1.38288	1.29696e-08	8.70109e-08
PSMD10P2	0.0358487	0.0762668	1.08914	2.36701e-05	8.26462e-05
IGHV3-22	0.0997186	0.237062	1.24933	0.00230545	0.00511991
AC108751.4	0.023484	0.059971	1.35258	2.10934e-06	9.08568e-06
GJB3	0.119448	0.406822	1.76801	9.68758e-14	1.68783e-12
LINC02268	0.0531946	0.192163	1.85298	1.35261e-06	6.03349e-06
KCNK15	0.258621	0.581368	1.16861	1.47944e-12	2.05868e-11
ADAM33	0.142986	0.319028	1.15781	4.45098e-06	1.80074e-05
AC131009.2	0.0381207	0.0913239	1.26042	0.000190661	0.000545991
AC007849.1	0.0738595	0.19454	1.39721	0.00175159	0.00400437
LINC01151	0.133964	0.505818	1.91677	6.00935e-10	5.20207e-09
LINC02310	0.373304	0.156378	-1.25532	2.88159e-22	2.14795e-20
LINC02513	0.0420241	0.180657	2.10396	9.20136e-14	1.61024e-12
AL512652.2	0.0169231	0.0376627	1.15414	0.0196268	0.0343317
MAGEA10	0.0163846	0.0781032	2.25304	0.00891566	0.0170594
OLFM4	0.10602	0.214036	1.01351	0.0130402	0.0238922
TMC3	0.0319787	0.105214	1.71814	1.80003e-09	1.41761e-08
OPN5	0.00824423	0.0196735	1.2548	8.87635e-05	0.000273647
CASKIN1	0.0428054	0.122546	1.51746	4.71777e-10	4.14789e-09
AC128709.1	0.0453045	0.0957342	1.07938	0.000647299	0.00163995
AL359694.1	0.0334685	0.0689189	1.0421	0.00350631	0.00740686
UPK1A-AS1	0.0399871	0.08409	1.0724	9.20008e-05	0.000282465
MAP3K20-AS1	0.0879239	0.179685	1.03114	6.23209e-15	1.35127e-13
GOLGA6L7	0.073087	0.366493	2.3261	8.64452e-09	5.98884e-08
AC126696.3	0.0305391	0.0819577	1.42422	5.14012e-08	3.06717e-07
CCT5P1	0.030847	0.0739465	1.26135	0.000183216	0.000526858
AC124067.2	0.202938	0.450386	1.15013	7.43029e-15	1.58735e-13
CLVS2	0.114565	0.0365853	-1.64683	8.68412e-25	1.10372e-22
LINC01470	0.0338214	0.0696205	1.04158	1.71507e-07	9.20446e-07
CPLX2	0.0172525	0.0788359	2.19205	0.000584225	0.00149665
MYL3	2.20578	1.05888	-1.05875	7.65482e-27	1.66236e-24
AC004221.1	0.0242927	0.0503914	1.05265	0.00240773	0.00531887
IL20RB-AS1	0.084109	0.255198	1.60129	7.72299e-09	5.41021e-08
DMBX1	0.0336599	0.119407	1.82678	2.56624e-15	5.94765e-14
RAD21L1	0.0126897	0.0259551	1.03237	0.000467352	0.00122338
AL355102.1	0.056725	0.195005	1.78145	3.01991e-08	1.88266e-07
GSG1	0.118494	0.398762	1.75072	2.83842e-14	5.5207e-13
AL133299.1	0.0495378	0.110972	1.1636	0.000412313	0.00109405
CRYBA4	0.0490645	0.108025	1.13861	6.65823e-06	2.60177e-05
IGLV2-5	0.163799	0.364803	1.15519	1.28642e-06	5.75958e-06
AL080248.1	1.54181	0.714506	-1.10961	3.61783e-22	2.64851e-20
AL163195.2	0.00704659	0.0176644	1.32585	0.000434844	0.00114667
AC073862.5	0.00976159	0.0231311	1.24465	0.00482084	0.0098488
FAM69C	0.0869105	0.207069	1.25251	0.00944558	0.0179761
NCAM2	0.0565525	0.134548	1.25046	2.85111e-12	3.76958e-11
EN2	0.0802588	0.275075	1.7771	1.05784e-08	7.21981e-08
IGKV1OR22-1	0.1353	0.313184	1.21085	0.000292381	0.000803493
AP000844.2	0.261524	0.68797	1.3954	0.0004275	0.00112925
CES5A	0.0328807	0.0961766	1.54844	1.2564e-06	5.63896e-06
TMEFF1	0.0112278	0.0404294	1.84832	0.000348896	0.000943295
ITGB1-DT	0.199504	0.464995	1.2208	3.82016e-15	8.5938e-14
AC097065.1	0.0670394	0.1346	1.0056	0.0117692	0.0218479
KLK1	0.250871	0.616154	1.29635	1.25237e-13	2.12035e-12
CR2	0.0866787	0.243284	1.48889	6.46176e-08	3.78779e-07
SLC13A1	2.74324	1.11268	-1.30184	5.98109e-28	1.71832e-25
AC083805.1	0.0217697	0.0506941	1.2195	3.51604e-06	1.45038e-05
AL355312.3	0.0728596	0.173664	1.25311	0.0145432	0.0263277
CDH15	0.0812538	0.23578	1.53694	3.28097e-19	1.44551e-17
CSF2	0.0533457	0.148731	1.47926	4.25235e-05	0.000140741
SP5	0.298712	0.76639	1.35933	2.8532e-13	4.54338e-12
ECEL1	0.205688	0.437244	1.08798	4.2925e-10	3.803e-09
AC010980.2	0.235463	0.538901	1.19452	1.82798e-16	5.02648e-15
KRT24	0.0127944	0.0357184	1.48115	0.000287224	0.000791136
ESRP1	0.298916	0.60495	1.01708	0.000436538	0.0011507
EDN3	0.0438153	0.160322	1.87147	2.57357e-06	1.09014e-05
TMC5	0.101946	0.313647	1.62133	1.63684e-19	7.56182e-18
GRP	0.114544	0.269961	1.23685	8.26777e-07	3.86418e-06
AC027612.1	0.257536	0.110783	-1.21704	7.05655e-23	5.95167e-21
AL513164.1	0.189524	0.498599	1.3955	8.33169e-10	7.00146e-09
OR7E102P	0.055156	0.116222	1.0753	2.28502e-07	1.19245e-06
AC126696.2	0.0387059	0.100018	1.36964	1.22249e-09	9.94582e-09
AC113143.1	0.132066	0.281656	1.09268	7.50896e-05	0.000235182
LINC00276	0.00822755	0.0365608	2.15176	0.000107106	0.000324221
ZMIZ1-AS1	0.234796	0.480852	1.03419	6.91896e-23	5.85352e-21
GPR150	0.136643	0.27598	1.01416	2.63772e-15	6.10818e-14
TCERG1L	0.0406999	0.0882036	1.11581	9.37413e-07	4.3299e-06
IL1R2	1.19896	2.56543	1.09741	1.51736e-25	2.36434e-23
HOTTIP	0.0160694	0.0700215	2.12348	1.43032e-06	6.35545e-06
LINC01500	0.0257132	0.0585985	1.18835	1.11826e-05	4.1785e-05
ARL14	0.0753438	0.32383	2.10368	7.02614e-17	2.09493e-15
EPYC	0.0775431	0.183489	1.24262	0.00100975	0.00244245
IGF2-AS	0.0317723	0.113096	1.83171	0.00687076	0.013525
BMPR1B	0.29509	0.598402	1.01996	7.18785e-10	6.12232e-09
HADHAP1	0.0802597	0.191632	1.25559	1.45594e-05	5.31501e-05
OACYLP	0.317679	0.672728	1.08246	6.35927e-05	0.00020241
LHX1-DT	0.12931	0.381481	1.56077	8.9433e-09	6.18031e-08
ICAM5	0.119664	0.242601	1.0196	7.28766e-15	1.56051e-13
TGM4	0.0154192	0.0417004	1.43533	5.87088e-07	2.8372e-06
LINC00520	0.0195394	0.065249	1.73957	2.12287e-11	2.40053e-10
AC004817.4	0.0182628	0.0506353	1.47123	3.54234e-05	0.000119216
AC003092.1	0.207053	0.817757	1.98168	3.91698e-18	1.45398e-16
MAFA-AS1	0.126141	0.392801	1.63876	4.05589e-12	5.20043e-11
AC004917.1	0.0266121	0.0633514	1.2513	1.80945e-08	1.18034e-07
TRIM10	1.37262	0.677339	-1.01898	3.26979e-32	3.10969e-29
PLG	1.27263	0.341329	-1.89858	1.15808e-13	1.97769e-12
KCNG3	0.0161949	0.0527453	1.70351	5.96874e-06	2.35741e-05
SYNGR3	0.217513	0.481542	1.14656	1.95252e-14	3.90788e-13
CCL26	0.342825	0.737537	1.10524	3.38725e-15	7.6826e-14
AL136528.1	0.144856	0.429448	1.56786	6.18084e-08	3.63238e-07
CNGA3	0.00665758	0.0313313	2.23454	0.00441054	0.00909792
HAS2-AS1	0.0502682	0.177082	1.8167	1.39672e-13	2.34601e-12
SLC34A1	0.878384	0.417384	-1.07347	3.70737e-10	3.3302e-09
ABCB5	0.0684478	0.141124	1.04388	2.10063e-08	1.35427e-07
AC007938.1	0.0157879	0.0470538	1.5755	7.08744e-10	6.04427e-09
NMUR2	0.0253844	0.0570271	1.1677	0.00505128	0.0102641
SKAP1-AS1	0.123235	0.256646	1.05837	2.43054e-07	1.26242e-06
AC092620.2	0.052251	0.107229	1.03716	0.00175964	0.00402112
LINC02154	0.113251	0.348877	1.6232	4.12562e-08	2.51014e-07
AC018742.1	1.33591	0.447561	-1.57767	1.83615e-25	2.82911e-23
AL356108.1	0.0434481	0.0880772	1.01947	9.99633e-05	0.000304725
PEX5L	0.0810338	0.185299	1.19326	0.000699031	0.0017541
COL7A1	0.358309	0.987652	1.4628	6.09023e-18	2.20721e-16
GCKR	0.0681276	0.302418	2.15023	1.22623e-23	1.18121e-21
AL391421.1	0.0368574	0.0764277	1.05214	0.0139045	0.0253043
AC100801.1	0.0500901	0.110001	1.13492	0.00113591	0.00271713
GSG1L	0.0113363	0.0278033	1.29431	0.000544341	0.00140518
AC019080.4	0.195701	0.403238	1.04298	0.00467128	0.00958015
MEGF10	0.0398574	0.084685	1.08726	1.68573e-08	1.10617e-07
FAM9A	0.0205029	0.0615792	1.58661	1.30819e-08	8.76579e-08
AC026396.1	0.244095	0.0647763	-1.91391	1.15684e-19	5.51046e-18
CCNA1	0.104539	0.468034	2.16258	3.50827e-20	1.83254e-18
SNTG1	0.0194918	0.0591937	1.60258	0.00423269	0.00877264
SEMA3D	1.01588	0.445486	-1.18928	2.93644e-17	9.39524e-16
LINC00601	0.00838206	0.0732549	3.12755	1.27902e-13	2.16149e-12
PNLIPRP2	0.0185834	0.0522068	1.49023	2.27772e-06	9.74399e-06
FAM225A	0.0853477	0.18047	1.08033	5.13097e-22	3.65665e-20
LINC00160	0.162995	0.412355	1.33906	4.22515e-10	3.74814e-09
AC080013.2	0.078799	0.205361	1.38191	4.23543e-10	3.75605e-09
LINC00460	0.257218	1.04678	2.0249	1.08673e-23	1.05165e-21
BX322234.2	0.0707054	0.223033	1.65737	5.86469e-17	1.77319e-15
TF	0.403763	1.09741	1.44252	5.15933e-10	4.51155e-09
MYL10	0.0278556	0.0645072	1.21149	0.0218548	0.0377359
ABCA13	0.0154877	0.0456872	1.56066	1.1282e-06	5.12364e-06
AC068051.1	0.461326	0.224766	-1.03736	1.07787e-19	5.18807e-18
SYT8	0.0915513	0.403911	2.14139	1.48085e-24	1.73795e-22
DLGAP1-AS3	0.0443525	0.163046	1.87819	7.45774e-13	1.09465e-11
ONECUT2	0.0359125	0.197283	2.45771	8.76587e-25	1.109e-22
AP004147.1	0.0095671	0.0277391	1.53577	0.000247416	0.000691642
AC018635.2	0.0433874	0.0910653	1.06962	0.00110554	0.0026507
AL049775.1	0.0242806	0.0623551	1.36071	1.58e-05	5.72544e-05
AC016717.2	0.00819051	0.0268365	1.71217	7.18982e-08	4.16587e-07
CPZ	0.0652186	0.132201	1.01938	2.12071e-07	1.11599e-06
WT1-AS	0.0454594	0.141922	1.64245	0.000329963	0.000896944
TMEM132D	0.236937	0.10855	-1.12614	2.34949e-12	3.15784e-11
BNC1	0.101159	0.299758	1.56717	9.17533e-10	7.62216e-09
POU6F2-AS1	0.188327	0.427408	1.18238	2.3133e-09	1.78364e-08
PRKCA-AS1	0.0188495	0.0561699	1.57527	0.0247226	0.0419935
AC008060.4	0.0919561	0.244556	1.41114	1.5665e-08	1.03508e-07
AL121820.2	0.133769	0.355013	1.40813	1.66021e-05	5.99486e-05
AC105118.1	0.135711	0.4184	1.62435	7.43158e-14	1.31894e-12
MIR3681HG	0.0669597	0.140237	1.0665	0.00241052	0.00532369
AC020907.1	0.0448568	0.146277	1.70531	2.46992e-05	8.5794e-05
AC002454.1	0.148582	0.323578	1.12286	6.04074e-07	2.91062e-06
AC011369.1	0.015874	0.0568371	1.84016	1.25858e-16	3.54924e-15
TEKT4	0.043377	0.0909975	1.0689	1.67456e-07	9.01158e-07
AP000797.3	0.155977	0.419116	1.42601	3.39006e-14	6.44814e-13
SYT16	0.0768074	0.197565	1.36301	1.26957e-12	1.78331e-11
PANX2	0.275307	0.772276	1.48807	2.61579e-22	1.97113e-20
LINC00928	0.0285629	0.0743835	1.38084	5.34242e-05	0.000172716
AC099792.1	0.0389059	0.0969931	1.31789	0.0105874	0.0198842
AC003092.2	0.0308354	0.152397	2.30518	3.13182e-10	2.84224e-09
LINC00862	0.112861	0.276907	1.29486	1.26791e-13	2.14402e-12
COL17A1	0.222305	0.46466	1.06363	2.40456e-05	8.37452e-05
AGR3	0.143602	0.305344	1.08836	0.000764972	0.00190311
LINC01133	0.0828324	0.182437	1.13913	2.86519e-09	2.17272e-08
AC004707.1	0.0388248	0.0964354	1.31258	6.90221e-06	2.68836e-05
WNT7B	0.0723262	0.326833	2.17596	3.86025e-11	4.14747e-10
TRPM8	0.0553364	0.256109	2.21046	5.92752e-29	2.28775e-26
LINC00671	2.90771	1.06484	-1.44925	6.24786e-33	6.62753e-30
CLEC18C	1.59002	0.784629	-1.01896	1.41437e-19	6.61158e-18
AL359915.1	0.305376	0.149733	-1.02819	4.17192e-20	2.14667e-18
PRELID1P2	0.122617	0.0434912	-1.49536	5.96765e-16	1.51554e-14
AC007686.1	0.0799435	0.218676	1.45174	1.97155e-05	7.00714e-05
AC012668.3	0.0129715	0.0423009	1.70535	2.96091e-08	1.85132e-07
AC011509.2	0.0410612	0.0847104	1.04476	0.0101876	0.019221
ASB5	0.0651275	0.143577	1.14049	0.000488582	0.00127392
LCN2	0.392805	0.928534	1.24114	3.70159e-07	1.85618e-06
HHIPL2	0.043626	0.109535	1.32813	4.34837e-06	1.76235e-05
FAM133A	0.0313923	0.116639	1.89357	6.12466e-05	0.000195462
RTL3	0.0278832	0.0740944	1.40997	7.82793e-08	4.50155e-07
LINC01182	0.0183319	0.0499694	1.44669	7.08998e-05	0.00022333
AC090833.1	0.0136284	0.0468558	1.78161	8.07079e-06	3.1045e-05
AC116614.1	0.36489	0.926495	1.34432	6.14917e-11	6.34946e-10
SERPINA4	0.219176	0.550556	1.3288	1.3951e-13	2.34472e-12
VWA5B1	0.0557587	0.119862	1.10411	0.013252	0.0242464
AP003419.1	0.0228135	0.0517982	1.18301	5.43659e-06	2.16584e-05
AL354919.2	0.0377448	0.123095	1.70542	2.35458e-13	3.80206e-12
AC080100.1	0.0289694	0.0638769	1.14077	9.21843e-11	9.22512e-10
AL356417.2	0.0735805	0.168132	1.1922	3.53345e-09	2.63527e-08
KLK11	0.0184972	0.0961665	2.37823	0.000741864	0.00185047
AC023090.1	0.0408543	0.141467	1.79191	2.45301e-06	1.04292e-05
AC140912.1	0.0286612	0.0670542	1.22623	0.00362551	0.00763819
TRIML2	0.0242865	0.0994071	2.03319	0.000236102	0.000663242
P2RX6	0.0841785	0.17024	1.01605	2.4628e-06	1.04692e-05
ITPKA	0.46955	1.33936	1.51219	2.82925e-24	3.08422e-22
SMKR1	0.442753	0.957977	1.11349	1.41045e-24	1.66248e-22
KLK13	0.0422714	0.184425	2.12528	4.79308e-25	6.71032e-23
HAO2	3.48525	1.62546	-1.10041	5.11876e-32	4.06448e-29
AC136428.1	0.20923	0.419307	1.00292	0.0013743	0.00322306
AP000851.1	0.0130396	0.0612971	2.23292	8.46239e-11	8.52732e-10
LINC01121	0.0176889	0.0773763	2.12904	8.62665e-15	1.82038e-13
AP000462.3	0.0511492	0.126514	1.30652	2.93015e-05	0.000100327
SFRP5	0.0446904	0.0995474	1.15542	8.33091e-06	3.19564e-05
CYP4A11	3.72826	1.25089	-1.57555	1.2739e-34	2.92785e-31
AP000439.3	0.0255627	0.0858727	1.74816	1.33932e-08	8.9548e-08
OTP	0.00959381	0.0315421	1.7171	5.38662e-09	3.89316e-08
AC006270.2	0.02622	0.0568952	1.11764	0.000238108	0.000668399
CLLU1OS	0.0657632	0.148034	1.17058	0.000597719	0.00152611
WFDC13	0.036347	0.11585	1.67235	2.19337e-09	1.70115e-08
AC010255.1	0.0432331	0.118675	1.45681	8.99617e-05	0.000276883
LINC01085	0.0363802	0.0846506	1.21837	2.95496e-08	1.84844e-07
AC099689.1	0.0285984	0.0854952	1.57991	0.0212019	0.0367512
PDGFRL	0.773748	1.63043	1.07532	3.26712e-24	3.50612e-22
SLC14A2-AS1	0.0480834	0.108618	1.17566	6.77888e-05	0.000214381
AL133279.1	0.0277074	0.061431	1.14869	0.000253919	0.000708242
LPO	0.0161064	0.0386333	1.26221	4.80946e-05	0.00015733
AC007785.1	0.0868616	0.257983	1.57048	6.55262e-07	3.1348e-06
AC004870.2	0.116757	0.414055	1.82632	8.47949e-19	3.56794e-17
TMEM92-AS1	0.306133	0.778162	1.34591	2.37898e-26	4.58827e-24
AC093895.1	0.062774	0.156818	1.32085	3.26028e-13	5.11329e-12
CTNNA2	0.0307141	0.0938499	1.61146	4.11538e-08	2.50446e-07
TCAM1P	0.0299619	0.0855122	1.513	0.00144358	0.0033675
AL355997.1	0.247208	0.123459	-1.0017	4.67033e-20	2.38092e-18
KCNMB2-AS1	0.0934491	0.223228	1.25627	6.92198e-05	0.000218556
ULBP1	0.165029	0.341422	1.04884	1.95371e-11	2.21834e-10
ANKRD20A8P	0.0146446	0.0303512	1.05138	0.00057777	0.00148121
PRR36	0.25997	0.605432	1.21962	1.53748e-15	3.68727e-14
CIDEC	0.128911	0.75769	2.55524	3.541e-13	5.5238e-12
C14orf180	0.72948	0.354588	-1.04072	3.59945e-12	4.67166e-11
SUSD4	0.388503	0.950609	1.29093	4.87638e-26	8.6212e-24
RSPO4	0.162894	0.466958	1.51936	7.52421e-08	4.3441e-07
AC022467.1	0.049098	0.11017	1.166	2.40268e-05	8.37112e-05
RNU4-90P	0.130483	0.359164	1.46078	2.4783e-07	1.28553e-06
PI15	0.166231	0.450094	1.43704	1.60507e-12	2.21782e-11
CYP26A1	0.0558134	0.160627	1.52503	1.16969e-09	9.54813e-09
AC006058.3	0.0434323	0.130096	1.58274	6.70266e-09	4.74607e-08
HRASLS	0.424411	0.886047	1.06192	2.96462e-18	1.12623e-16
TLX1	0.0120396	0.0330216	1.45562	0.000383841	0.0010276
WFDC10B	0.106485	0.424384	1.99472	7.24829e-21	4.19094e-19
AL449283.1	0.0239681	0.0668824	1.48051	0.00681078	0.0134192
AL139420.1	0.0496218	0.11769	1.24594	8.03412e-08	4.60763e-07
LINC01605	0.101314	0.386427	1.93136	1.42471e-26	2.95439e-24
AC092675.1	0.0387841	0.113661	1.5512	9.84219e-07	4.52639e-06
FAM87A	0.0328408	0.0904777	1.46207	0.00179525	0.0040974
SLITRK2	0.404524	0.969118	1.26045	2.07201e-18	8.02614e-17
NECTIN4	0.250362	0.625414	1.32079	6.05636e-18	2.20072e-16
AC034213.1	0.182792	0.409105	1.16226	1.60602e-06	7.07913e-06
POU3F2	0.015991	0.0335763	1.07018	0.0169414	0.0301268
AC103769.1	0.110471	0.241179	1.12644	7.14946e-05	0.000224914
CPEB1	0.131131	0.379811	1.53428	2.04129e-27	5.07197e-25
AC099329.2	0.0642369	0.136452	1.08691	5.18946e-10	4.53503e-09
LINC01788	0.463563	0.221985	-1.06231	3.36308e-06	1.39103e-05
IGHV1-17	0.0944579	0.236851	1.32624	0.00916169	0.0174816
C2CD4A	0.24042	0.529384	1.13876	0.000229603	0.000646987
FAM19A3	0.0988636	0.2158	1.12619	3.37868e-10	3.05021e-09
TCF24	0.0145994	0.0328091	1.16819	0.000141558	0.00041787
AC079089.1	0.0262913	0.0582364	1.14733	3.53725e-07	1.78093e-06
ASB17	0.190405	0.0850273	-1.16308	9.65761e-19	3.99336e-17
Z99289.2	0.105891	0.21243	1.00441	8.89464e-08	5.05698e-07
SPERT	0.0278735	0.0685966	1.29924	0.00348939	0.0073762
ZNF415P1	0.0257509	0.0516718	1.00475	0.000279891	0.000772867
AC093844.1	0.0268492	0.0676512	1.33324	0.000425557	0.00112519
AC243756.1	0.0291323	0.0605674	1.05592	0.0190685	0.0334654
MMP12	0.170375	0.669187	1.97369	9.0029e-18	3.17114e-16
PLAC1	0.031758	0.0840876	1.40477	6.5929e-11	6.77215e-10
ARSF	1.28639	0.491402	-1.38836	1.0376e-22	8.49168e-21
AC034105.1	0.164761	0.357692	1.11835	0.000154908	0.000453493
EXD1	0.01124	0.0306238	1.44601	0.00219954	0.00490963
CELF5	0.175532	0.357367	1.02567	8.57671e-10	7.18766e-09
CKS1BP1	0.271171	0.680574	1.32755	5.61344e-13	8.44619e-12
SLC22A8	0.393955	0.194319	-1.01961	9.38141e-13	1.35112e-11
TMEM174	2.95265	0.979877	-1.59134	7.00438e-36	2.41476e-32
EPGN	0.0272935	0.0636509	1.22163	0.0133309	0.0243832
COL22A1	0.398418	1.01297	1.34624	2.5957e-21	1.62703e-19
IGHV1OR21-1	0.154391	0.40915	1.40604	0.000673725	0.00169894
ZAN	0.0350697	0.0721948	1.04167	0.011809	0.0219129
PPP1R1B	0.0662881	0.15653	1.23962	0.00413359	0.00858856
CD19	0.213378	0.42872	1.00662	6.55771e-08	3.83588e-07
MOG	0.0553994	0.120726	1.1238	0.026623	0.0448322
AC008805.1	0.186873	0.0842488	-1.14933	3.93859e-14	7.3795e-13
AC016831.5	0.0150682	0.0422498	1.48744	0.000980689	0.00237905
NIPAL4	0.0555297	0.292332	2.39628	1.27896e-23	1.22054e-21
AC005077.4	0.0431176	0.122257	1.50356	9.77729e-06	3.69141e-05
MRAP	0.0242739	0.0552473	1.1865	0.0282218	0.0471675
B4GALNT4	0.361794	0.926998	1.3574	1.11787e-11	1.32549e-10
MAPT-AS1	0.382672	0.118885	-1.68654	1.07402e-22	8.7379e-21
AC011824.2	0.0176844	0.0383413	1.11642	0.00249464	0.0054875
ROR2	0.616713	1.44749	1.23088	9.9265e-26	1.61043e-23
FGF9	0.155557	0.323213	1.05504	3.28204e-05	0.00011123
SEC14L5	0.114541	0.262001	1.19372	1.6008e-13	2.66125e-12
PITX3	0.0174191	0.0479627	1.46124	4.49e-06	1.81415e-05
USH2A	0.0335008	0.0735959	1.13543	4.63277e-07	2.28082e-06
AL391903.1	0.073907	0.148202	1.00378	0.00657845	0.0130004
LARS2-AS1	0.0357766	0.0980399	1.45435	0.00487642	0.00995056
AP003465.2	0.179509	0.0860757	-1.06038	1.22235e-12	1.7209e-11
LINC01910	0.0156813	0.0430529	1.45706	0.00783666	0.015194
CLEC2L	0.0132401	0.053979	2.02749	9.88367e-07	4.54467e-06
ULK4P3	0.0253236	0.0521248	1.04149	1.72967e-05	6.22364e-05
LINC01956	0.0838066	0.254135	1.60046	2.71683e-14	5.30292e-13
FSTL5	0.00969392	0.0588599	2.60213	9.71647e-06	3.66945e-05
EML2-AS1	0.0178218	0.0417466	1.22802	0.00434758	0.00898444
AC068594.1	0.108724	0.224997	1.04924	8.18908e-14	1.4404e-12
ANGPTL8	0.386783	1.16467	1.59033	2.0046e-06	8.67117e-06
AL133492.1	0.0152763	0.0410317	1.42544	0.00440565	0.00908912
AL356272.1	0.0338326	0.077452	1.19489	0.00280506	0.00608253
LINC00668	0.0224057	0.0711998	1.66801	0.00244708	0.0053975
ZPLD1	0.0859257	0.26501	1.62489	1.00964e-10	1.00129e-09
HAS1	0.0906324	0.237765	1.39144	1.64724e-07	8.88017e-07
AC007040.2	0.0420657	0.0901984	1.10046	0.000335903	0.000911831
AC008060.1	0.0993335	0.265938	1.42074	2.02156e-06	8.74033e-06
LINC02245	0.00712001	0.0229076	1.68588	2.15349e-05	7.58631e-05
TGM5	0.0492814	0.278041	2.49618	3.99368e-24	4.23637e-22
NAT16	0.0451971	0.0913893	1.01579	0.0203824	0.035489
ZP1	0.135138	0.563795	2.06074	5.16741e-21	3.05831e-19
IL6	0.878684	1.93356	1.13784	2.28303e-17	7.51383e-16
SNTG2	0.0575414	0.12147	1.07792	7.36339e-07	3.48041e-06
AC022079.1	0.222984	0.600383	1.42894	7.22687e-10	6.14986e-09
KIF26B-AS1	0.0300266	0.0665257	1.14767	0.00835385	0.0161028
LGI1	0.0111897	0.0225163	1.0088	0.00656786	0.0129823
LINC02544	0.241273	0.51698	1.09944	5.56603e-16	1.42536e-14
LINC02461	0.0244631	0.106966	2.12847	1.19475e-12	1.68462e-11
AC108860.2	0.0406703	0.0937343	1.2046	0.000415053	0.00110069
CYP4A22	1.53065	0.365406	-2.06657	4.88884e-32	4.06448e-29
GPR78	0.00839444	0.022985	1.45319	4.88775e-15	1.07856e-13
CHGA	0.0564378	0.129164	1.19447	3.23518e-06	1.34256e-05
AC122710.1	0.16005	0.0715131	-1.16225	2.18357e-13	3.53836e-12
ARID3C	0.133372	0.277781	1.0585	2.27006e-12	3.05853e-11
ADGRG4	0.015305	0.0333904	1.12543	5.22664e-05	0.00016927
G6PC	1.52133	0.478037	-1.67014	8.29838e-29	2.97233e-26
VWA3B	0.017656	0.041377	1.22867	1.17615e-10	1.15439e-09
PAGE5	0.034984	0.175445	2.32625	0.00124614	0.00295262
SFTPB	0.123705	0.250742	1.0193	0.000320394	0.000873515
LINC02413	0.0472781	0.127924	1.43605	0.000256493	0.000714409
AMER2	0.0046634	0.0256368	2.45876	0.00595459	0.0118838
LANCL3	0.0645545	0.13001	1.01004	6.17256e-08	3.62983e-07
VGF	0.0978732	0.255949	1.38687	0.00186601	0.0042403
AC134312.5	0.0566108	0.164195	1.53626	3.38086e-15	7.6744e-14
CDHR4	0.0506037	0.160027	1.661	2.24473e-11	2.52796e-10
AC007402.1	0.00959314	0.0347933	1.85874	8.67314e-06	3.31355e-05
RPLP0P2	0.0906045	0.279249	1.6239	1.07245e-18	4.38195e-17
DYDC1	0.018554	0.0547999	1.56244	9.65403e-05	0.000295121
AC006946.3	0.0476095	0.131854	1.46962	6.14866e-06	2.42119e-05
LINC00524	0.07243	0.328217	2.17999	7.93303e-16	1.98722e-14
AC008691.1	0.0585558	0.120355	1.03942	1.73863e-12	2.38683e-11
FGF5	0.0679665	0.160151	1.23653	1.04433e-11	1.24363e-10
AC017033.1	0.033264	0.132137	1.99	2.15979e-14	4.30087e-13
GLP2R	0.140088	0.411897	1.55595	8.13307e-19	3.45093e-17
LINC00840	0.106746	0.228117	1.0956	0.00143904	0.00335748
AC023590.1	0.0656815	0.151878	1.20935	1.21486e-08	8.19015e-08
AC103563.1	0.237296	0.507088	1.09555	0.00337655	0.00716458
LINC00506	0.0311167	0.0640159	1.04074	2.58151e-08	1.63111e-07
DMRT3	0.0242828	0.178933	2.88142	8.93083e-23	7.37462e-21
AC244205.1	0.0556159	0.15023	1.4336	1.29284e-06	5.78652e-06
UMODL1	0.0161786	0.0350919	1.11706	0.0023	0.00510905
DUOXA1	0.0639487	0.147972	1.21034	8.50471e-06	3.25778e-05
GUCA1A	0.0110395	0.0309444	1.48701	3.47548e-07	1.75267e-06
AC022098.2	0.0641697	0.131103	1.03074	0.0107022	0.0200794
KCNQ2	0.00446971	0.0117145	1.39004	0.0230423	0.0395166
AL355974.1	0.0159131	0.0408245	1.35922	0.000312474	0.000853524
RNU6-46P	0.51299	0.201377	-1.34903	4.40895e-20	2.26441e-18

## Sheet: Supplementary Table 5
Supplementary table 5. Multivariate Cox regression analysis of mRNA
mRNA	HR	HR.95L	HR.95H	pvalue
C12orf71	15.6717	3.33221	73.706	0.000494539
ATP6V1FNB	1.30003	1.12148	1.50701	0.000499672
MIGA2	2.18253	1.54309	3.08694	1.02284e-05
CHDH	0.687325	0.586224	0.805863	3.8593e-06
RETREG1	0.778138	0.673592	0.89891	0.000655127
PTX3	1.33181	1.15058	1.54159	0.000123312
TACC1	0.72867	0.586826	0.904799	0.00416119
MSTO1	1.90815	1.27071	2.86536	0.00183999
BAG2	1.5209	1.13838	2.03196	0.00455631
GLOD5	0.648314	0.466539	0.900913	0.00983641
GALNT18	0.6951	0.563007	0.858185	0.000719167
RIMKLB	1.64074	1.28045	2.10239	9.06901e-05
BHMT	0.869088	0.800387	0.943687	0.000839383
CCDC85A	0.474048	0.314969	0.713471	0.000345578
EXOSC1	2.74074	1.71538	4.37902	2.47503e-05
SMIM10L1	2.15708	1.34008	3.47219	0.0015497
LAGE3	1.41205	1.0996	1.81328	0.00685085
DIRAS2	0.798287	0.695095	0.916797	0.00142273
CCDC121	0.527732	0.328981	0.846557	0.00802982
POFUT2	2.16172	1.65099	2.83045	2.07188e-08
ST8SIA4	0.783732	0.653764	0.939538	0.00843581
CHEK2	1.96151	1.34248	2.86599	0.000497238
KDR	0.779903	0.691069	0.880157	5.60326e-05
TCAP	2.36246	1.43623	3.88601	0.000710005
SLC3A1	0.792065	0.723765	0.866811	4.04993e-07
PCK2	0.715826	0.56095	0.913462	0.00719654
KCNAB1	0.689384	0.528316	0.899556	0.00615098
MOCS2	0.565178	0.392443	0.813945	0.00216833
ZNF513	1.71544	1.23884	2.37539	0.00115567
CYBC1	1.84294	1.25176	2.71332	0.00194988
POLE2	1.92792	1.30796	2.84174	0.000912464
ZC3H12C	0.543526	0.370392	0.797591	0.00183475
ARGLU1	1.39647	1.16471	1.67434	0.000310146
TDP2	0.588737	0.441474	0.785123	0.000309645
TMEM44	1.47271	1.17334	1.84846	0.000841872
KCNN4	1.41001	1.09414	1.81706	0.00792622
TBC1D26	4387.83	33.8615	568581	0.000727005
UBB	0.650905	0.470957	0.89961	0.00930232
TLN2	0.615259	0.498289	0.759686	6.34096e-06
SLC35A5	0.596241	0.433499	0.82008	0.0014748
NPIPB12	3.11821	1.4961	6.49906	0.00240444
ZNF18	1.81307	1.18765	2.76785	0.00583842
SMYD2	0.59848	0.4168	0.859354	0.00541736
MSL1	2.16039	1.45233	3.21366	0.000143683
UBTD1	1.50869	1.13811	1.99994	0.00424302
DPH7	2.17174	1.62749	2.89798	1.37243e-07
MC1R	2.3681	1.74948	3.20549	2.39666e-08
NPHP3	2.18735	1.54807	3.09062	9.09077e-06
NPEPL1	1.4173	1.202	1.67117	3.34741e-05
TMEFF1	11.014	3.75734	32.2859	1.22915e-05
FBXO10	2.19115	1.30305	3.68452	0.00309398
GRAMD1A	1.79117	1.29985	2.46821	0.000366521
MAN2A1	0.68261	0.514373	0.905873	0.00817717
TCTA	0.642152	0.466931	0.883127	0.00644109
HMGCR	0.645351	0.463797	0.897977	0.00936529
MRPL44	0.596235	0.439875	0.808175	0.000860917
B4GALNT4	1.24609	1.05793	1.46771	0.00843348
AANAT	2.59652	1.37276	4.91121	0.00334346
C1orf115	0.734898	0.618433	0.873296	0.000467129
BEND6	1.85272	1.2052	2.84812	0.00494332
DDX1	0.547753	0.351122	0.8545	0.00797817
MOGS	1.92179	1.21564	3.03814	0.00517973
SPOCD1	1.76984	1.19059	2.63091	0.00476608
EFCAB13	2.01685	1.47268	2.7621	1.22767e-05
NTRK1	2.59619	1.37593	4.89862	0.00322824
FOXA2	1.54321	1.20985	1.96841	0.000475574
TP53INP2	0.670115	0.505201	0.888861	0.00547999
PNISR	1.4829	1.21695	1.80698	9.34618e-05
RIPOR2	0.588633	0.445476	0.777796	0.00019345
LTO1	2.23086	1.45194	3.42766	0.000250563
ARPP19	0.4948	0.332737	0.735797	0.000510123
SAP25	3.98439	2.19857	7.22075	5.19145e-06
C11orf54	0.672856	0.576966	0.784684	4.39514e-07
TMEM42	2.01445	1.33126	3.04827	0.000920408
LMNTD2	1.39232	1.15275	1.68168	0.000591411
COL6A1	1.37611	1.16937	1.6194	0.000121222
STK32C	1.65024	1.21921	2.23364	0.0011816
RGN	0.723576	0.591658	0.884906	0.00162919
NDUFS4	0.616152	0.444118	0.854826	0.00374389
RCOR2	1.54296	1.20295	1.97908	0.000638222
RNF207	1.47831	1.21147	1.80392	0.000118725
KIAA1671	0.585165	0.452774	0.756267	4.22877e-05
PAQR6	1.54804	1.28351	1.8671	4.86534e-06
CEP164	2.29485	1.5109	3.48555	9.80733e-05
GGA1	2.07658	1.37078	3.14579	0.000564344
HSPA9	0.634663	0.471851	0.853654	0.00264573
TMEM31	2.4201	1.34271	4.36198	0.00327811
SRFBP1	0.536079	0.389346	0.738112	0.00013295
CALB2	1.54176	1.23358	1.92694	0.000141855
MED15	1.61924	1.128	2.3244	0.00897508
RPP21	1.68235	1.19744	2.36361	0.00271174
FAM160B2	2.00384	1.43192	2.80419	5.03729e-05
ZDHHC22	2.10322	1.2202	3.62525	0.00744217
GPR158	4.17884	1.96324	8.89482	0.000207104
GALNT14	0.796305	0.701532	0.903882	0.000426641
PANK1	0.589937	0.475354	0.73214	1.67078e-06
HMGA1	1.26539	1.06448	1.50422	0.00762169
INPP5E	1.79474	1.36631	2.35751	2.63654e-05
CTSH	0.627495	0.491826	0.800588	0.000177296
LUC7L3	1.61908	1.29835	2.01904	1.88599e-05
C19orf48	1.39451	1.09878	1.76982	0.00624446
SNX29	0.642551	0.509114	0.81096	0.000195878
IFFO1	1.60732	1.25569	2.05742	0.000164874
CPT1A	0.688439	0.549203	0.862976	0.00120271
SNRPF	1.69593	1.23886	2.32163	0.000977986
KCTD18	0.572401	0.385145	0.850699	0.00578321
SH3BP5	0.721902	0.582041	0.89537	0.00301865
ZNF600	1.7125	1.16552	2.51619	0.00614124
TIMP3	0.686441	0.572533	0.823011	4.82404e-05
GGA3	1.70836	1.1661	2.50278	0.00598382
ANXA8	2.50516	1.60229	3.9168	5.639e-05
TADA2B	0.476974	0.295333	0.770332	0.00247119
ABCC6	0.724303	0.613977	0.854454	0.000130498
RAC3	1.44798	1.21151	1.7306	4.72031e-05
TRIM46	1.7553	1.36123	2.26345	1.44271e-05
MEIS3	1.60193	1.28689	1.9941	2.47093e-05
AL662899.2	1.65413	1.3164	2.0785	1.56562e-05
FAHD1	0.667031	0.529946	0.839577	0.000561364
TMEM150C	0.724884	0.610138	0.861209	0.000252821
SNX9	0.653778	0.481374	0.887928	0.00650845
F2RL1	0.710448	0.62663	0.805477	9.43788e-08
SNX2	0.55433	0.41583	0.738961	5.76152e-05
PABPC1L	1.43465	1.26051	1.63286	4.59304e-08
RBM5	1.64178	1.25614	2.14582	0.000284186
SLC25A46	0.557008	0.388237	0.799146	0.00148607
HINT3	0.594632	0.425812	0.830383	0.00228198
TADA2A	2.22195	1.36761	3.60999	0.00126301
KCNAB3	1.92469	1.39758	2.65061	6.06921e-05
SLC25A14	2.77428	1.60613	4.79204	0.000253108
DDO	0.681344	0.528665	0.878116	0.00303615
EXOSC7	1.67168	1.2607	2.21665	0.000358118
POC1A	2.14299	1.4596	3.14635	0.000100284
FBP1	0.794764	0.698912	0.903762	0.000459862
GAD2	26.2733	3.50433	196.98	0.00147283
FRMD4B	0.642562	0.473549	0.871897	0.00450739
SUSD6	0.663316	0.49958	0.880716	0.00453737
SPNS1	2.40646	1.37714	4.20512	0.00204458
FANCD2	2.00374	1.30631	3.0735	0.00145171
NIPSNAP1	0.691562	0.546848	0.874572	0.00207858
IGF2R	0.718507	0.56155	0.919335	0.00856973
FAM227A	2.43975	1.5368	3.87325	0.000155498
GTF2I	0.720486	0.578983	0.896571	0.00329677
MATN1	7.62709	1.74528	33.3312	0.00693195
FSCN2	1.8599	1.2873	2.68718	0.000949253
RAB21	0.512264	0.33524	0.782765	0.0019871
RPSA	1.39161	1.08388	1.78672	0.00955232
AJM1	1.61533	1.26168	2.06812	0.000142584
SKP2	1.75431	1.23935	2.48324	0.00152288
PSMC3IP	2.04672	1.28012	3.27241	0.00277735
ENPP5	0.766283	0.640831	0.916295	0.00351976
GLYAT	0.782655	0.711634	0.860764	4.43852e-07
HAVCR2	0.784842	0.691323	0.891013	0.000182124
TOM1L1	0.705704	0.554574	0.898018	0.00458586
DNAJC3	0.578038	0.444388	0.751884	4.39566e-05
NME2	1.59574	1.22956	2.07096	0.000441794
WFIKKN1	1.4196	1.12526	1.79094	0.00312242
SPINDOC	2.08463	1.46045	2.97557	5.20844e-05
FAM20A	1.30747	1.10113	1.55248	0.00221864
TRAIP	3.61166	2.30145	5.66779	2.33255e-08
NBR1	0.624259	0.469637	0.829787	0.00117487
GALNT4	0.110309	0.0311434	0.390708	0.000634482
KLRC2	5.87665	2.30853	14.9597	0.000203322
TSNAXIP1	1.5517	1.11619	2.15713	0.00894973
PPP2R3B	2.4007	1.63127	3.53305	8.90583e-06
FFAR3	7.57458	2.08056	27.5763	0.00213174
ABCC5	1.63623	1.26814	2.11117	0.000152555
PCNX2	1.76511	1.25085	2.49081	0.00122185
AGMAT	0.78419	0.697883	0.881171	4.38122e-05
SGPP2	0.76819	0.669936	0.880854	0.000158843
DIP2C	0.622356	0.469887	0.824297	0.000940969
ORC6	2.16803	1.55897	3.01503	4.24859e-06
PKHD1	0.774373	0.660168	0.908336	0.00168418
TLL1	0.71694	0.57396	0.895537	0.00336613
FAM53A	2.1135	1.21672	3.67125	0.00790187
SLC7A6	1.90383	1.2441	2.91338	0.00301543
OSBPL7	1.86794	1.38158	2.52553	4.89952e-05
EFNB2	0.74808	0.635878	0.880079	0.000464057
PRELID3A	1.8898	1.34214	2.66093	0.000267003
DNASE1L3	0.731978	0.581373	0.921597	0.0079391
TTK	2.01666	1.38489	2.93663	0.000254061
ABCC10	2.2396	1.49657	3.35154	8.84754e-05
ANPEP	0.858931	0.774677	0.952348	0.0038912
AIDA	0.690595	0.530478	0.89904	0.00594547
PSRC1	2.03744	1.46533	2.83292	2.31724e-05
CDC25B	1.58231	1.27396	1.96529	3.33325e-05
THOP1	1.84595	1.18607	2.87296	0.00660629
PODNL1	1.30287	1.0837	1.56637	0.00487315
A1CF	0.748351	0.645894	0.867061	0.000113943
PPP1CB	0.538958	0.366462	0.792649	0.00168564
MMP17	1.42686	1.11916	1.81916	0.00412644
RNF186	0.879176	0.797662	0.969021	0.00949037
RPS6KL1	1.48458	1.11751	1.97222	0.00639778
TLCD1	1.37024	1.0997	1.70734	0.00500248
A3GALT2	2.61454	1.37509	4.97118	0.00337324
MMRN2	0.726147	0.618806	0.852109	8.82172e-05
ZNF706	1.96462	1.24778	3.09329	0.00354839
SKIV2L	1.90919	1.26857	2.87334	0.00193183
E2F4	2.45093	1.43157	4.19613	0.00108411
IL6R	0.67511	0.540742	0.842867	0.000521163
KLHL13	0.639262	0.467231	0.874635	0.00515125
AUP1	2.41779	1.67691	3.486	2.25562e-06
GTPBP2	2.00316	1.48261	2.70648	6.04217e-06
KLF15	0.791461	0.678967	0.922593	0.00279001
FAM83A	1.73819	1.15066	2.62569	0.00862012
AGER	1.43655	1.21156	1.70333	3.07183e-05
SEL1L3	0.714248	0.612674	0.832661	1.70947e-05
ARHGEF1	1.43836	1.10824	1.86681	0.00628474
RWDD3	2.08174	1.31823	3.28749	0.00166026
KCTD13	1.69918	1.20113	2.40374	0.00274028
NPY4R2	19.7709	3.03319	128.871	0.00180785
FBXL6	1.62285	1.24694	2.11209	0.00031634
ANAPC5	2.28445	1.43981	3.62458	0.000452096
DDAH1	0.665966	0.562535	0.788414	2.35201e-06
C10orf55	2.52207	1.37151	4.63782	0.00291643
FOLR1	0.85773	0.774787	0.949552	0.00310089
OGT	1.36568	1.1251	1.6577	0.00162074
DDX39B	1.38356	1.18497	1.61543	4.011e-05
VPS26C	0.555723	0.3918	0.788228	0.000986317
SLC52A3	1.47185	1.1823	1.83233	0.000543761
IFRD1	1.95918	1.47697	2.59883	3.08114e-06
KCNN3	0.612854	0.478919	0.784245	9.95781e-05
CCL7	2.22489	1.57272	3.14751	6.23505e-06
CEACAM19	1.8182	1.41312	2.3394	3.3354e-06
RBM17	2.46866	1.51417	4.02483	0.000290719
ZNF521	0.672964	0.538503	0.841	0.000496573
REELD1	1.45833	1.10801	1.91942	0.00710955
CTTNBP2NL	0.565602	0.424098	0.75432	0.000104814
GRM2	15.5782	3.52213	68.9016	0.00029493
PLIN1	1.36078	1.08169	1.71188	0.00852593
PKP3	1.18787	1.05009	1.34373	0.00619961
ACMSD	0.781997	0.700515	0.872956	1.18609e-05
ADH5	0.518311	0.37345	0.719365	8.51375e-05
PSTK	3.55516	1.68292	7.51027	0.000886948
PARD6G	0.658979	0.491313	0.883864	0.00536843
ZNF654	0.640697	0.459939	0.892494	0.00847622
GPATCH3	0.468425	0.287287	0.763771	0.00236315
IP6K1	0.561829	0.366664	0.860876	0.00809749
ADD1	0.508424	0.341868	0.756123	0.000836349
BRSK1	2.06974	1.42086	3.01497	0.00015055
ATP13A1	2.07778	1.35122	3.19501	0.000865216
PRXL2A	0.642533	0.510087	0.809368	0.000172817
SIX5	2.05187	1.37535	3.06117	0.000429242
RGS11	1.81824	1.29188	2.55906	0.000606608
FBXO46	1.95498	1.3127	2.91151	0.000970657
TFAP4	1.86063	1.1904	2.90823	0.00643414
PROCA1	2.77002	1.74185	4.4051	1.67324e-05
CCDC17	2.32231	1.54057	3.50072	5.72702e-05
DOCK1	0.6851	0.514013	0.913133	0.00988369
MPP2	1.92543	1.3403	2.766	0.000393101
AOX1	0.810316	0.726049	0.904364	0.00017388
KLHDC7A	0.795597	0.680842	0.929693	0.00401122
JAK1	0.592552	0.462067	0.759885	3.72841e-05
SYCE2	1.94719	1.39945	2.7093	7.67861e-05
LRP5L	1.65774	1.26618	2.17039	0.000236289
ABHD14A-ACY1	4.89527	1.89352	12.6556	0.0010478
ARHGAP24	0.66355	0.536387	0.82086	0.000157737
DCTN1	0.638879	0.461711	0.884031	0.00685447
MAGEA6	1.61054	1.2269	2.11416	0.00059698
GRAMD2B	0.487096	0.3518	0.674425	1.4743e-05
NUTF2	1.75549	1.25965	2.4465	0.000890353
LIMK1	1.39926	1.10736	1.7681	0.00488888
EPHB2	1.5936	1.21732	2.08618	0.000696493
TEN1-CDK3	2.35482	1.56137	3.55146	4.40195e-05
CTR9	0.600158	0.429995	0.837661	0.00268858
USP12	0.624744	0.456774	0.854483	0.00323775
SNX4	0.553913	0.411884	0.744919	9.30237e-05
SIX4	1.7754	1.29065	2.44222	0.000418438
TMEM232	0.364168	0.173139	0.765962	0.00774938
LRRK2	0.73228	0.629735	0.851523	5.16357e-05
METTL9	0.637908	0.490251	0.830037	0.000817593
SLC33A1	0.592466	0.413185	0.849538	0.00441682
PIGV	0.584758	0.393624	0.868703	0.00788493
UBXN2B	0.688683	0.521643	0.909213	0.00850173
SOX12	1.76623	1.31889	2.3653	0.000134832
IGHMBP2	2.33111	1.53624	3.53724	6.953e-05
CAPN3	1.46774	1.17296	1.83661	0.000794622
STYXL1	1.71727	1.25429	2.35115	0.000742294
RTKN2	2.96847	1.45204	6.06856	0.00286137
RDH12	0.620902	0.448197	0.860157	0.00415954
TARBP1	1.55128	1.16041	2.07381	0.00303268
ACOD1	3.4736	1.61876	7.45378	0.00139164
FASN	1.52843	1.24613	1.87468	4.66113e-05
LIF	1.24236	1.10054	1.40246	0.000449647
CCDC186	0.60971	0.43162	0.861282	0.00499647
GIGYF1	1.47854	1.17727	1.85689	0.000768788
CYFIP2	0.596394	0.495457	0.717894	4.67262e-08
C11orf91	2.9593	1.63547	5.35469	0.00033601
IL6ST	0.67148	0.523542	0.861221	0.00170917
NPIPB9	18192.2	150.87	2.19364e+06	6.03147e-05
PPP1R21	0.542724	0.388291	0.758579	0.000347181
ARRB1	0.640416	0.469153	0.874197	0.0050041
ZNF266	1.43795	1.13604	1.82011	0.0025222
LY6G5B	1.66034	1.29042	2.1363	8.06076e-05
PABPN1	1.60845	1.27394	2.0308	6.46276e-05
ARSF	0.746442	0.611729	0.910822	0.00397924
ATP6AP1L	1.85109	1.28574	2.66501	0.000927375
BPNT1	0.577665	0.421599	0.791504	0.000637606
USP37	0.619581	0.431349	0.889954	0.00957065
MACO1	0.516294	0.361201	0.737981	0.000286812
CX3CL1	0.709913	0.607837	0.82913	1.52001e-05
RCCD1	1.86579	1.28967	2.69926	0.000932644
CCDC57	1.76905	1.39685	2.24044	2.2131e-06
ATE1	0.589411	0.425361	0.816731	0.00149112
SCRIB	1.68524	1.24653	2.27834	0.000693141
PTER	0.789466	0.676587	0.921178	0.00267449
STARD8	0.621335	0.494247	0.7811	4.58243e-05
LRBA	0.56125	0.421203	0.74786	8.02185e-05
P4HA3	1.25537	1.09026	1.44548	0.00157206
LSM7	1.57898	1.19336	2.0892	0.00138694
SCFD2	0.504241	0.309303	0.82204	0.00603552
TMEM120B	1.87878	1.32834	2.65731	0.000363723
FCGRT	0.620011	0.459413	0.836749	0.0017768
SAPCD1	1.82969	1.43353	2.33533	1.21735e-06
SFT2D2	0.590653	0.436219	0.799761	0.00066188
OTOF	10.6063	2.26459	49.6752	0.00272177
GPC2	2.5611	1.52549	4.29973	0.000374346
PCDHGA9	0.697174	0.548415	0.886284	0.00322119
ARHGDIG	4.56689	2.38787	8.73436	4.41443e-06
TMEM191C	26.2357	5.49458	125.271	4.20438e-05
MPV17L	0.803372	0.700674	0.921122	0.00170483
CASC4	0.673261	0.504352	0.898737	0.00726628
TMEM189	1.56207	1.14073	2.13903	0.00541987
TUBG2	1.5597	1.15011	2.11515	0.00423942
SLC4A4	0.740816	0.645676	0.849975	1.88796e-05
TMTC1	0.701377	0.563619	0.872804	0.00147594
SGMS1	0.551104	0.388749	0.781264	0.000819111
NUMBL	1.81553	1.44325	2.28385	3.51512e-07
TSPAN18	0.768758	0.658264	0.897799	0.000894708
GIMAP1	0.637805	0.491243	0.828093	0.000735594
PARP6	1.83222	1.39713	2.40281	1.19969e-05
TMCO6	1.71071	1.17583	2.48891	0.00500524
FBXW11	0.612951	0.459118	0.818328	0.000900876
SLC35E4	3.53711	2.13179	5.86885	1.00836e-06
YBX3	1.54868	1.16217	2.06373	0.00282715
MYLK4	0.611472	0.432828	0.863851	0.00526851
GNB1L	2.44653	1.24491	4.80798	0.00944592
PPP2R2C	1.49029	1.17662	1.88758	0.000936886
CENPJ	1.8645	1.22497	2.8379	0.00365241
NRBP2	1.26673	1.08753	1.47544	0.0023795
APOOL	0.610438	0.44443	0.838456	0.00230352
NPR2	1.89923	1.42755	2.52676	1.06421e-05
AKR7A2	0.670931	0.532934	0.84466	0.000681517
GIMAP6	0.694352	0.588273	0.81956	1.61482e-05
VCPKMT	1.77745	1.28506	2.4585	0.000510119
PA2G4	1.91983	1.18003	3.12345	0.00862463
EMCN	0.728265	0.631056	0.840448	1.43878e-05
GPRC5A	1.22521	1.09336	1.37297	0.000471506
OTULINL	0.659098	0.52237	0.831613	0.000440783
TMEM81	1.7354	1.15349	2.61088	0.00816526
ZNF821	0.429497	0.266377	0.692503	0.000525227
VAT1	0.642393	0.480074	0.859594	0.00290067
REEP2	1.8192	1.42159	2.32801	1.9778e-06
UGT3A1	0.836562	0.751155	0.93168	0.00116256
ANAPC4	2.37723	1.53544	3.68052	0.000103294
RBM44	6.18189	2.08298	18.3467	0.00103048
ABCB9	1.93722	1.25709	2.98532	0.00272731
ALKAL2	0.828574	0.737333	0.931106	0.00158217
KRTAP5-1	1.71722	1.25221	2.35492	0.000791287
DHDH	0.814158	0.702727	0.943259	0.00618475
PCYOX1	0.629319	0.500005	0.792078	7.94238e-05
ANXA7	0.56939	0.391455	0.828204	0.00321958
NSUN5	1.76622	1.24487	2.5059	0.00143656
SLC17A5	0.661178	0.521873	0.837668	0.000609557
LMBR1L	1.75997	1.36641	2.2669	1.20152e-05
PRELID2	0.508044	0.352552	0.732116	0.000280528
CNOT8	0.558432	0.374815	0.832001	0.00418195
CD34	0.735891	0.627447	0.863077	0.000163053
MPEG1	0.80552	0.691308	0.9386	0.00556756
GPR63	5.71993	2.07327	15.7807	0.000756758
TGFBR3	0.669455	0.520326	0.861325	0.00180241
EML3	1.76663	1.22366	2.55054	0.0023876
CRYGS	1.37048	1.18576	1.58397	1.98529e-05
SLC2A9	0.564739	0.456886	0.698052	1.26166e-07
POLD1	1.75679	1.22283	2.52391	0.00230247
EIF4EBP2	0.509947	0.388213	0.669855	1.30308e-06
PRSS23	0.770683	0.639027	0.929464	0.00642484
NT5DC1	0.616044	0.439311	0.863877	0.00498219
CNNM3	0.612123	0.454548	0.824324	0.00122853
ASB16	2.04485	1.37051	3.05099	0.000458681
RAB17	0.764002	0.646435	0.902951	0.0015919
FAM160A1	0.524024	0.344472	0.797164	0.00253566
TUBB6	1.51637	1.13513	2.02565	0.00483485
ABAT	0.666576	0.52494	0.846427	0.00087467
CYS1	0.826356	0.74624	0.915074	0.000246669
LZTS2	1.80348	1.29346	2.5146	0.000506563
NUP85	2.02023	1.4283	2.85747	7.03492e-05
PPP1R32	1.89198	1.39607	2.56405	3.93277e-05
ATN1	2.07135	1.44956	2.95986	6.37309e-05
TMEM234	1.4707	1.10737	1.95325	0.00771269
ANKRD13B	1.64711	1.26112	2.15124	0.0002494
XPR1	0.606792	0.450821	0.816723	0.000982508
PDGFD	0.757511	0.662239	0.866489	5.12966e-05
DLG4	1.76238	1.31701	2.35836	0.000137449
SLC22A4	0.694929	0.575681	0.838879	0.00015121
VIL1	0.765248	0.667135	0.87779	0.000132408
DCTPP1	0.667318	0.492079	0.904963	0.00925555
WDR7	0.394078	0.236978	0.655326	0.000332393
SPTY2D1	0.648775	0.47853	0.879589	0.00533378
REEP4	1.73431	1.27403	2.36088	0.000467016
AURKB	1.51127	1.24354	1.83665	3.3132e-05
PAM	0.626045	0.499983	0.783891	4.45757e-05
RNF13	0.600605	0.458292	0.78711	0.000219935
HBP1	0.613099	0.480806	0.781792	7.98131e-05
SCD5	0.795794	0.691987	0.915174	0.00136036
KRBOX4	2.15771	1.43521	3.24394	0.000218382
PCBP1	0.739278	0.60657	0.90102	0.00276738
AGK	2.4526	1.49664	4.01916	0.000370846
TTC21A	2.09699	1.43863	3.05665	0.000117323
LUZP1	0.658331	0.480161	0.902614	0.00942355
SMARCD3	1.59323	1.28782	1.97106	1.78955e-05
TPD52L2	1.87868	1.23188	2.8651	0.00340664
SEC23B	0.737379	0.590973	0.920056	0.00698
CCDC6	0.569131	0.386319	0.83845	0.00435404
LAMTOR3	0.489882	0.319848	0.750308	0.00103561
CCDC84	1.59482	1.32016	1.92663	1.29733e-06
WDR72	0.755648	0.655029	0.871723	0.000121564
TM7SF3	0.688377	0.556818	0.851019	0.000559112
RABL2B	1.8415	1.228	2.7615	0.00314265
FLT1	0.788492	0.695204	0.894299	0.000216567
FARS2	0.507684	0.325623	0.791538	0.00277467
PLXNA4	1.68245	1.13315	2.49804	0.00988594
FNDC5	1.71372	1.20135	2.44461	0.00295699
SLC39A5	0.83172	0.752935	0.91875	0.000284628
ARL4D	1.32713	1.13417	1.55292	0.000414775
PCBP4	1.94757	1.50736	2.51633	3.41426e-07
NAT8	0.881085	0.83194	0.933134	1.53709e-05
ILDR1	0.708906	0.565729	0.888317	0.00280074
CLEC2D	1.3316	1.08076	1.64065	0.00715973
DDB1	0.487081	0.319265	0.743106	0.000844901
BUB1B	1.56003	1.18462	2.05441	0.00154428
SNX30	0.655642	0.5128	0.838273	0.000759784
BEST1	1.8133	1.29914	2.53094	0.000468364
GTSE1	1.79407	1.33278	2.415	0.000116038
CSAG1	1.51537	1.19015	1.92947	0.000745574
CCDC14	1.65807	1.31346	2.09311	2.10354e-05
CCDC18	1.85832	1.23297	2.80085	0.00307167
CENPBD1	0.457262	0.291686	0.716828	0.000646441
CHD9	0.59842	0.43261	0.827782	0.00192413
ETFDH	0.629635	0.465115	0.852349	0.00275473
AP002990.1	3.52267	1.76041	7.04901	0.000373794
ITIH4	1.81227	1.2237	2.68394	0.00300213
PSMG4	2.08954	1.29823	3.36316	0.00240695
DTWD2	0.519354	0.374617	0.720013	8.46817e-05
GALK2	0.548776	0.376031	0.80088	0.00186313
JPT1	1.44361	1.14724	1.81655	0.00173889
RPRD2	0.640505	0.464657	0.882904	0.00651883
MRPL38	2.15828	1.48372	3.13953	5.73494e-05
LIME1	1.47669	1.13102	1.928	0.00417256
MTMR10	0.616448	0.426977	0.889998	0.0098254
ERMN	3.63276	1.85378	7.11894	0.000171195
TRAF5	1.40929	1.09393	1.81555	0.00793933
ZNF148	0.590285	0.422633	0.824441	0.00198499
RAPGEF4	0.732004	0.58086	0.922475	0.00819765
CLDN4	0.750746	0.642718	0.876932	0.000298373
ARHGAP26	0.635717	0.480868	0.840431	0.00147028
LPCAT4	2.0211	1.4241	2.86835	8.17462e-05
GRIN3B	2.08982	1.49025	2.93062	1.93381e-05
MTA1	1.9739	1.48153	2.62991	3.40258e-06
BCAS2	0.51943	0.351596	0.767379	0.00100277
COL24A1	2.63752	1.40965	4.93491	0.00241252
AC008687.4	3.34491	1.80464	6.19979	0.000125521
SLC31A2	0.480055	0.339397	0.679005	3.34971e-05
KRTCAP2	1.66186	1.25014	2.20918	0.000470544
WARS2	0.58637	0.400549	0.858396	0.00604734
KLF13	0.687762	0.536396	0.881841	0.00316284
RPL29	1.41784	1.09282	1.83953	0.00858684
ARL14EPL	1.71628	1.29227	2.2794	0.000190751
ANXA4	0.727244	0.613473	0.862114	0.000243242
SLCO2A1	0.789719	0.695671	0.896482	0.000263194
BUD23	2.42637	1.59273	3.69635	3.67351e-05
FGGY	0.604024	0.464833	0.784895	0.000161751
TMEM47	0.776297	0.652179	0.924037	0.00438888
FAM131A	2.22566	1.38952	3.56496	0.000872954
MTERF3	1.90903	1.27275	2.8634	0.00177224
ARMH1	2.23446	1.56304	3.19429	1.03607e-05
FAM171A2	1.78573	1.2671	2.51663	0.000925208
PEBP1	0.721929	0.573078	0.909442	0.00568007
YJEFN3	1.66589	1.36569	2.03208	4.79951e-07
ZNF444	1.66134	1.16583	2.36745	0.00496925
ATP11A	0.776647	0.668585	0.902175	0.000944029
ALG13	1.96285	1.33445	2.88717	0.00061387
DNAJA2	0.502882	0.307049	0.823617	0.00631659
SLC10A6	0.568237	0.387734	0.832769	0.00375121
EGLN1	0.569055	0.430828	0.751631	7.15925e-05
TMEM192	0.483873	0.343515	0.68158	3.28053e-05
CRAMP1	2.37171	1.54341	3.64451	8.15048e-05
UCP3	2.00651	1.19442	3.37075	0.00850813
ADCY5	0.768883	0.665476	0.888358	0.000361974
RDH16	3.80002	1.88805	7.6482	0.00018342
SCML2	2.59305	1.39134	4.83268	0.00270245
GDA	0.794703	0.69803	0.904764	0.000516048
FASTK	1.57506	1.20183	2.06418	0.000993589
TCERG1	1.80797	1.34668	2.42726	8.13259e-05
PRAG1	0.652565	0.471636	0.902902	0.00998054
GIN1	0.441829	0.267018	0.731087	0.00147797
MPI	0.637194	0.459734	0.883153	0.00680907
ARHGEF3	0.650057	0.477694	0.884612	0.00614491
ANKRD18B	3.03352	1.60132	5.74665	0.000663221
NRG4	2.00006	1.4252	2.8068	6.09122e-05
PCYOX1L	2.07099	1.36466	3.14291	0.000624269
MOV10	1.6273	1.21214	2.18466	0.00119449
ARAP2	0.611415	0.432292	0.864758	0.00541139
GNMT	2.93559	1.75496	4.91047	4.0832e-05
PIP4K2A	0.662685	0.505542	0.868676	0.00288802
RPS6KA2	0.682324	0.549134	0.847818	0.00056069
KIAA0232	0.651776	0.476403	0.891706	0.00743527
IL17RD	0.702074	0.545361	0.903821	0.00605803
PROSER3	1.98316	1.37098	2.8687	0.000277825
FBLN2	0.812264	0.708262	0.931536	0.00293472
LRRC19	0.75923	0.660518	0.872695	0.000106131
LMOD1	0.823128	0.709969	0.954323	0.00989224
STK32B	0.719474	0.606819	0.853044	0.000151043
MS4A14	1.48283	1.16226	1.8918	0.00152482
EIF2B5	1.87637	1.17367	2.9998	0.00856707
GALNT7	1.61353	1.19378	2.18086	0.00185713
SGSM3	1.88253	1.32572	2.6732	0.000406349
ARNTL2	1.55836	1.16938	2.07672	0.00246226
GOLGA8B	1.38132	1.19887	1.59155	7.84628e-06
NPM3	1.40199	1.11861	1.75716	0.00335839
WNT7B	1.43716	1.15242	1.79225	0.00128552
UBE2D3	0.521987	0.339566	0.802408	0.00304231
ZNF189	0.685417	0.557246	0.843068	0.0003487
WDR62	2.38751	1.59628	3.57094	2.2666e-05
SH3YL1	0.695195	0.546265	0.884729	0.00312023
ALDOB	0.901292	0.840911	0.966009	0.0033097
DENND1C	0.657918	0.532617	0.812696	0.000102776
GIMAP7	0.770104	0.655097	0.9053	0.00154788
SNF8	2.00205	1.20339	3.33076	0.00752137
ZFYVE9	0.644386	0.481524	0.86233	0.00311241
ACADM	0.634371	0.527067	0.763522	1.48138e-06
GOLGA6L9	3.79712	2.32815	6.19296	8.9953e-08
AARSD1	2.26208	1.6039	3.19034	3.27258e-06
MNT	2.34817	1.41619	3.89347	0.000937249
CABYR	1.82265	1.26477	2.62663	0.00128258
NUDT11	1.71775	1.28226	2.30114	0.000287268
MMP23B	9.77407	1.80154	53.0282	0.00823703
ATAT1	1.98786	1.43119	2.76106	4.15683e-05
AMOT	0.654981	0.535816	0.800648	3.62842e-05
NCKAP5	0.447779	0.258147	0.77671	0.00424736
NELFA	1.88548	1.23045	2.88922	0.00358778
NPIPB5	1.93195	1.45061	2.57302	6.65948e-06
HECW2	0.735858	0.596802	0.907315	0.00410294
RAD51AP2	76.8991	4.77974	1237.19	0.00218659
ESM1	0.842547	0.745282	0.952506	0.00619201
NOP56	2.05733	1.40492	3.01269	0.000209764
BBOX1	0.798389	0.739341	0.862152	9.27584e-09
MAPK8IP3	1.40072	1.20379	1.62987	1.30493e-05
SPDEF	1.39065	1.15442	1.67521	0.000517061
ZBTB12	1.69609	1.13476	2.53508	0.00998079
CCNF	2.04845	1.46116	2.87179	3.18306e-05
DNASE2B	0.452188	0.259744	0.787216	0.00501945
DLGAP4	1.82319	1.18827	2.79734	0.00596394
PAXX	1.53808	1.24629	1.89819	6.04019e-05
SLC22A12	0.881225	0.803465	0.966512	0.00730472
CREBL2	0.57921	0.439784	0.762838	0.000101624
MTFR1	0.627439	0.470823	0.836152	0.00146612
LRRC8C	0.635869	0.477384	0.846969	0.00196468
PCGF5	0.536804	0.398686	0.72277	4.14597e-05
SLC25A48	0.639281	0.4842	0.844034	0.00159905
GNB1	0.550615	0.367924	0.824019	0.00372015
AJAP1	0.509258	0.355814	0.728873	0.000225351
TTLL4	1.81781	1.24348	2.65741	0.0020373
ZNF133	1.9768	1.3796	2.8325	0.000204437
HMCN1	0.682332	0.522825	0.890502	0.00489897
P2RX6	2.80958	1.5403	5.12483	0.000755602
ELMOD3	2.2731	1.48183	3.48689	0.000168916
PIGL	1.97377	1.4309	2.72261	3.42362e-05
PLEKHG2	1.44459	1.14491	1.8227	0.00192995
MUTYH	2.21075	1.52394	3.20711	2.92221e-05
CACNG6	1.77838	1.28866	2.45421	0.000459782
TBC1D3F	8.61464e+12	7348.26	1.00993e+22	0.00518184
FGF17	6.73737	2.97312	15.2675	4.86487e-06
SSTR1	0.696398	0.538805	0.900084	0.0057077
ORMDL1	2.04337	1.45707	2.86559	3.44843e-05
SEMA5A	0.656643	0.527945	0.816714	0.000157441
CLPTM1L	0.610074	0.465539	0.799482	0.000340739
RAD50	0.592199	0.443824	0.790178	0.000370415
FOSL1	1.27294	1.11443	1.45398	0.000375301
ATP2A1	1.82167	1.32992	2.49527	0.000186963
RMND5A	0.587254	0.429335	0.803258	0.000865811
FMO1	0.791658	0.714841	0.876729	7.25092e-06
CALM1	0.619071	0.449109	0.853355	0.00340762
MRPS36	0.563535	0.40901	0.77644	0.000452488
PNMA2	0.827002	0.72114	0.948405	0.00656866
IQGAP3	1.47281	1.17839	1.84079	0.000667579
ANKLE2	1.86102	1.23334	2.80814	0.00308488
RPL12	1.47316	1.12414	1.93054	0.00498158
APPL1	0.657233	0.480546	0.898884	0.00860804
HYAL1	0.768983	0.639823	0.924217	0.00511055
MRGBP	1.85343	1.2708	2.70318	0.00135277
SEC24B	0.614824	0.440079	0.858956	0.00435653
IFT27	2.12946	1.4724	3.07974	5.9419e-05
OGDH	0.599756	0.451012	0.797557	0.00043907
KIF20A	1.43998	1.17164	1.76978	0.000529413
QRFPR	0.790884	0.688316	0.908736	0.000931869
VPS35	0.523535	0.361086	0.759067	0.000639287
CCDC149	0.510159	0.306025	0.850459	0.00984644
FNBP1L	0.689373	0.535561	0.88736	0.00388065
UPRT	0.439349	0.26256	0.735173	0.00174075
IYD	0.296618	0.152616	0.576491	0.000337702
SLC39A8	0.725884	0.576331	0.914245	0.00649594
SLC16A12	0.777723	0.710207	0.851658	5.78261e-08
TELO2	2.33068	1.63406	3.32429	3.00554e-06
BAIAP2L1	1.49604	1.26364	1.77119	2.91936e-06
ISOC1	0.595922	0.450748	0.787854	0.000279281
TAF1C	1.60485	1.28647	2.00203	2.75736e-05
ANKRD10	1.49483	1.17911	1.89509	0.000896888
FHL5	0.751252	0.643572	0.876947	0.000290646
ELP4	0.616933	0.447242	0.851007	0.00325027
BRINP3	2.08502	1.3169	3.30118	0.00172354
SATB2	0.677354	0.504675	0.909118	0.00947147
CAPRIN2	2.15283	1.5756	2.94153	1.47513e-06
GALNT12	0.699763	0.537473	0.911057	0.00800446
CPEB4	0.593141	0.467412	0.752691	1.72815e-05
PDPK1	0.50198	0.328103	0.768001	0.00149002
PISD	1.82988	1.36159	2.45923	6.16199e-05
CLINT1	0.59493	0.457958	0.772869	0.000100321
MPP1	0.602797	0.44714	0.81264	0.000896134
PECAM1	0.722619	0.620945	0.840941	2.68044e-05
ROPN1	3.82476e+08	21594.7	6.77424e+12	7.50606e-05
IFI30	1.4572	1.15728	1.83485	0.00136328
USP38	0.572746	0.410239	0.799626	0.00106294
DNAJC1	0.652971	0.477311	0.893277	0.00767936
ITM2B	0.603089	0.476981	0.762537	2.38917e-05
ZNF276	1.59169	1.23543	2.05069	0.000323907
FNBP4	1.59031	1.24939	2.02426	0.000164124
CEL	1.51612	1.2476	1.84242	2.85994e-05
ADGRL3	0.613161	0.436279	0.861757	0.00485107
ROBO3	1.66243	1.30032	2.12539	5.01239e-05
CLTRN	0.810743	0.754435	0.871252	1.11164e-08
ZSWIM2	7.35146e+10	219007	2.46769e+16	0.000116133
MINDY1	0.677336	0.515072	0.890718	0.00530014
GJB1	0.721195	0.628342	0.827768	3.35185e-06
CENPT	1.66549	1.33737	2.07412	5.19543e-06
CORO6	2.16328	1.6741	2.7954	3.64359e-09
MYCT1	0.761384	0.634067	0.914266	0.00349975
SEMA3G	0.708499	0.599138	0.837821	5.61112e-05
GAGE2A	4.14577	1.8344	9.36948	0.000629956
TACC3	1.53471	1.16815	2.01629	0.00209705
SNX21	1.64422	1.21105	2.23235	0.001436
TUBB3	2.06513	1.51111	2.82226	5.35034e-06
RAD9A	1.72972	1.32566	2.25693	5.41867e-05
SLC13A1	0.837031	0.759092	0.922973	0.000360648
CHKB-CPT1B	3.14538	1.89095	5.23197	1.01564e-05
PAFAH2	0.444194	0.287714	0.685779	0.000249994
SGMS2	0.67215	0.531372	0.850226	0.000922758
PLVAP	0.77863	0.68309	0.887533	0.000179492
TPMT	0.709803	0.556921	0.904653	0.00561191
TFEC	0.683011	0.57849	0.806417	6.82979e-06
F2RL3	0.778818	0.672948	0.901343	0.000798497
RAP1A	0.475714	0.313379	0.722141	0.000485651
GEMIN5	0.577054	0.405107	0.821983	0.00231905
KHDC4	1.43151	1.18792	1.72505	0.000163655
ARHGEF28	0.672322	0.529711	0.853328	0.00109881
FAF2	0.506353	0.35498	0.722274	0.000173091
AGAP9	1.54817	1.26184	1.89947	2.8023e-05
RNF14	0.462774	0.329136	0.650671	9.34737e-06
CFAP73	5.02236	2.65358	9.50568	7.12059e-07
ACTN4	0.655763	0.484716	0.887169	0.00621288
GTPBP3	2.18456	1.51519	3.14965	2.83942e-05
BBS12	0.552325	0.419121	0.727862	2.48847e-05
CBX7	0.714905	0.570987	0.895098	0.0034307
SOWAHC	0.662723	0.527123	0.833206	0.0004279
RAG1	0.389111	0.214444	0.706045	0.00190294
COX19	2.30311	1.51758	3.49524	8.8613e-05
CDKAL1	0.483377	0.294593	0.793138	0.00401164
C1RL	1.45878	1.11233	1.91314	0.00634274
KCTD17	1.40967	1.10203	1.8032	0.00626891
ZNF579	1.52102	1.18852	1.94653	0.000861356
PHKG2	1.78516	1.2748	2.49984	0.00074309
KLC2	1.95346	1.28586	2.96767	0.00169878
TRHDE	0.737147	0.599917	0.905768	0.00371205
TDO2	1.59819	1.26975	2.01159	6.47861e-05
WSB1	1.46329	1.24154	1.72465	5.61875e-06
NNT	0.727242	0.580217	0.911521	0.00571158
PFN4	2.35116	1.52917	3.61502	9.81863e-05
NADSYN1	1.93231	1.37947	2.70672	0.000127714
KIF1B	0.613473	0.428098	0.879119	0.00777216
DHX58	1.65672	1.19553	2.29581	0.00242276
ITM2A	0.809594	0.698582	0.938247	0.00499945
ARHGAP10	0.511071	0.332536	0.785461	0.00220398
GDF5	2.31465	1.27741	4.19411	0.00565329
SLC22A2	0.823711	0.760566	0.8921	1.88154e-06
SUCLA2	0.617172	0.480352	0.792962	0.00016059
AR	0.594652	0.4894	0.72254	1.69682e-07
GCNT1	1.37096	1.0786	1.74258	0.00993109
SIRT1	0.650655	0.47056	0.899677	0.0093393
EYA3	0.615213	0.448006	0.844826	0.00268203
CLDND2	1.58316	1.17029	2.14169	0.00288289
ZNF580	1.6043	1.20368	2.13825	0.00126131
GAB1	0.608987	0.426901	0.868738	0.00621316
AMD1	0.62663	0.493382	0.795866	0.000127204
GOLGA8N	1.96506	1.23508	3.12649	0.00435719
TAF1B	0.567707	0.395283	0.815342	0.0021748
SCRT2	85690.8	68.6739	1.06924e+08	0.00179191
SHC1	1.53559	1.1299	2.08695	0.00614061
PDZD2	0.763863	0.63958	0.912298	0.00294846
PCBP3	1.37464	1.12752	1.67594	0.00164987
PLAC1	3.79084	1.7841	8.05475	0.000529344
UCN2	1.99013	1.33176	2.97397	0.000785472
TEPSIN	1.9352	1.474	2.5407	2.00134e-06
ENTR1	2.15416	1.43996	3.22262	0.000188348
PGPEP1	0.5635	0.447723	0.709215	1.0184e-06
SSPO	5.65681	2.50733	12.7624	2.9898e-05
ATP1A1	0.636095	0.485927	0.832671	0.000992155
BORCS8-MEF2B	7.43564	2.34159	23.6116	0.000666019
ZNF783	1.75684	1.35709	2.27435	1.88552e-05
DPP4	0.79808	0.714285	0.891704	6.74229e-05
TRIM4	0.630605	0.47132	0.843721	0.00190958
ZNF251	1.83522	1.31709	2.55718	0.000334263
SLC16A8	2.50559	1.71528	3.66004	2.0272e-06
CHKB	1.5619	1.26758	1.92457	2.84276e-05
HACD1	1.85935	1.35702	2.54762	0.000113438
MAST4	0.553605	0.437168	0.701054	9.20255e-07
PEPD	0.61584	0.486103	0.780202	5.91107e-05
APC	0.548469	0.400955	0.750255	0.000171525
RIN1	1.60104	1.27258	2.01429	5.88181e-05
BEX2	0.846953	0.752125	0.953737	0.00611018
PIGZ	1.52901	1.20141	1.94594	0.000557386
PTGER2	1.3024	1.0745	1.57863	0.00709989
RCAN3	0.608081	0.434835	0.850353	0.00364442
KRT75	4.8477	1.47409	15.9422	0.00935441
B3GNT10	0.566963	0.369853	0.869121	0.00922652
COL4A4	0.666808	0.517288	0.859547	0.00175831
BCL2L2-PABPN1	6.04682	2.55451	14.3135	4.25425e-05
SLC22A24	0.548614	0.368221	0.817383	0.00316532
MYBL2	1.35834	1.15034	1.60395	0.00030428
DUS1L	1.75449	1.26526	2.43289	0.000750094
DHDDS	0.557267	0.372727	0.833173	0.00438046
C2orf66	10.2853	3.29339	32.1208	6.03693e-05
TIMELESS	1.71586	1.22188	2.40955	0.00182865
GPR34	0.789737	0.673432	0.92613	0.00368348
SRPK3	1.83031	1.36143	2.46068	6.24646e-05
CGN	0.718637	0.584753	0.883177	0.00168387
CHM	0.662108	0.485261	0.903405	0.00930359
KCNJ15	0.81011	0.725078	0.905114	0.000197626
RDX	0.698402	0.567568	0.859396	0.00069468
SAR1B	0.44319	0.29606	0.663437	7.70542e-05
CAMKV	3.7457	2.01495	6.96312	2.98464e-05
CYP46A1	3.80304	2.04721	7.06479	2.36413e-05
DNAJA1	0.645328	0.490248	0.849464	0.00178774
CD93	0.804696	0.691357	0.936616	0.00502567
OSCP1	0.57086	0.389613	0.836422	0.0040216
GCNA	1.66254	1.13889	2.42695	0.0084437
BANF1	1.71863	1.22695	2.40735	0.00163539
GNAS	1.71237	1.30131	2.25327	0.000122798
CAD	1.6099	1.13662	2.28027	0.00734142
NCK1	0.640629	0.473008	0.86765	0.00401145
COL7A1	1.44114	1.23997	1.67495	1.89899e-06
NABP1	1.47973	1.15723	1.89209	0.00178242
AC005324.4	1993.29	14.2909	278025	0.00256452
ZFHX4	1.72877	1.27191	2.34973	0.00047217
VCX3A	11.731	2.3881	57.6259	0.00243068
ZBTB16	0.710432	0.581989	0.867223	0.000779191
SPACA6	1.81853	1.42863	2.31484	1.19012e-06
SLC25A13	0.648811	0.471205	0.893361	0.0080264
PPP2CB	0.555988	0.407716	0.758181	0.000207882
DGKK	3.21107e-05	1.57662e-07	0.00653992	0.000136598
IZUMO4	1.62056	1.2133	2.16452	0.00107835
ZNF792	0.465146	0.304883	0.709652	0.000383294
MFAP1	0.550551	0.396326	0.764791	0.000372292
TRIM55	0.817291	0.702629	0.950664	0.00889786
SPART	0.666812	0.507495	0.876144	0.00362382
CDK11A	2.09048	1.50018	2.91307	1.32654e-05
CATSPER1	1.86495	1.19094	2.9204	0.00645721
CDH5	0.768161	0.653846	0.902463	0.00133505
RPS24	1.63971	1.18692	2.26523	0.00270629
DIXDC1	0.655962	0.522585	0.82338	0.000277348
FOXA1	1.4804	1.20373	1.82066	0.000201892
CNGA4	6.72637	2.8964	15.6208	9.25966e-06
ZNF704	0.640936	0.513994	0.79923	7.81454e-05
PRMT1	2.00989	1.25087	3.22949	0.00391367
HBB	0.872996	0.78853	0.966509	0.00889507
TIAF1	2.00852	1.35075	2.9866	0.000570427
NYAP1	4.38251	1.84213	10.4262	0.000833231
KLF9	0.73942	0.612068	0.893268	0.0017463
EME1	2.27273	1.61808	3.19224	2.17693e-06
UQCC2	1.52741	1.17	1.99401	0.00184386
NUF2	1.95371	1.47449	2.5887	3.09606e-06
DHX9	0.640351	0.480923	0.85263	0.00227812
NDFIP2	0.612941	0.485459	0.773899	3.88109e-05
LRRC28	0.397479	0.208157	0.758989	0.00518116
PLK1	1.65767	1.32373	2.07586	1.06545e-05
CPLANE2	0.524131	0.371952	0.738573	0.000222782
VTN	1.22813	1.071	1.40832	0.00326072
FAM229A	1.71987	1.30883	2.26	9.96733e-05
SLC6A16	1.55954	1.20298	2.02177	0.000792769
TNFRSF10A	0.689171	0.529513	0.89697	0.005629
RNF40	0.673353	0.511214	0.886918	0.00489682
STX1B	1.71642	1.19637	2.46253	0.00335161
RGCC	0.786069	0.67635	0.913587	0.00169962
ITPKA	1.19375	1.04451	1.36432	0.00934734
WASHC1	1.64946	1.27813	2.12868	0.000120207
AURKA	1.46947	1.14526	1.88545	0.00247457
HSD17B4	0.538876	0.393805	0.73739	0.000111664
BUD31	1.77608	1.19142	2.64765	0.00480599
HSPA4L	0.648594	0.488123	0.861821	0.00283233
ACADL	0.800756	0.703886	0.910957	0.000731271
MLPH	1.39872	1.16562	1.67842	0.00030895
ACOT13	0.563829	0.376691	0.843936	0.00536075
EPHA4	0.66478	0.528746	0.835812	0.000473454
IFIH1	0.668422	0.521142	0.857325	0.00151305
RAB15	1.50943	1.19005	1.91453	0.000687755
CCDC66	2.15996	1.36096	3.42805	0.00108427
KIF7	1.83542	1.33756	2.51859	0.000168912
CPSF1	1.97733	1.49095	2.62238	2.21586e-06
PLEKHM3	0.53325	0.332	0.856494	0.00930351
ACAP3	1.52496	1.16706	1.99263	0.00198855
COQ3	1.64356	1.19025	2.26951	0.00254644
AGBL2	1.96757	1.43899	2.69031	2.23579e-05
AFTPH	0.551099	0.407821	0.744713	0.000105001
TIGD1	1.68266	1.27538	2.22001	0.000233045
FCHO2	0.573005	0.435889	0.753253	6.59334e-05
CENPF	1.46395	1.12797	1.90002	0.00416763
DUSP3	0.60057	0.424006	0.850658	0.00409721
FMO2	0.845321	0.745766	0.958167	0.00857914
CHAF1B	1.7556	1.25533	2.45523	0.00100626
EPHX2	0.792372	0.668633	0.939011	0.00722384
HES7	10.3825	4.90153	21.9922	9.91682e-10
COLQ	2.05388	1.34275	3.14164	0.000903154
SESN1	0.620783	0.443001	0.869912	0.00561425
PHKG1	1.98487	1.46673	2.68605	8.92913e-06
FBXO43	3.03117	1.61895	5.67525	0.000529102
DDX46	0.592981	0.421806	0.833621	0.00263764
SPINT2	0.703892	0.590008	0.839757	9.64133e-05
MROH1	1.82635	1.29496	2.57579	0.000596182
ZNF775	1.77084	1.29462	2.42223	0.00034933
UCK2	1.69263	1.21289	2.36212	0.00196795
GAB2	0.690058	0.526218	0.904912	0.00730866
TTC1	0.441334	0.294628	0.661092	7.26826e-05
EHHADH	0.731691	0.646744	0.827794	6.99376e-07
HNF4G	0.805619	0.697177	0.930929	0.00338665
SECISBP2L	0.652102	0.474138	0.896864	0.00855414
ELN	0.812636	0.711082	0.928693	0.00231839
FLRT3	0.786027	0.69831	0.884763	6.66445e-05
PLSCR3	3.97288	1.99788	7.9003	8.38014e-05
PRPF3	1.50172	1.19383	1.88903	0.000514106
PIK3R1	0.675064	0.543318	0.838756	0.000389198
MYBPC3	3.6985	1.52408	8.97517	0.00383308
CLGN	1.30136	1.08754	1.55722	0.00402328
USP21	2.00205	1.36184	2.94324	0.00041431
GHR	0.69663	0.573852	0.845678	0.000257795
ARMT1	0.609706	0.465113	0.79925	0.000340434
EREG	1.57701	1.21374	2.04901	0.000649616
AHI1	1.6755	1.17512	2.38895	0.00435079
VPS9D1	1.49594	1.10391	2.02719	0.00938975
EPOR	1.79384	1.42951	2.25102	4.53795e-07
NPIPB11	1.64415	1.19538	2.26141	0.0022334
SMCR8	0.706948	0.546244	0.91493	0.00839749
MRPL41	1.28458	1.06785	1.54529	0.00789947
CCNA1	1.42716	1.12834	1.80511	0.00300399
MZF1	1.59551	1.28668	1.97846	2.07699e-05
KLC1	2.2251	1.5806	3.13241	4.57086e-06
MAPK9	0.450452	0.289248	0.701499	0.000417684
BOP1	1.70496	1.28544	2.2614	0.0002135
RANBP1	2.10233	1.30958	3.37497	0.0020928
IRF6	0.798122	0.6765	0.94161	0.00751298
BUB1	1.42413	1.08896	1.86245	0.00980982
GCHFR	0.619663	0.483582	0.794036	0.000154975
SLPI	1.09627	1.03172	1.16485	0.00299172
RPL22L1	1.41103	1.16066	1.71541	0.000550362
MACC1	0.788969	0.680577	0.914623	0.00166928
GTF2IRD1	1.694	1.20236	2.38667	0.00258161
PROS1	0.734597	0.632955	0.85256	4.9218e-05
AC069503.2	7.50617	3.18039	17.7157	4.2102e-06
TMEM240	2.02652	1.28068	3.20674	0.0025573
CCDC137	1.85259	1.31954	2.60097	0.000368519
ZNF202	2.01819	1.29861	3.13649	0.00179934
BRD4	1.94247	1.22917	3.06971	0.0044595
CDCA7	1.65212	1.296	2.10611	5.05379e-05
ATP8A1	0.635933	0.487525	0.829517	0.000842416
DHRS12	0.574936	0.412138	0.80204	0.00111907
CSF2	2.27842	1.24827	4.15871	0.00731198
ZFP36L2	0.605257	0.44182	0.829152	0.0017683
PITPNC1	0.641571	0.502132	0.819731	0.000385522
TGOLN2	0.720751	0.570315	0.910869	0.0061149
LYRM7	0.500081	0.344223	0.726509	0.00027618
NCAPD2	1.57024	1.14329	2.15664	0.00531839
ACADSB	0.678466	0.542376	0.848703	0.000683421
GLUD2	0.479889	0.344563	0.668365	1.40048e-05
SLC11A1	1.36341	1.10982	1.67494	0.00315369
EPB41L4A	0.642	0.504446	0.817063	0.000315539
TBX20	38.2473	5.68485	257.325	0.000179162
DNAJC2	2.57525	1.67623	3.95646	1.57664e-05
NPR3	0.793611	0.724703	0.869072	6.10077e-07
SLC47A1	0.807757	0.739663	0.882121	2.02036e-06
MAML2	0.670068	0.545311	0.823367	0.000139584
PDE6C	4.98925	2.33923	10.6414	3.19776e-05
TNFRSF11B	0.834376	0.733464	0.949171	0.00590287
HTR2C	20.6438	3.45395	123.385	0.000904131
FAHD2B	1.54837	1.1704	2.0484	0.00219916
MFSD6	0.678229	0.520258	0.884165	0.00410517
THOC6	1.50006	1.12082	2.00763	0.00639143
UBE2T	1.44616	1.11953	1.86809	0.00473682
PLCL1	0.643924	0.488455	0.848877	0.001796
XAGE1B	101225	161.19	6.35679e+07	0.000454545
SEMA4B	1.29368	1.0744	1.55771	0.00658184
TMEM178A	1.4233	1.15476	1.75429	0.000936944
FREM2	0.714552	0.561184	0.909833	0.00640054
MKRN3	5.05135	2.11753	12.0499	0.0002609
DHH	0.348231	0.160484	0.755618	0.00760918
RGS16	1.2606	1.07087	1.48394	0.00539008
EXOSC8	1.8308	1.28191	2.61471	0.000881972
PFKFB1	7.13603	2.9547	17.2345	1.25316e-05
MUL1	0.58268	0.418573	0.811128	0.00137297
GGT2	1.63603	1.2466	2.14713	0.000386621
B3GNTL1	4.3558	2.74	6.92444	4.91541e-10
AC090004.1	2.75331	1.65314	4.58564	9.97027e-05
TMPRSS6	1.80071	1.2577	2.57818	0.00131772
CKAP4	1.45	1.13197	1.85737	0.00326904
OSGEP	2.16095	1.52169	3.06876	1.66208e-05
ABHD17A	1.74545	1.19139	2.55717	0.00425362
KDSR	0.598377	0.420249	0.852008	0.00439563
PTCH2	1.71256	1.16472	2.5181	0.00623482
ERCC6L	2.23966	1.40763	3.56347	0.000666658
AGL	0.634086	0.452361	0.888815	0.00819238
CCDC9B	1.61342	1.25236	2.07858	0.000214753
CCNG1	0.701932	0.579772	0.849831	0.000285678
CDK5RAP1	2.43244	1.64074	3.60616	9.65952e-06
PREX1	0.679309	0.541743	0.851809	0.000810446
KRTAP5-6	5.88794	2.19835	15.7699	0.000420235
ASIC3	2.4648	1.8131	3.35074	8.51475e-09
ERCC1	2.00417	1.19883	3.35052	0.00801082
HPGD	0.750456	0.617878	0.911482	0.0037981
KAT5	0.635179	0.455095	0.886525	0.00762972
CDC20	1.39574	1.16293	1.67514	0.000341935
KCNS1	1.28309	1.10257	1.49316	0.00127226
UGT2B7	0.788658	0.718195	0.866034	6.62537e-07
OPCML	0.714426	0.573931	0.889312	0.0026128
ARFGAP1	1.83414	1.43302	2.34754	1.45505e-06
FZD5	0.669873	0.546287	0.821419	0.000117864
BMP1	1.441	1.15046	1.80492	0.00147308
HEG1	0.765528	0.632444	0.926617	0.00610365
C1orf159	2.20998	1.54698	3.15713	1.31571e-05
FAAP100	1.97556	1.36007	2.86957	0.000350771
PYGO1	2.04138	1.36608	3.05051	0.000497537
TWIST2	1.57922	1.15517	2.15894	0.00418111
RB1	0.5923	0.467776	0.749974	1.36653e-05
LCTL	2.57846	1.52473	4.36041	0.000409917
MTMR12	0.606325	0.452294	0.812813	0.000820014
SYT9	0.695454	0.572199	0.84526	0.000263284
ZBTB17	1.67956	1.13375	2.48813	0.00970951
C2orf92	2.02579	1.39673	2.93818	0.000198255
TOLLIP	0.509262	0.355448	0.729635	0.000235002
ACTBL2	2.74997	1.43655	5.26425	0.0022631
SAMD1	1.65304	1.229	2.22338	0.000889159
IPP	0.543277	0.373848	0.789492	0.00137708
RALB	0.608774	0.466111	0.795102	0.000269558
L3HYPDH	1.42707	1.09583	1.85843	0.00831257
ARSI	1.40878	1.14088	1.7396	0.00144903
MYH3	1.72536	1.16888	2.54676	0.00604376
ADAM33	1.70129	1.21912	2.37416	0.0017767
C1orf52	2.334	1.40541	3.87613	0.00105683
TMEM191B	4.89002	2.35125	10.1701	2.15362e-05
TMEM89	10.3352	2.33623	45.7213	0.00208126
RUNX1	1.46122	1.17795	1.8126	0.000561547
PRKCH	0.666203	0.526139	0.843554	0.000744306
CBSL	14.1923	1.9867	101.385	0.00818715
PHYHIPL	0.717413	0.623342	0.82568	3.63949e-06
PDK4	0.80639	0.740248	0.878442	8.30257e-07
GADD45A	0.720316	0.589572	0.880055	0.0013262
ESAM	0.793386	0.674883	0.932697	0.00504531
KLK14	1.89321	1.29274	2.7726	0.00104152
MPZL2	0.687314	0.560857	0.842283	0.00030093
WDR27	1.68788	1.33276	2.13762	1.40318e-05
MTHFS	0.665855	0.509692	0.869863	0.00286015
BLID	3.51509	1.40953	8.76597	0.00701388
CREB3	0.608453	0.425792	0.869473	0.00637347
RNF121	0.597527	0.405426	0.88065	0.00926263
MCIDAS	3.05403	1.43711	6.49021	0.00369837
PRKAA2	0.652235	0.519884	0.81828	0.000221543
RHBDD3	1.88732	1.39143	2.55993	4.42764e-05
ZCCHC18	5.00055	1.88545	13.2623	0.00121947
MELTF	1.3471	1.16314	1.56014	6.96924e-05
MFSD10	1.46232	1.11334	1.92069	0.00629995
ELOVL7	0.824543	0.720058	0.944188	0.00525972
CYP2U1	0.608198	0.430893	0.858461	0.00468575
GABRA3	1.83863	1.34717	2.50939	0.000124063
HNF1A	0.641971	0.529212	0.778756	6.88072e-06
ZNF468	0.570784	0.400322	0.813832	0.00194749
OR8B4	769637006592589	116329	5.09193e+24	0.00296872
SUPT7L	2.01616	1.2439	3.26788	0.00443156
AFG3L2	0.68215	0.525721	0.885126	0.00400028
ADD3	0.651845	0.51339	0.82764	0.000443356
ID4	0.797169	0.694477	0.915047	0.00127423
GCNT4	0.549851	0.407394	0.742124	9.257e-05
ARMC12	1.62473	1.18245	2.23246	0.00275671
PRPF40B	4.13801	2.38724	7.17276	4.185e-07
INTS8	2.38152	1.49198	3.80139	0.000275922
RAD52	1.71614	1.31757	2.23527	6.19438e-05
CABLES2	2.17777	1.40929	3.36528	0.000456516
USP27X	0.57779	0.389041	0.858115	0.00656349
A2M	0.717844	0.610806	0.84364	5.72687e-05
BLOC1S5	0.644117	0.490882	0.845187	0.00150665
MEST	1.27497	1.1071	1.4683	0.000745118
IGFLR1	1.52081	1.1847	1.95228	0.00100184
PUSL1	1.50707	1.12382	2.02101	0.00614941
ACBD7	3.47074	1.84211	6.53926	0.000118035
RHOB	0.779931	0.671362	0.906058	0.00115455
CALD1	0.746088	0.617872	0.900911	0.00232992
HERC3	0.610587	0.468054	0.796523	0.00027554
TNFAIP2	1.41366	1.17421	1.70194	0.000256142
POP5	1.74879	1.28729	2.37574	0.000349551
REM2	3.63576	1.95519	6.76085	4.53486e-05
PIDD1	1.60805	1.27831	2.02283	4.96821e-05
MMP24	0.79075	0.674846	0.92656	0.00369386
IRF9	1.54639	1.25949	1.89865	3.13664e-05
SMARCA2	0.64944	0.5055	0.834367	0.000734332
ZSCAN31	0.732763	0.582959	0.921063	0.00770738
LTV1	1.84023	1.18868	2.84891	0.00623624
OSBPL11	0.573778	0.426881	0.771225	0.000231778
LRRC14	1.97785	1.27241	3.07438	0.00244198
F7	2.71314	1.57981	4.65948	0.000297655
MBP	0.606427	0.432161	0.850964	0.0038083
GOLGA8A	1.24235	1.10638	1.39503	0.000243073
DDX11	1.77226	1.35284	2.3217	3.27622e-05
RHOXF1	1.5969	1.16203	2.19451	0.00390376
ETNK2	0.735458	0.623959	0.866881	0.000249314
CDK9	2.36256	1.51652	3.68058	0.00014413
CHURC1-FNTB	0.00756415	0.000195723	0.292333	0.00880429
DAB2	0.687963	0.582929	0.811922	9.64988e-06
AGO1	0.510169	0.334159	0.778888	0.00182409
PLAUR	1.35832	1.14015	1.61824	0.000607712
GIMAP4	0.731758	0.612356	0.874442	0.00058999
THBS3	1.85192	1.4843	2.31057	4.80877e-08
BTD	0.45098	0.302907	0.671437	8.79666e-05
HOXC11	1.43822	1.11132	1.86129	0.00574127
CARD19	1.74139	1.26763	2.39222	0.000617711
KAT2A	1.64262	1.37292	1.96531	5.84714e-08
BNIP3	0.739165	0.616822	0.885775	0.00106107
DMRT3	2.11791	1.27115	3.52874	0.00396316
C19orf73	2.1278	1.33442	3.39289	0.00151491
ITGA8	0.620272	0.517644	0.743248	2.27464e-07
SARS2	2.06659	1.4627	2.91978	3.84541e-05
RAB29	0.721528	0.584081	0.891319	0.00246986
ZBTB20	0.352532	0.171936	0.722819	0.00442709
ZNF692	1.42831	1.20721	1.68991	3.25915e-05
TTC33	0.616428	0.462453	0.821668	0.00096862
TMEM159	0.691785	0.548038	0.873238	0.00193193
MAGT1	0.645973	0.476959	0.874878	0.00474745
MCCC2	0.569567	0.418184	0.775751	0.000355863
ITGB1BP1	1.84268	1.18553	2.86411	0.00660199
CTSO	0.603033	0.483591	0.751977	7.08811e-06
RAPGEFL1	1.87933	1.45171	2.43291	1.67027e-06
GPS2	1.62807	1.30425	2.03229	1.65049e-05
ZNF184	0.506331	0.361153	0.709869	7.89088e-05
SLC7A11	1.84569	1.24736	2.73101	0.0021722
LIN37	2.20397	1.38332	3.51147	0.000882964
AC011511.1	9.68072	3.61574	25.919	6.24625e-06
ALDH1L1	0.829908	0.733642	0.938805	0.00303853
SLC16A13	0.726301	0.599711	0.879612	0.00106521
MTG1	1.95068	1.41823	2.68305	3.98619e-05
AGPS	0.621069	0.466513	0.826828	0.00110467
SYCE1L	1.31325	1.09431	1.57599	0.00340602
BACE2	1.33182	1.12869	1.5715	0.000689347
KDM3B	0.660822	0.489729	0.891689	0.0067317
SAPCD2	1.89523	1.45829	2.46308	1.74075e-06
SHROOM4	0.705917	0.546141	0.912436	0.00781738
ANO6	0.706986	0.552633	0.90445	0.0057964
PDSS2	0.608422	0.42345	0.874194	0.00720848
MKS1	2.20675	1.38337	3.52021	0.000893911
FLYWCH1	1.64494	1.14182	2.36976	0.00754129
SELENOP	0.729022	0.644043	0.825213	5.7909e-07
TRIM73	13.5557	2.21978	82.7815	0.00474691
C17orf49	2.86738	1.70419	4.82451	7.24598e-05
DAZ4	Inf	2.83633e+123	Inf	0.00196499
ERICH5	0.730637	0.635744	0.839693	9.8037e-06
TMEM158	1.27186	1.09097	1.48273	0.00212357
CPSF4	2.26877	1.44226	3.56893	0.000393627
CBWD6	7.04607	2.50219	19.8415	0.000218786
SLC17A9	1.23076	1.05192	1.44	0.00954729
GNG12	0.664444	0.509384	0.866703	0.00256926
TMBIM1	0.474388	0.343553	0.655049	5.91216e-06
SGSM2	1.63947	1.25501	2.14171	0.000287943
GALM	0.537603	0.411775	0.70188	5.06706e-06
RBM39	1.60587	1.20722	2.13617	0.00113997
AGAP5	7.47193	2.2852	24.4311	0.000877106
C12orf76	2.65249	1.62367	4.3332	9.79962e-05
ANAPC7	3.52984	2.23959	5.56341	5.52645e-08
FXYD2	0.848617	0.754844	0.954039	0.0060052
FKBP4	1.6673	1.1858	2.34431	0.00328093
REEP5	0.552436	0.375962	0.811747	0.00250983
HPRT1	1.54567	1.15163	2.07454	0.00372914
DNAJC22	0.754592	0.6302	0.903538	0.00218681
AL353588.1	2.57936	1.35692	4.90309	0.00383661
ID2	0.668661	0.546742	0.817766	8.90099e-05
ALG3	1.60578	1.16558	2.21223	0.00376422
DYNLL2	0.613522	0.438012	0.859358	0.0044893
ZNF106	0.713706	0.555824	0.916435	0.00819207
ERICH6B	10.5707	3.344	33.4151	5.9265e-05
TBC1D15	0.577157	0.39688	0.839323	0.00401838
NBEA	0.613891	0.451937	0.833882	0.00179325
UFSP2	0.608986	0.437251	0.848173	0.00334425
LRP8	2.06602	1.34281	3.17875	0.00096403
NRP1	0.713394	0.586257	0.868101	0.000745078
C1orf131	2.23959	1.25228	4.00532	0.00655931
BARX1	1.41179	1.13054	1.76301	0.00234718
AL121845.3	3.38451	1.93443	5.9216	1.93949e-05
SCP2	0.48477	0.369707	0.635644	1.6278e-07
QRICH2	2.44655	1.46349	4.08995	0.000643655
HRH2	0.756129	0.66577	0.858752	1.66945e-05
KNSTRN	1.96319	1.31432	2.93239	0.000984147
CLN5	0.507135	0.337053	0.763043	0.00112434
OPN1SW	1.62514	1.14344	2.30978	0.00678459
IFIT5	0.634311	0.45154	0.891063	0.00866248
CMC4	15282.4	142.631	1.63746e+06	5.34784e-05
ZNF695	5.52487	1.66261	18.3592	0.00527536
STON1	0.621289	0.47877	0.806233	0.000343608
PDIA2	1.36876	1.10279	1.69887	0.0044062
CCNE1	1.67585	1.23356	2.27672	0.000957894
CEP131	2.08388	1.467	2.96018	4.13652e-05
ACAD11	0.589263	0.453764	0.765224	7.27496e-05
ADAMTS14	1.56401	1.26227	1.93789	4.31834e-05
RCN3	1.3462	1.15654	1.56697	0.000124551
DESI1	1.81863	1.25498	2.63543	0.00157793
DYRK4	2.74107	1.62461	4.62479	0.000157941
PARP2	2.03476	1.41493	2.92611	0.00012689
HOXA3	1.53057	1.23585	1.89556	9.59829e-05
SLC25A42	0.676794	0.547437	0.836718	0.000309581
CALCOCO2	0.580385	0.403425	0.834966	0.00336851
UBQLNL	2.32737	1.40025	3.86833	0.00111957
TTL	2.58833	1.58914	4.21578	0.000132917
DISP1	0.500698	0.346595	0.723319	0.000227988
ANKZF1	1.36272	1.11214	1.66976	0.00283412
SLC25A37	1.61953	1.33673	1.96216	8.47888e-07
CENPA	1.7727	1.35171	2.32481	3.49582e-05
ABI3	0.677842	0.530718	0.865751	0.00184133
EIF2B4	2.20573	1.3365	3.6403	0.0019704
PPP1R16B	0.740744	0.610183	0.899241	0.00241724
NEO1	0.7111	0.557148	0.907592	0.0061651
CTNNA1	0.482863	0.356287	0.654408	2.68202e-06
DLAT	0.602684	0.437564	0.830113	0.00193666
C11orf45	1.83177	1.26982	2.64241	0.00120489
CCNA2	1.4367	1.13189	1.82358	0.00289858
NKTR	1.52889	1.22884	1.9022	0.000139712
PLPP1	0.740476	0.634889	0.863622	0.000129241
PRICKLE3	1.69898	1.14904	2.51213	0.0079031
ALG14	0.270342	0.123079	0.593805	0.00112117
RTEL1-TNFRSF6B	2.72979	1.82625	4.08035	9.74986e-07
APCDD1L	1.28911	1.12342	1.47924	0.000296903
RBM3	0.638731	0.468613	0.870607	0.00455591
PKLR	0.789097	0.699354	0.890357	0.000120425
ROR1	0.566566	0.397464	0.807615	0.00168177
NECTIN2	1.69128	1.18514	2.41356	0.00377777
CCDC89	0.570396	0.416141	0.78183	0.00048329
BTG3	1.4341	1.13964	1.80464	0.00210721
TEX9	0.583338	0.40211	0.846246	0.00451909
SPEG	2.23364	1.51209	3.2995	5.4087e-05
DBF4	1.96635	1.42219	2.71872	4.30203e-05
C20orf141	3.04156	1.51029	6.12538	0.00184398
ITGA2	0.728337	0.591999	0.896075	0.00272076
ITGA6	0.740818	0.622156	0.882111	0.000756196
PDZD7	1.88665	1.2775	2.78627	0.00141749
ADGRL2	0.727953	0.57759	0.91746	0.00715128
PRR4	2.06518	1.39019	3.06789	0.000328859
ANK3	0.608072	0.499085	0.740858	7.95973e-07
CHRD	1.39231	1.11545	1.73789	0.0034354
SHOX2	1.61926	1.20112	2.18295	0.00156479
REX1BD	1.42599	1.12984	1.79975	0.00280959
TRPM4	1.49367	1.10357	2.02165	0.00937388
SPTBN1	0.65366	0.533639	0.800674	3.99629e-05
KL	0.763739	0.680118	0.857641	5.22326e-06
SHARPIN	1.66222	1.21354	2.27679	0.00154707
ZNF613	0.457387	0.253766	0.824391	0.00925651
NEIL3	1.69882	1.21627	2.37282	0.00188127
FRMD3	0.737483	0.619618	0.877769	0.000609574
YTHDF2	0.494674	0.292434	0.83678	0.0086809
UTRN	0.715067	0.58237	0.878	0.00136351
C21orf58	2.47581	1.73715	3.52855	5.30916e-07
BCO2	1.99002	1.502	2.63659	1.6357e-06
CAP1	0.510403	0.35403	0.735845	0.000314113
BRICD5	1.72074	1.35629	2.18311	7.83217e-06
NHEJ1	0.477759	0.283533	0.805033	0.00552686
PSMG3	1.44285	1.11841	1.86139	0.00478556
TRAPPC12	2.1975	1.32353	3.64859	0.00233826
SAP18	0.502164	0.348149	0.724313	0.000228029
CYB5A	0.773802	0.662589	0.903682	0.00119835
ERVK3-1	2.35436	1.62363	3.41396	6.29477e-06
CYHR1	2.12714	1.49309	3.03044	2.91879e-05
POP7	1.64839	1.17606	2.3104	0.00371508
ULBP2	1.58119	1.1488	2.17633	0.00493853
ARHGAP39	2.07724	1.48031	2.91488	2.34517e-05
SALL4	2.03967	1.45254	2.86411	3.86641e-05
CLVS1	3.81453	1.83712	7.92035	0.00032875
UPF3B	1.9433	1.35544	2.78612	0.000300909
WDR97	2.83618	1.60778	5.00312	0.000318627
PGGHG	1.16401	1.06069	1.2774	0.00136273
TNFSF14	1.26497	1.07926	1.48263	0.00371257
OSBPL1A	0.682059	0.531032	0.876039	0.00273268
ZFAT	0.546834	0.393789	0.759359	0.000314258
UBALD1	1.54277	1.12636	2.11312	0.00690684
ALDH6A1	0.743771	0.620898	0.89096	0.00131273
TAS2R14	2.39865	1.66424	3.45716	2.7171e-06
NECTIN3	0.684762	0.548059	0.855563	0.000859324
GCK	1.73937	1.18736	2.54803	0.00448966
TMEM79	2.08677	1.25105	3.48076	0.0048324
SYT1	1.6367	1.26384	2.11956	0.000187605
AKAP6	0.41085	0.248327	0.679741	0.000534667
C3orf62	1.88801	1.1954	2.98194	0.00642354
IPO11	0.63694	0.462592	0.876998	0.00570472
DOCK9	0.719181	0.57854	0.894012	0.00298707
SWAP70	0.712958	0.56464	0.900235	0.00446688
KIF22	1.5681	1.12036	2.19478	0.0087296
VPS35L	0.518928	0.339942	0.792155	0.0023691
INTS3	1.44797	1.10802	1.8922	0.00670151
FGD5	0.707488	0.585199	0.855333	0.000351716
C11orf98	1.83917	1.28598	2.63032	0.000844451
KIF18A	1.98893	1.32313	2.98976	0.000945186
STEAP1B	1.53538	1.13487	2.07723	0.00542951
C1orf35	1.74415	1.16669	2.60742	0.00669922
SLC2A2	0.794226	0.712049	0.885888	3.56146e-05
GTF2H4	1.75613	1.28814	2.39415	0.000369084
TOMM70	0.639397	0.477589	0.856026	0.00266266
NDRG1	0.788461	0.67582	0.919877	0.00251293
KIAA1549	0.530414	0.391385	0.718828	4.33871e-05
TCF3	1.83689	1.27424	2.64799	0.00111906
GABBR1	1.70947	1.42135	2.05599	1.24419e-08
PCDHGC3	0.727609	0.600689	0.881346	0.00114836
USH1C	0.798098	0.71582	0.889833	4.85316e-05
TXNDC16	0.689254	0.5239	0.906797	0.00783696
TRIP13	1.64965	1.2454	2.18512	0.000482907
MAGEA4	2.51229	1.60421	3.93442	5.69585e-05
SHOC2	0.569385	0.379093	0.855196	0.00665438
AGMO	0.751476	0.638621	0.884273	0.000578912
FAAP24	1.82252	1.26688	2.62186	0.00121691
MAF	0.743221	0.603011	0.916033	0.00539925
C2orf68	2.16433	1.30355	3.59353	0.00283853
HADHB	0.608019	0.445606	0.829629	0.00170151
DNHD1	2.16903	1.5362	3.06256	1.0868e-05
DNAH1	1.60442	1.20652	2.13355	0.00115013
ARHGAP42	0.670172	0.548843	0.818323	8.5818e-05
LTB4R	1.63367	1.32499	2.01425	4.35643e-06
FAM107A	0.768792	0.642284	0.920218	0.00415218
SPIC	0.338225	0.155553	0.735416	0.00622961
TMEM262	3.5034	1.81712	6.75452	0.000181755
BHMT2	0.814279	0.730652	0.907477	0.000202447
ZNF26	2.43576	1.65407	3.58685	6.52852e-06
MPP7	0.575893	0.400495	0.828108	0.00290394
SMCO1	739.585	5.39786	101334	0.0084984
KCNIP2	1.71371	1.25329	2.34328	0.000740202
KPTN	1.85604	1.31104	2.6276	0.000488648
KLHL17	1.63203	1.27681	2.08608	9.18324e-05
DDX47	2.98065	1.87947	4.72701	3.45468e-06
ARSD	0.578116	0.416689	0.80208	0.00103763
C6orf141	1.339	1.10249	1.62624	0.00324004
SIPA1L1	0.650924	0.488575	0.86722	0.00335487
TAGLN3	1.43065	1.11554	1.83475	0.00478161
PUM1	0.518979	0.341019	0.789807	0.00220368
PTPRH	1.22183	1.0617	1.40611	0.00518636
XAGE1A	7.32744e+07	2466.28	2.17701e+12	0.000568302
DYNC1I2	0.564749	0.39694	0.803502	0.0014929
PLG	0.759981	0.643006	0.898236	0.00128868
GIPC2	0.748738	0.658967	0.850738	8.96587e-06
SHE	0.648448	0.496713	0.846534	0.00144785
KBTBD7	0.531754	0.37038	0.76344	0.000619831
CREB3L1	1.26804	1.10446	1.45586	0.000752235
CCNL2	1.37365	1.19663	1.57685	6.47698e-06
PLPPR2	1.63575	1.19912	2.23137	0.00189521
ALS2CL	1.4873	1.23511	1.79099	2.82164e-05
PARD3B	0.538045	0.370443	0.781477	0.00113494
KRTAP4-8	1.85718e+12	5.82689e+06	5.9193e+17	1.24601e-05
CSNK1E	1.85961	1.36839	2.52715	7.36747e-05
ATXN2	2.13111	1.33538	3.40101	0.00151051
MEMO1	2.28288	1.38654	3.75866	0.00117624
CHRNA5	2.73152	1.54235	4.83753	0.000569202
RHOBTB1	0.691414	0.576809	0.828788	6.58172e-05
GATM	0.800504	0.717929	0.892575	6.17871e-05
MARVELD3	0.657173	0.500287	0.863258	0.00255679
ACSL1	0.7838	0.665531	0.923087	0.00351219
WHRN	1.56643	1.23656	1.98429	0.000199314
PIF1	2.53679	1.7518	3.67355	8.31778e-07
SFSWAP	1.85166	1.32904	2.5798	0.000271443
STAM	0.571502	0.382754	0.853328	0.00622951
SPRED3	2.07748	1.41513	3.04984	0.00018958
SLC50A1	1.59767	1.15558	2.20891	0.00458492
FBXO38	0.564183	0.376213	0.846069	0.00563239
PTPRG	0.662156	0.525271	0.834715	0.000484909
SPPL2B	1.50382	1.15799	1.95295	0.00221274
SUGCT	0.747089	0.616094	0.905937	0.00303398
EHBP1	0.714382	0.568759	0.89729	0.00383097
NCEH1	0.721959	0.610048	0.854399	0.000149999
SHROOM3	0.701431	0.539522	0.911927	0.00808491
TMEM171	0.788543	0.690881	0.90001	0.000428917
LYSMD3	0.610861	0.472407	0.789893	0.000170938
GID4	0.515788	0.341832	0.77827	0.00160876
AC005154.5	4.12602	1.74688	9.74539	0.00122904
PDLIM5	0.597756	0.435542	0.820385	0.00144435
SBNO2	1.53654	1.14526	2.06151	0.00417765
SFRP5	1.7256	1.2794	2.32741	0.000351446
CANX	0.571187	0.452547	0.72093	2.42292e-06
AC026786.1	3.78786e+27	5.26561e+07	2.72482e+47	0.00648678
PRCP	0.675177	0.507209	0.898769	0.00711837
TPX2	1.33259	1.10223	1.6111	0.00302592
SLC20A1	1.67636	1.31352	2.13944	3.30597e-05
PNKP	1.75379	1.29749	2.37055	0.000258365
SORBS1	0.746037	0.617444	0.901412	0.00240343
ADPRH	0.521096	0.367365	0.73916	0.000257669
ADGRF5	0.788883	0.673164	0.924493	0.00338956
CABLES1	0.725004	0.578002	0.909393	0.00541126
LYPD3	1.48726	1.10807	1.99621	0.00820877
ATP5PB	0.518208	0.355527	0.755327	0.000626999
PLIN4	1.37661	1.11385	1.70134	0.00309868
NASP	2.07674	1.48283	2.90852	2.11688e-05
HPX	1.51666	1.16436	1.97554	0.00201312
PGGT1B	0.495318	0.293966	0.834587	0.00830953
ASPSCR1	2.599	1.81077	3.73035	2.21596e-07
SEMA6A	0.710426	0.59879	0.842875	8.86433e-05
TNFRSF25	1.38402	1.14411	1.67424	0.000819826
C20orf204	4.21268	2.29638	7.7281	3.39524e-06
NECAB3	1.63007	1.24852	2.12822	0.000328993
TDG	1.98426	1.22625	3.21085	0.00526202
RSRP1	1.29971	1.10839	1.52406	0.00125271
JADE2	0.606085	0.450037	0.816241	0.000977957
RAB6A	0.566739	0.380742	0.843598	0.00514207
NCLN	1.81391	1.20371	2.73345	0.00442545
PIK3CB	0.681161	0.525481	0.882964	0.00373011
AFF4	0.67963	0.529899	0.871668	0.00235272
FAM13B	0.605664	0.445516	0.823378	0.00137281
IL4	34.8057	10.5116	115.247	6.21256e-09
ELF1	0.629669	0.503637	0.78724	4.92169e-05
CST2	1.48503	1.1584	1.90376	0.00180763
AKR7A3	0.82831	0.729666	0.940289	0.00359562
RPP40	1.73434	1.15141	2.6124	0.00842583
BIRC5	1.37831	1.13206	1.67813	0.00139748
TBC1D19	0.543244	0.368465	0.800928	0.00206518
JAKMIP3	5.82685	2.351	14.4416	0.000141281
TEAD4	1.81643	1.32063	2.49838	0.00024263
SGK1	0.706656	0.574507	0.869202	0.00101246
POLK	0.581874	0.408699	0.828427	0.00266241
AL121758.1	491.64	4.58044	52770	0.00938129
NOC4L	1.84444	1.2436	2.73556	0.00233437
INTS11	1.76184	1.2385	2.50633	0.00163586
CLIP4	1.35548	1.0788	1.70312	0.00902442
SLC25A35	2.39899	1.60927	3.57624	1.74285e-05
NPW	2.73362	1.53092	4.88115	0.000674618
SERPINI1	0.725272	0.609738	0.862698	0.000285405
ALDH1L2	1.44918	1.13094	1.85696	0.00336075
RAB11FIP5	0.615394	0.465355	0.813809	0.000661842
MIPEP	0.591328	0.428146	0.816705	0.0014279
PTTG1	1.34679	1.11202	1.63112	0.00231623
CREG1	0.678358	0.528592	0.870557	0.00229528
INAFM2	1.76243	1.34721	2.30563	3.56126e-05
SNRPA1	2.4427	1.67137	3.56998	3.96858e-06
RAB27B	1.42804	1.11981	1.82113	0.00407787
CBX8	1.79736	1.25634	2.57137	0.00133243
FAM8A1	0.651275	0.479021	0.88547	0.00621812
MRPS18B	0.636441	0.458383	0.883667	0.00696406
RCSD1	0.711345	0.568884	0.889479	0.00281617
GEN1	2.07604	1.31593	3.27521	0.00168839
PINK1	0.562732	0.447496	0.707644	8.74578e-07
TAL2	0.676834	0.554964	0.825468	0.000116393
TMEM138	2.20948	1.36693	3.57136	0.00121324
GOT1	0.762773	0.628917	0.925118	0.00594965
SH3BGRL2	0.658376	0.532642	0.813791	0.000110821
IL6	1.14248	1.03629	1.25954	0.00744609
TDRD7	0.605546	0.433591	0.845697	0.00324685
PRICKLE4	5.16111	2.65985	10.0145	1.21949e-06
KMT2B	1.61319	1.14033	2.28212	0.00689425
AGAP4	2.87897	1.77077	4.68069	2.005e-05
PPT1	0.588285	0.433424	0.798477	0.000664513
UPB1	0.75271	0.645045	0.878346	0.000309753
MCM8	2.15551	1.39562	3.32913	0.000534246
UFD1	2.31938	1.36435	3.94293	0.00188677
HRH3	1.56227e+07	1490.47	1.63752e+11	0.000453254
ALG11	0.432324	0.251329	0.743665	0.0024445
CPQ	0.614739	0.450597	0.838674	0.00214017
MGAM	0.739322	0.654347	0.835333	1.24559e-06
ENPEP	0.755792	0.676199	0.844754	8.16126e-07
KRT19	1.09029	1.02274	1.16231	0.00807724
VRK3	0.467801	0.292331	0.748594	0.00153987
P2RY8	0.673142	0.556235	0.81462	4.77211e-05
TGFBR2	0.76902	0.648721	0.911628	0.00247838
RSBN1	0.512323	0.348958	0.752168	0.000641177
HPDL	2.50307	1.31324	4.77091	0.00530386
PLA2G4B	2.98116	1.40423	6.32896	0.0044578
TMCC3	0.672104	0.545984	0.827356	0.000178739
ACY3	0.773739	0.693865	0.862807	3.94211e-06
GNL3	1.92889	1.3792	2.69765	0.000123776
CENPI	2.0294	1.31714	3.12682	0.00133236
RHNO1	2.05343	1.45518	2.89762	4.22261e-05
CELSR3	2.05782	1.4393	2.94213	7.60555e-05
FAM72B	6.81986	2.89625	16.0589	1.11463e-05
CGB7	4.16	1.86132	9.29748	0.000512585
VENTX	1.74997	1.22531	2.49929	0.0020882
MPP6	0.69764	0.554226	0.878165	0.00216603
CEP55	1.42767	1.13668	1.79316	0.00220188
NRM	1.63058	1.21449	2.18923	0.00114289
KLHL9	0.629337	0.468887	0.844692	0.00204241
PHKB	0.571669	0.376762	0.867408	0.00857308
PCSK4	1.57096	1.16258	2.12279	0.0032745
SEMA5B	0.824001	0.721398	0.941198	0.00432879
UGT1A9	0.865255	0.799105	0.936881	0.000361477
TNK2	1.59628	1.23384	2.06519	0.000372175
ALG5	0.533204	0.349956	0.812406	0.0034231
SLC7A9	0.721763	0.62953	0.827511	2.9527e-06
ATP6V1C2	1.41566	1.18915	1.68531	9.32811e-05
NFIB	0.650532	0.498156	0.849517	0.00159026
KIF23	1.80264	1.36613	2.37863	3.11006e-05
FITM2	0.647312	0.485183	0.863619	0.00310901
SLC28A1	0.83612	0.754132	0.927022	0.000676157
HAO2	0.835022	0.755776	0.922577	0.000394187
TRNP1	1.27948	1.13205	1.44612	7.96238e-05
RBM14-RBM4	2.54101	1.35601	4.76157	0.00360944
MAP3K12	1.89768	1.45404	2.47666	2.41294e-06
DDX56	2.09317	1.40234	3.12432	0.000300813
NOMO2	0.66539	0.488924	0.905548	0.00957038
RNF166	1.55391	1.16825	2.0669	0.00245898
KMT5A	2.28355	1.49757	3.48203	0.000124995
DZIP3	0.705079	0.559442	0.888629	0.00307436
FAM72A	17.2529	4.83143	61.6094	1.15757e-05
TRABD2B	0.775815	0.65476	0.91925	0.00336003
GJA5	0.811117	0.693247	0.949029	0.00897641
CDCA3	1.94642	1.48153	2.55719	1.72842e-06
MTBP	3.0494	1.48016	6.2823	0.00249999
ANGPTL3	0.816237	0.704052	0.946298	0.0071093
ZNF182	1.7035	1.17306	2.47381	0.00513419
ABLIM1	0.713893	0.564246	0.903229	0.00498584
RNF19B	0.617785	0.491158	0.777059	3.86701e-05
RGL1	0.666996	0.555439	0.800959	1.44627e-05
IGFL3	1.67841	1.17374	2.40007	0.00454158
CENPO	2.137	1.30251	3.50614	0.00264543
SARNP	2.19526	1.26875	3.79836	0.00494046
DCBLD2	1.3113	1.1083	1.5515	0.00158775
THBS1	0.790692	0.678119	0.921954	0.002727
QTRT1	1.43596	1.15777	1.781	0.000990047
TRIM15	0.794646	0.67649	0.93344	0.00513277
PKP2	0.657311	0.521963	0.827757	0.000361208
IMPA2	0.783832	0.668151	0.919542	0.00279417
LCAT	1.36997	1.15182	1.62944	0.000374877
EFCAB14	0.568802	0.413681	0.78209	0.000515145
TTC37	0.649788	0.491941	0.858284	0.00239529
TINAG	0.798006	0.718436	0.886389	2.5507e-05
DBH	1.88293	1.26018	2.81343	0.00201078
TLN1	0.646594	0.495815	0.843226	0.00128774
LY6G6C	6.35397	1.97777	20.4133	0.00190139
CTNNB1	0.719577	0.562908	0.919849	0.00861835
PHF11	1.68219	1.13655	2.48978	0.00932861
RILPL1	2.19751	1.4051	3.43681	0.000559516
DDIT3	1.34636	1.11226	1.62974	0.00227596
ILK	0.671962	0.50963	0.886002	0.00483424
LRCH4	1.81283	1.24269	2.64456	0.00201709
FGL2	0.764614	0.66123	0.884161	0.000293429
MEF2B	1.88963	1.22041	2.92581	0.00433187
NLGN2	1.81045	1.40976	2.32502	3.30916e-06
SLC27A2	0.812657	0.730306	0.904294	0.000141596
IL11	1.57153	1.16323	2.12313	0.00322937
HUNK	0.577	0.419279	0.79405	0.000736837
ZNF622	0.563718	0.399854	0.794734	0.00107151
NOL12	2.54001	1.80432	3.57568	9.17447e-08
HPN	0.842046	0.748235	0.947618	0.00433412
AP4B1	1.99381	1.24559	3.19146	0.00404119
SELENOO	1.51262	1.12726	2.02973	0.00580842
FCER1A	0.779217	0.658277	0.922376	0.00374439
WDFY3	0.637873	0.477013	0.85298	0.0024255
SGSH	1.87273	1.18792	2.95234	0.00690465
TMEM127	0.550307	0.358657	0.844367	0.0062485
PRR26	0.624896	0.449924	0.867914	0.0050291
STX16-NPEPL1	1.78723	1.24335	2.56902	0.00171008
ALG1L2	4.93882	1.84045	13.2533	0.00151826
RUFY4	1.60583	1.21189	2.12783	0.000972924
PRKD1	0.704736	0.541579	0.917045	0.00920057
NFATC4	1.47513	1.17688	1.84897	0.000743085
CTU1	1.67922	1.1763	2.39715	0.00431645
CUZD1	2.75744	1.72733	4.40187	2.13458e-05
RAB3GAP1	0.579479	0.390672	0.859534	0.00667908
ANO3	0.496551	0.325298	0.757959	0.00117783
MED7	0.507055	0.319982	0.803498	0.00383499
SDHB	0.522144	0.350824	0.777126	0.00136117
AUNIP	2.495	1.61921	3.84447	3.40205e-05
SIRT7	1.96083	1.37956	2.78702	0.000174302
PHYHIP	1.89972	1.24516	2.89836	0.00290813
CABP7	4.82863	2.16011	10.7937	0.000124803
STX12	0.520478	0.35858	0.755471	0.000592494
PXYLP1	0.64793	0.481256	0.872329	0.00423404
XAGE2	1.9081	1.17166	3.10743	0.00941348
TSPAN1	0.842589	0.777945	0.912604	2.60532e-05
CAVIN4	2.85295	1.81019	4.4964	6.28221e-06
STX7	0.592385	0.416297	0.842958	0.00362404
OXLD1	1.52595	1.17147	1.98768	0.00172815
MMADHC	0.684017	0.514175	0.909962	0.00911059
HSF1	1.96522	1.35818	2.84358	0.000338337
TNFRSF21	0.752383	0.649196	0.871973	0.000156689
NDUFS1	0.642305	0.472098	0.873879	0.00482949
FRK	0.548238	0.402785	0.746216	0.000132927
C20orf27	1.65786	1.13653	2.41832	0.00868146
ZNF738	2.62678	1.78188	3.87231	1.07529e-06
CEP290	1.79097	1.30355	2.46063	0.000323702
SCX	1.48663	1.24802	1.77086	8.91339e-06
IRF3	1.73191	1.28745	2.32982	0.000283678
ULK1	1.58184	1.20893	2.06978	0.000828253
RNF5	0.617902	0.479755	0.795828	0.000192419
ACSM2B	0.839045	0.761751	0.924181	0.000372255
OSBPL8	0.695748	0.537634	0.900362	0.00581746
ZRANB2	1.60811	1.21223	2.13327	0.000984962
ZNF83	1.35517	1.14521	1.60363	0.000402278
FAM50B	0.719343	0.579112	0.893531	0.00290624
OSBPL6	2.46195	1.47635	4.10555	0.000554261
B3GAT3	1.70265	1.25082	2.31768	0.000718658
MFAP3	0.747997	0.612691	0.913183	0.00434402
GBP4	0.800006	0.691002	0.926204	0.00282894
CPNE1	1.83346	1.35271	2.48508	9.34141e-05
RHBDL2	2.10789	1.34785	3.29652	0.00108191
SAGE1	5.98079	1.93902	18.4474	0.0018569
FOXE1	2.28374	1.5872	3.28594	8.64538e-06
BID	1.75691	1.18067	2.6144	0.00545415
KIF14	2.03481	1.30441	3.17421	0.00174012
RAMP3	0.774057	0.676715	0.885401	0.000187717
PUS1	2.06845	1.4568	2.93689	4.83282e-05
ALDH7A1	0.664727	0.495939	0.890961	0.00628601
KHK	0.823377	0.744747	0.910309	0.000147649
CLIC2	0.667071	0.523738	0.849629	0.00103706
ACOX1	0.512897	0.342693	0.767636	0.00117335
GUCA1B	1.73424	1.24876	2.40845	0.00101703
GCLM	0.648689	0.499546	0.842359	0.00116648
FNTA	1.89224	1.18237	3.0283	0.00785581
LGALS2	0.788098	0.717585	0.865539	6.37526e-07
SEPSECS	0.658972	0.479799	0.905055	0.00999062
TMEM200A	0.718179	0.608508	0.847616	9.02509e-05
CXCL2	1.2364	1.11223	1.37444	8.50761e-05
CPEB1	1.73658	1.29135	2.33533	0.000260521
POLQ	2.16274	1.23695	3.78144	0.00681163
CXCL1	1.12479	1.03024	1.22803	0.0086693
ASNS	1.5378	1.22916	1.92395	0.000166471
PNPLA4	0.610496	0.445158	0.837243	0.0021963
TBC1D3L	1.82884	1.21664	2.74909	0.00369728
PIK3R3	0.699885	0.565859	0.865654	0.00100125
GALNT15	0.79003	0.675587	0.923859	0.00315873
DPYS	0.84181	0.752926	0.941188	0.00248977
CCL22	0.556839	0.377653	0.821045	0.00312446
RGS17	1.86221	1.36183	2.54644	9.85242e-05
MIB2	1.65009	1.20159	2.266	0.00196959
CTU2	2.09156	1.32051	3.31282	0.00166179
UBAP1L	1.83461	1.34591	2.50075	0.00012322
SLC16A4	0.717567	0.629523	0.817924	6.7217e-07
CAMSAP3	0.716882	0.56415	0.910962	0.00647251
GPR137B	0.630113	0.5155	0.770208	6.51552e-06
METRNL	1.38333	1.13478	1.68633	0.00132204
FTO	0.646159	0.502181	0.831416	0.000685213
AL121594.1	24.0919	5.3248	109.003	3.60547e-05
AFF1	0.715928	0.567422	0.9033	0.00484165
IQGAP2	0.596349	0.49191	0.722963	1.4225e-07
SAMM50	0.529614	0.341813	0.820597	0.00444155
CNOT1	0.733348	0.586851	0.916416	0.00637896
HMBS	1.56257	1.13278	2.15544	0.00653541
SEC61A2	2.98006	2.05775	4.31575	7.51013e-09
GPRC5D	2.78081	1.46131	5.29175	0.0018364
LIMCH1	0.639092	0.510984	0.799319	8.76621e-05
SNX7	0.673881	0.542605	0.836916	0.000356436
ATG4C	0.487682	0.317608	0.748828	0.00103105
PRKRIP1	1.78365	1.26363	2.51769	0.0010001
CNPPD1	0.608849	0.467718	0.792565	0.000226146
KMT5C	1.94286	1.48831	2.53624	1.03867e-06
LAT	1.98923	1.30434	3.03375	0.00140396
AMDHD1	0.726475	0.582284	0.906371	0.00464259
SLC25A20	0.556805	0.383731	0.807941	0.00205076
OSBP	0.527296	0.377642	0.736256	0.000171516
CHTF8	0.627267	0.472765	0.83226	0.00122668
MAP3K8	1.4849	1.17366	1.87868	0.000987023
RIMKLA	0.699087	0.572422	0.853779	0.000448218
RAE1	2.4052	1.35354	4.27399	0.00277171
GHDC	0.619241	0.464417	0.825678	0.00109521
POLR2H	1.84945	1.30577	2.6195	0.000535892
SLC22A6	0.824946	0.755818	0.900396	1.63479e-05
WBP1L	0.565396	0.369144	0.865982	0.00875531
CRELD1	1.93317	1.26701	2.94957	0.00222949
CCDC189	2.27106	1.4019	3.67908	0.000860711
FAM136A	1.93953	1.25661	2.9936	0.00277656
STS	0.681007	0.523876	0.885268	0.00409824
CSF3	2.35034	1.53456	3.59979	8.53787e-05
RHBDF1	1.94133	1.45223	2.59515	7.49138e-06
TNS1	0.676218	0.5737	0.797055	3.09993e-06
SLC26A10	4.00797	2.27116	7.07294	1.66335e-06
NRAS	0.643905	0.483568	0.857404	0.00258718
KIF18B	1.71941	1.33895	2.20798	2.162e-05
ZBTB44	0.649669	0.474663	0.889198	0.0070745
C9orf16	1.35569	1.10705	1.66017	0.0032426
ARHGEF37	0.729737	0.61642	0.863886	0.00025291
HMGB3	1.37302	1.10256	1.70983	0.00462217
PRSS3	1.335	1.07288	1.66117	0.00957861
MAN2C1	1.45775	1.16676	1.82131	0.00090818
NFIA	0.653475	0.512073	0.833923	0.000626711
TTC13	1.7501	1.21505	2.52078	0.00264531
EXD3	2.00382	1.48798	2.69849	4.71658e-06
FAM53B	0.523496	0.37686	0.727187	0.000113485
FAM72C	36.5772	10.3657	129.069	2.20743e-08
MAOB	0.777972	0.702801	0.861184	1.28234e-06
CREB3L2	0.659736	0.499764	0.870915	0.00333094
CYP2D6	1.87269	1.34462	2.60813	0.000205653
MYO19	1.98068	1.34282	2.92154	0.000568073
POLR3G	2.6915	1.55611	4.65528	0.000397452
TBC1D9B	0.611341	0.45639	0.818899	0.000968156
TMEM176A	0.82624	0.739638	0.922983	0.000728501
CARD14	1.47608	1.1177	1.94938	0.00606682
CDC25A	2.36224	1.39244	4.00746	0.00143458
POLR2C	0.552404	0.381896	0.799042	0.00162634
PDGFB	0.734531	0.592182	0.911098	0.00499944
MX2	1.63295	1.22364	2.17919	0.000865974
AP3S2	0.518972	0.317925	0.847156	0.00870604
NEK2	1.641	1.24764	2.15836	0.000396523
KLF11	0.6943	0.547924	0.879779	0.00252563
STX1A	1.77732	1.41209	2.23702	9.58218e-07
RERE	0.644784	0.480955	0.864418	0.00334494
CLP1	0.481441	0.293439	0.789893	0.00380812
CFAP300	1.50343	1.19116	1.89755	0.000597871
GLG1	0.569719	0.382259	0.84911	0.00572132
DAZAP1	3.18884	1.968	5.16703	2.48593e-06
RELT	1.86246	1.31034	2.64722	0.000527079
LEPROTL1	0.640221	0.490162	0.83622	0.00106574
KIF2C	1.51871	1.20179	1.91921	0.00046668
RNF34	2.47943	1.32795	4.62938	0.00436781
SETD3	0.587945	0.428415	0.80688	0.00100684
RRP9	1.92825	1.34384	2.76681	0.000365087
ZNF366	0.591679	0.466633	0.750234	1.47575e-05
ZNF414	1.75632	1.18116	2.61156	0.00539361
EHD4	0.646418	0.479442	0.871547	0.00421346
PEX6	1.66351	1.28012	2.16173	0.000140366
AAAS	2.58333	1.73718	3.84161	2.7623e-06
PRPF39	1.72883	1.32333	2.25857	5.96327e-05
SLC1A1	0.682992	0.598066	0.779979	1.82487e-08
CRK	0.559066	0.383891	0.814177	0.00243079
DNAJC16	0.562735	0.382105	0.828753	0.00360315
TNFRSF10B	1.4026	1.0853	1.81268	0.00972439
MXD3	1.79582	1.37892	2.33878	1.40031e-05
FOXD4L1	16.5123	2.58784	105.361	0.00302174
FLT3	0.518944	0.341851	0.787778	0.00206995
ADAMTS6	2.26473	1.35879	3.77469	0.00171122
RFLNA	1.28541	1.12618	1.46715	0.000198358
AGAP6	1.6641	1.35073	2.05017	1.71616e-06
FNIP2	0.681077	0.528068	0.878421	0.00309176
TEX29	1.95154	1.4621	2.60482	5.66511e-06
PARP4	0.666565	0.530388	0.837704	0.00050371
ANKLE1	3.10998	1.74066	5.55649	0.000127197
UCN	1.70204	1.37217	2.1112	1.30841e-06
AC006254.1	3.06543	1.85734	5.05933	1.17649e-05
CYP7B1	0.689011	0.559187	0.848976	0.000470503
LPCAT3	0.746713	0.607552	0.917749	0.00550945
RPA2	0.545505	0.368187	0.808218	0.002515
MAPT	0.82984	0.720463	0.955822	0.00969491
CDC42	0.494134	0.326741	0.747284	0.00083691
NPIPB3	2.0449	1.43746	2.90902	6.95494e-05
RRNAD1	2.21778	1.4282	3.44388	0.000389279
STBD1	0.523808	0.331164	0.828516	0.00570798
MICAL1	1.43437	1.13623	1.81073	0.00241132
VAMP3	0.461636	0.323573	0.658608	2.01338e-05
ADGRB1	1.36477	1.151	1.61823	0.000346145
PROX1	1.76508	1.33489	2.3339	6.70168e-05
CBARP	4.94684	2.47954	9.86925	5.70987e-06
TMED5	0.641114	0.503253	0.816742	0.000319829
ASPM	1.5454	1.1255	2.12195	0.00712789
CCDC78	1.51929	1.21025	1.90724	0.000312573
CHMP4A	1.84908	1.35079	2.53118	0.000124609
CLRN3	0.797525	0.729522	0.871866	6.50947e-07
ZIC2	1.74644	1.27346	2.39509	0.000540002
CLK2	1.67482	1.34461	2.08612	4.17028e-06
CDK2	2.13697	1.47142	3.10355	6.64768e-05
DGCR8	2.27269	1.4027	3.68229	0.000854942
GPR108	0.543022	0.372719	0.79114	0.00147207
RHOT2	1.53829	1.14965	2.05831	0.00374896
BCS1L	1.65734	1.13611	2.41771	0.00873311
TOR1AIP1	0.608007	0.439861	0.84043	0.00259134
ATG4B	2.3076	1.58743	3.3545	1.18085e-05
TBRG1	2.12209	1.38125	3.26027	0.00059436
TGIF2LX	13.0012	2.20634	76.6116	0.00459123
CDH16	0.855369	0.762956	0.958977	0.00740538
CEP95	1.82942	1.37952	2.42605	2.74106e-05
KCNK5	0.703498	0.587838	0.841916	0.000124217
SPATA18	0.70214	0.601835	0.819163	6.91816e-06
TMBIM6	0.610412	0.44961	0.828725	0.0015549
ZNF335	1.80543	1.28566	2.53534	0.000648459
SLC8A1	0.6437	0.465743	0.889653	0.0076272
MAGEB1	1.7052	1.20839	2.40626	0.00238772
GOLPH3L	0.564985	0.401854	0.794338	0.00102172
PBLD	0.739753	0.64267	0.851501	2.67476e-05
MYO6	0.688059	0.546708	0.865955	0.00143945
ARL9	1.7426	1.14474	2.6527	0.0095843
NR1I2	2.36619	1.22894	4.55583	0.00997429
ETV6	1.57391	1.11657	2.21857	0.00961243
TCEA3	0.791796	0.663836	0.944421	0.00943719
COBL	0.653039	0.500752	0.85164	0.00165886
DOCK8	0.661927	0.536263	0.817037	0.000122446
RAB10	0.580287	0.390479	0.862359	0.00708937
CD8B2	0.706216	0.554333	0.899713	0.00487294
FOXM1	1.50237	1.24472	1.81334	2.22875e-05
SLC5A10	0.817315	0.724675	0.921798	0.00101399
RAB3IP	0.77547	0.642355	0.936169	0.00813502
C1orf53	1.40176	1.15211	1.7055	0.000738199
PHF21A	2.0124	1.27765	3.16967	0.00255237
WFDC10B	1.42642	1.10495	1.84142	0.00641221
CXCL3	1.51417	1.21325	1.88973	0.000242677
PTPRB	0.679187	0.578016	0.798065	2.59013e-06
SKP1	0.608553	0.422181	0.8772	0.00776187
HNRNPA2B1	1.94407	1.25438	3.01298	0.00294133
SPTBN5	1.79371	1.30112	2.47278	0.000361266
CCNL1	1.44614	1.17532	1.77937	0.000488712
FAM47E-STBD1	0.000418528	1.58311e-06	0.110646	0.0062651
GLI4	1.43473	1.17451	1.75261	0.000407362
SLC25A27	1.47109	1.23582	1.75115	1.4162e-05
EPAS1	0.759757	0.653465	0.883339	0.00035269
HLF	0.74512	0.621063	0.893958	0.00154345
PATJ	0.693043	0.559541	0.858398	0.000783537
ALDH1A1	0.824821	0.739942	0.919437	0.000509101
CNIH2	2.18911	1.28266	3.73617	0.00407013
ORM2	1.54986	1.21271	1.98074	0.000463779
AC079594.2	31165.8	24.7967	3.91708e+07	0.00448641
TAF1D	1.46253	1.11179	1.92392	0.00657901
IFIT1	0.741095	0.602203	0.912022	0.00465957
CDKN3	1.59706	1.26718	2.01282	7.31253e-05
RORC	0.759899	0.636024	0.9079	0.00249325
POPDC3	1.77247	1.36586	2.30012	1.66994e-05
SLC25A23	0.698064	0.551377	0.883776	0.00282172
TRMU	1.88073	1.3921	2.54087	3.8687e-05
ADCK1	2.42105	1.62357	3.61025	1.44373e-05
CPPED1	0.449895	0.303712	0.666439	6.77262e-05
USP2	0.776209	0.662696	0.909166	0.00168686
ZXDA	0.493292	0.341452	0.712654	0.000166747
AMH	1.78535	1.43813	2.2164	1.49805e-07
BABAM1	1.94112	1.30386	2.88983	0.00108771
RGP1	0.654758	0.479432	0.8942	0.00774003
KRT5	1.40396	1.13468	1.73716	0.00179115
KIAA0825	0.122042	0.0445673	0.334197	4.26877e-05
MTSS1	0.721008	0.563692	0.922226	0.00919634
CRIM1	0.711978	0.599578	0.845448	0.000106586
MTM1	0.617942	0.46747	0.816847	0.000722634
SNRNP70	1.52263	1.24813	1.85749	3.39392e-05
ARHGEF19	1.53759	1.12011	2.11067	0.00777369
ABCB10	0.594431	0.43422	0.813755	0.00116965
DNLZ	61.144	12.3561	302.57	4.61878e-07
ZNF700	1.7019	1.26703	2.28602	0.000412315
SLC43A1	1.54989	1.18003	2.03569	0.00163296
SLC25A24	0.684789	0.538318	0.871115	0.00204449
ZGRF1	2.73621	1.55507	4.81448	0.000480451
TCTE3	2.10618	1.53114	2.89719	4.68243e-06
HIBADH	0.686252	0.548068	0.859274	0.00103058
DBF4B	2.48356	1.5377	4.01121	0.000199904
XIRP2	1.23245e+08	1520.58	9.98914e+12	0.00123586
UTP6	2.04049	1.19049	3.49738	0.00948088
CAPS	1.49236	1.22155	1.82321	8.89782e-05
MMAA	0.517106	0.341344	0.783369	0.00185794
LMO2	0.734407	0.583967	0.923602	0.00830242
PARPBP	2.17505	1.39409	3.39351	0.000617285
CACNB1	2.1114	1.48835	2.99526	2.80328e-05
ENPP4	0.700499	0.565796	0.867273	0.00108746
WDR90	1.4611	1.13865	1.87485	0.00287653
ASAH1	0.664854	0.543438	0.813398	7.26667e-05
VPS4B	0.553463	0.403489	0.759181	0.000243899
LIPA	0.693234	0.580038	0.828521	5.62316e-05
UMAD1	0.656676	0.477405	0.903266	0.00972689
CADPS2	0.585857	0.438313	0.783068	0.000304032
PTPN2	2.07389	1.32763	3.23961	0.00134927
DCAF15	2.20719	1.52564	3.19322	2.6484e-05
STAT2	1.61778	1.26874	2.06285	0.000104635
CDC25C	1.852	1.26837	2.70418	0.00141823
CHTF18	1.86132	1.45463	2.38171	7.84044e-07
SERPINB4	6.26634	2.49569	15.7339	9.34402e-05
CALCRL	0.750018	0.643696	0.8739	0.000225926
KIF15	1.73745	1.15147	2.62166	0.00849091
CROCC	1.74587	1.28017	2.38097	0.000431086
NIPAL3	0.523771	0.391497	0.700736	1.33331e-05
SSBP4	1.71911	1.28017	2.30854	0.000315707
USO1	0.704188	0.549689	0.902112	0.00551804
RNF215	1.88654	1.34917	2.63793	0.000206556
RP1	23.9609	5.2186	110.015	4.41588e-05
CHST6	2.68979	1.52909	4.73156	0.000595429
ENTPD6	1.63433	1.20717	2.21266	0.001483
DMTF1	1.55599	1.24485	1.94489	0.000102731
SAAL1	2.19204	1.27357	3.77287	0.00461376
L3MBTL1	2.24722	1.55225	3.25335	1.79298e-05
ABCD3	0.586905	0.427388	0.805959	0.000991152
EML2	1.78704	1.18318	2.6991	0.00578993
SHMT1	0.738967	0.618674	0.88265	0.000847034
SEMA4F	1.80379	1.17893	2.75985	0.00655683
TEDC1	1.99637	1.33487	2.98566	0.000761348
AGAP3	1.86842	1.24522	2.8035	0.00253367
ZNF558	1.56347	1.12422	2.17433	0.00791245
AP1AR	0.60378	0.446068	0.817252	0.00108889
MAP7	0.747383	0.650398	0.858831	4.0271e-05
AK4	0.727005	0.617233	0.856301	0.000134812
PRSS53	1.77849	1.38323	2.28669	7.12811e-06
CCDC136	2.51484	1.68488	3.75363	6.39332e-06
RNF185	0.549013	0.387282	0.778282	0.000757642
TRPV4	0.797955	0.685188	0.929282	0.00369062
LRRC38	1.82574	1.30147	2.56121	0.000490906
ABCG8	2.09863	1.20346	3.65964	0.00898209
TM4SF19	1.47731	1.13607	1.92105	0.00359117
KCND1	1.94135	1.4201	2.65393	3.20226e-05
ALDH3A2	0.700188	0.579491	0.846024	0.000222392
MITF	0.632153	0.470018	0.850217	0.00242063
FAM166B	2.25334	1.22918	4.13086	0.00860762
NEDD9	0.776751	0.653294	0.923538	0.0042278
ANKRD23	3.35872	1.78539	6.31852	0.00017145
C3orf70	0.653026	0.489002	0.872066	0.00388272
DMRTA2	11.2731	2.60135	48.8523	0.00120459
ADAM11	1.89999	1.18825	3.03807	0.00735791
KCNMB3	5.00214	2.38953	10.4712	1.94593e-05
LAMB2	0.693139	0.542423	0.885733	0.00339035
RSPO4	1.60385	1.29943	1.97959	1.08783e-05
CCDC130	1.59067	1.22405	2.06709	0.000515842
LRRC71	2.06336	1.40297	3.03461	0.000232951
RABL3	0.573689	0.40254	0.817605	0.00211223
UPP1	1.49565	1.24882	1.79127	1.21664e-05
CPNE7	1.23126	1.05216	1.44085	0.00949025
TNFRSF19	0.79159	0.670549	0.934481	0.00577477
SMTNL1	1.57759	1.12845	2.20548	0.00765549
SPG7	1.85227	1.32384	2.59164	0.000321917
WWOX	0.501891	0.322259	0.781652	0.0022899
PNMA6A	0.785282	0.666765	0.924864	0.00378316
SALL1	0.673024	0.572334	0.791427	1.67597e-06
ERG	0.729461	0.587748	0.905342	0.00420616
MSH5	1.68745	1.27656	2.2306	0.000237921
COL23A1	0.852025	0.77629	0.935149	0.000747154
CPT1C	1.90395	1.29133	2.80719	0.00115151
CDC45	1.61501	1.1902	2.19143	0.00208314
CCR10	1.78885	1.38042	2.31812	1.09331e-05
GDF6	0.808942	0.699287	0.935791	0.00433233
SNX33	0.640826	0.487271	0.842771	0.00145327
FBXL17	0.498712	0.358941	0.692909	3.37862e-05
EMG1	1.96526	1.31642	2.93389	0.000950925
MAGEC2	1.4143	1.17651	1.70016	0.000223722
FUCA1	0.514516	0.39617	0.668215	6.26322e-07
ZNRF2	0.562486	0.403741	0.783647	0.000671445
NCKAP5L	2.29379	1.64708	3.19443	8.97316e-07
APOM	0.81342	0.722052	0.916349	0.000681372
ZC3H13	0.633074	0.46276	0.86607	0.00424622
GTF2E2	2.08555	1.27808	3.40315	0.00326053
GGT1	0.803826	0.715547	0.902996	0.000234109
TAS2R20	2.25121	1.54108	3.28857	2.70926e-05
TMEM252	0.854614	0.763997	0.955978	0.00601074
TEK	0.667297	0.564035	0.789464	2.40551e-06
WDR75	2.05828	1.30064	3.25726	0.00205388
CLDN10	0.726856	0.62947	0.839309	1.38169e-05
ANKS4B	0.676756	0.574726	0.7969	2.82971e-06
AD000671.2	25.2411	2.89225	220.282	0.00349153
CAT	0.706238	0.585037	0.852547	0.000293869
KAT2B	0.658787	0.48379	0.897085	0.00806371
BCL2L12	2.10892	1.52981	2.90725	5.22469e-06
AK1	2.19653	1.60872	2.99913	7.3453e-07
SFI1	1.78472	1.29761	2.4547	0.000368124
ZNF487	3.41904	1.85997	6.28498	7.56515e-05
BCL3	1.47977	1.19561	1.83148	0.000315701
ZSWIM5	0.687355	0.549447	0.859877	0.00103348
AMY2B	1.46183	1.19711	1.78508	0.000195316
LBX2	2.79407	1.82156	4.28579	2.50884e-06
TRIM13	0.515369	0.334503	0.794028	0.00264898
ASB8	0.405307	0.248534	0.660971	0.000295424
OR1F1	51.3565	7.77448	339.25	4.33154e-05
TMEM176B	0.803361	0.719155	0.897427	0.000106364
HOXB9	1.29748	1.13248	1.48652	0.000174887
SLC12A8	1.36959	1.12272	1.67076	0.00192616
COLGALT1	1.69752	1.25103	2.30335	0.00067806
E2F7	1.76024	1.26285	2.45355	0.000845883
ABCB1	0.790154	0.689726	0.905206	0.000683931
BRD9	2.46013	1.49507	4.04812	0.000396104
ARID5B	0.699558	0.566847	0.86334	0.000871266
NME1	1.37595	1.09062	1.73593	0.00711296
CHFR	2.6126	1.64028	4.16129	5.26193e-05
SOCS6	0.610253	0.441242	0.844	0.00283532
CCDC188	2.08815	1.40882	3.09505	0.000245337
MBLAC2	0.541712	0.355216	0.826122	0.0044119
PGS1	2.13749	1.46381	3.12121	8.40201e-05
TRABD	1.63762	1.2529	2.14048	0.000306034
MRPS25	1.75994	1.34257	2.30705	4.25907e-05
ALDH2	0.68921	0.55826	0.850877	0.00053617
BGLAP	1.77864	1.33716	2.36587	7.62175e-05
STK36	1.43983	1.12287	1.84626	0.00405939
MXI1	0.665195	0.529763	0.83525	0.000448303
MARC2	0.762909	0.62653	0.928974	0.00707759
KANSL3	1.92222	1.19207	3.0996	0.0073474
RAP2A	0.595634	0.452803	0.783519	0.000212248
PTPN9	0.553124	0.385205	0.794243	0.00133711
FOXO6	1.80484	1.27447	2.55592	0.000880622
FNDC4	1.24912	1.09234	1.42842	0.0011517
CRYZ	0.613046	0.517528	0.726194	1.49457e-08
SOWAHB	0.615844	0.500033	0.758479	5.09531e-06
ZNF682	2.1899	1.47389	3.25372	0.0001044
COPS7B	3.3148	2.0512	5.35682	9.89875e-07
TRIM45	2.04464	1.49807	2.79063	6.58256e-06
INAFM1	1.39788	1.12456	1.73764	0.00254874
SSC5D	1.24957	1.06646	1.46411	0.00585383
RPLP1	1.44965	1.10333	1.90468	0.00767659
ASXL2	0.637732	0.468094	0.868845	0.00435818
CDCA4	1.73165	1.29494	2.31562	0.000212913
TPSD1	0.61314	0.435907	0.862433	0.00495104
NUDT17	1.53678	1.1834	1.99569	0.00126844
NKX2-6	4.98645	1.53345	16.2148	0.00757272
GPR162	2.43066	1.77173	3.33464	3.68717e-08
LIFR	0.789342	0.66774	0.933089	0.00558343
PHLDB2	0.644921	0.513187	0.81047	0.000168189
CBS	6.66081	2.02401	21.92	0.00180775
INIP	0.543712	0.368549	0.802126	0.00213104
AKAP17A	1.41154	1.11569	1.78583	0.00407651
PDE4D	0.520264	0.378178	0.715735	5.94472e-05
ADGRG1	0.790643	0.665191	0.939753	0.00770182
CDK3	2.5445	1.65833	3.90421	1.90632e-05
DGAT1	2.04217	1.43535	2.90553	7.22181e-05
FAM209A	6.59295	2.22421	19.5426	0.0006692
C1orf174	2.13689	1.26616	3.6064	0.00445875
TMEM59	0.419359	0.283626	0.620049	1.32831e-05
IFT20	3.04405	1.91706	4.83358	2.37606e-06
AC012651.1	2.01949	1.40703	2.89855	0.000137796
HOXA11	1.41107	1.09615	1.81647	0.00753103
NR2C1	1.9359	1.33595	2.80528	0.000482249
LMBRD1	0.660825	0.530946	0.822475	0.000206921
TVP23C	2.31924	1.47579	3.64475	0.000264891
GRM4	3.40224	1.4019	8.2568	0.00679391
NPIPB4	2.04344	1.35418	3.08353	0.000663358
MLLT11	1.45118	1.20447	1.74843	8.97502e-05
WNT3	1.53832	1.14979	2.05813	0.0037349
PMFBP1	3.10846	1.77708	5.43729	7.02706e-05
GFPT2	1.19893	1.05446	1.36319	0.00561602
AL365205.1	1.63013	1.23449	2.15257	0.000570827
VDAC1	0.606007	0.454196	0.80856	0.000663339
SRSF8	0.541467	0.356212	0.823067	0.00408745
STAG1	0.706811	0.550513	0.907486	0.00650254
MPP5	0.631509	0.464487	0.858589	0.00335946
NPIPB6	3.59455	1.70996	7.55621	0.000737581
CDADC1	0.502131	0.325502	0.774605	0.00184117
HOXC13	2.2383	1.36533	3.66943	0.00140002
HIPK3	0.615366	0.452484	0.836881	0.00196741
SSX1	1.34627	1.1369	1.59419	0.000565315
IGF2BP2	1.26149	1.09122	1.45834	0.00168969
METTL3	1.75709	1.31679	2.34461	0.000128258
MROH7-TTC4	105.26	3.27782	3380.18	0.00852182
CRY2	0.705999	0.563644	0.884308	0.00244498
VMP1	1.45465	1.22229	1.73119	2.43898e-05
CCDC28B	1.6722	1.29772	2.15476	7.05068e-05
LNX2	0.589585	0.450118	0.772265	0.000124777
BNIP3L	0.68964	0.554524	0.857679	0.00083816
SKOR1	5.55808	1.53581	20.1146	0.00895459
DNAH17	1.79687	1.2748	2.53275	0.000819059
EIF4E3	0.607699	0.444164	0.831445	0.00184533
IFNAR1	0.623188	0.446975	0.868872	0.00528887
PTCD1	2.7475	1.53371	4.92189	0.000679286
BMX	0.55163	0.389367	0.781516	0.000817026
TAMM41	2.93257	1.79851	4.78173	1.6111e-05
TMEM175	1.79136	1.2359	2.59644	0.00208121
HJURP	1.70427	1.33587	2.17428	1.78424e-05
ZNF117	1.73983	1.36726	2.21392	6.66379e-06
APOLD1	0.799962	0.710374	0.900848	0.000230442
AOC1	0.895895	0.839863	0.955667	0.000849713
SLC4A3	1.43844	1.18284	1.74926	0.00027031
NDOR1	2.27176	1.61755	3.19055	2.18863e-06
C5orf34	2.69951	1.64754	4.42317	8.08932e-05
C1D	0.555189	0.367954	0.837697	0.0050506
FBXL5	0.566348	0.458063	0.700232	1.51069e-07
SMPDL3A	0.781998	0.673979	0.90733	0.00118622
C1QTNF6	1.73638	1.392	2.16596	9.96284e-07
ADRM1	1.70208	1.16428	2.4883	0.00605129
INMT	0.806949	0.686249	0.948879	0.00946629
WRAP73	2.9018	1.7071	4.93262	8.29676e-05
KRTAP2-3	1.80448	1.25681	2.59082	0.0013812
SARAF	0.617594	0.476044	0.801232	0.000285134
MAP3K1	0.658274	0.493127	0.878729	0.0045517
KDF1	0.711627	0.555717	0.91128	0.00701162
COL4A5	1.66209	1.32107	2.09114	1.44788e-05
GNA14	0.64587	0.499016	0.835941	0.000895373
DAZAP2	0.61757	0.428764	0.889518	0.00963027
CCDC69	0.668075	0.510354	0.874538	0.00332835
ARHGAP31	0.652186	0.51198	0.830788	0.000538005
MYLIP	0.706334	0.55189	0.903998	0.00575033
S100A7	1.8135	1.25294	2.62486	0.00160404
FTCDNL1	0.55491	0.375325	0.820421	0.00315589
PDZD8	0.686619	0.522186	0.902832	0.00710663
TTC14	1.51269	1.17454	1.94819	0.00134518
AMN	0.817748	0.722647	0.925364	0.00142438
B2M	0.74565	0.610989	0.909989	0.00387546
MOCOS	1.34103	1.12193	1.60292	0.00126406
ARHGAP4	1.40181	1.14137	1.72166	0.00127759
CSDE1	0.645166	0.477753	0.871243	0.00424671
BCAS3	0.433115	0.282979	0.662906	0.000116622
PLIN2	0.806139	0.724048	0.897538	8.39936e-05
GIGYF2	0.565001	0.403564	0.791016	0.000882628
MSRA	0.6763	0.547937	0.834735	0.000270426
RBM6	1.54561	1.27848	1.86855	6.87181e-06
IP6K2	1.8371	1.28747	2.62137	0.000799326
RNF38	0.679256	0.514475	0.896815	0.00636849
HOXB13	1.35509	1.10307	1.66468	0.00379968
CPSF4L	11.1069	1.91796	64.3204	0.00721524
CYP4A11	0.891635	0.823168	0.965796	0.00489731
MAMDC4	1.47972	1.2445	1.7594	9.14772e-06
ASAP3	1.38413	1.08777	1.76125	0.00818672
NPIPB2	1.42252	1.09805	1.84288	0.007629
DHTKD1	0.704207	0.575134	0.862247	0.000687
MIGA1	0.556975	0.396513	0.782372	0.000736735
SAP30L	0.561463	0.404635	0.779072	0.00055282
CTAG1A	2.55129e+17	59218.2	1.09917e+30	0.00692735
SEC31A	0.494933	0.339275	0.722005	0.000261616
DBT	0.481405	0.309198	0.749522	0.00121065
STK24	0.677653	0.506498	0.906646	0.00879869
STMP1	1.89872	1.24764	2.88955	0.00276564
CRADD	0.488169	0.350136	0.680617	2.34665e-05
HIBCH	0.594537	0.445303	0.793784	0.000421808
PDCD5	1.68306	1.21353	2.33426	0.00181068
E4F1	1.84564	1.29545	2.62952	0.000690607
TFAP2A	1.35329	1.10123	1.66304	0.00401531
TP53I13	1.62256	1.22369	2.15145	0.000772883
INTS6L	1.61876	1.20354	2.17723	0.00144703
LEO1	0.578931	0.383047	0.874987	0.00949506
GRB10	0.756094	0.611492	0.934892	0.00983399
[truncated: 996 more rows]

## Sheet: Supplementary Table 6
Supplementary table 6. Predicting the target genes of DEipr-miRNAs
hsa-miR-106a-5p			hsa-miR-184			hsa-miR-196b-5p			hsa-miR-200c-5p			hsa-miR-222-5p			hsa-miR-223-5p			hsa-miR-301a-5p			hsa-miR-429			hsa-miR-466			hsa-miR-526b-5p			hsa-miR-877-5p			hsa-miR-1247-5p			hsa-miR-2115-5p
TargetScan	miRDB	miRWalk	TargetScan	miRDB	miRWalk	TargetScan	miRDB	miRWalk	TargetScan	miRDB	miRWalk	TargetScan	miRDB	miRWalk	TargetScan	miRDB	miRWalk	TargetScan	miRDB	miRWalk	TargetScan	miRDB	miRWalk	TargetScan	miRDB	miRWalk	TargetScan	miRDB	miRWalk	TargetScan	miRDB	miRWalk	TargetScan	miRDB	miRWalk	TargetScan	miRDB	miRWalk
CTDSPL	ENPP5	ZBTB7B	EPB41L5	SETD9	RHNO1	HOXC8	ZMYND11	NT5C	GNG13	SYT4	NT5C	WFDC8	GNA12	CGA	CHAC2	ALDH1L2	CGA	ZNF286B	BNC2	NT5C	ZEB1	VASH2	C14orf132	PLCXD1	CPSF6	TNIP1	RP11-1212A22.4	CREB1	NT5C	ZNF174	FGB	CGA	HIST2H2AA3	ADORA3	NT5C	TMBIM4	KCNIP1	NT5C
OPCML	GPR137C	RHNO1	SF1	NUS1	SOAT1	HOXB8	HOXA7	CGA	SYT4	MYH10	TNIP1	ZP1	RAP2A	TNIP1	HTR5A-AS1	ZC3H12B	TNIP1	ZNF233	DHX9	TMEM249	FAM8A1	HIPK3	CDC5L	SLC6A19	PHOSPHO2-KLHL23	SOAT1	CDKN2AIP	FGD4	CGA	TP53INP2	FOXD4L5	TNIP1	CDC14B	FAM20C	TNIP1	XXbac-BPG32J3.20	ZKSCAN2	TNIP1
RBM24	FYCO1	C14orf132	CRTC1	CES2	THBS3	HOXA7	HOXC8	TNIP1	PGPEP1L	INA	ZBTB7B	UPRT	CELSR2	TMEM249	LINC00955	PDXDC1	TMEM249	PHACTR2	NR2C2	RHNO1	GMFB	MAP2	KREMEN2	IL36G	KHDRBS2	THBS3	VRK2	NLGN1	TNIP1	RP11-204N11.1	COL6A3	TMEM249	AL162389.1	PEX10	C14orf132	GRIK3	CSNK1G3	C14orf132
PDCD1LG2	DYNC1LI2	CLPS	ALDH4A1	PLPP3	ZNF638	NR6A1	SLC9A6	TMEM249	LSMEM1	ARID4B	C14orf132	SPINK8	ITGA3	ZBTB7B	AL138847.1	VPS13C	CLPS	ZNF286A	HS3ST4	C14orf132	TCEB1	ERRFI1	PTPDC1	NAA16	KLHL23	SLC8A1	RAB11FIP3	GNG10	TMEM249	TMCC2	C15orf40	RHNO1	FAM20C	MYCBP2	THBS3	IQGAP1	CADM2	SOAT1
GPR6	ZNFX1	THBS3	SIDT2	GNB1	SLC8A1	RP1-170O19.20	NR6A1	ZBTB7B	CPXCR1	MYT1L	SOAT1	APOH	ADAMTSL3	RHNO1	RP11-47I22.3	TMEM209	THBS3	ZNF487	PPIL3	SOAT1	FEZ2	ZEB1	VTCN1	USP31	PLCB4	THRB	C12orf75	RPRD1A	RHNO1	PDPN	C5orf47	C14orf132	DVL1	SHROOM2	ZNF638	RP11-210M15.2	ZFP91	THBS3
GPR137C	NPAT	ZNF638	NUS1	EPB41L5	THRB	HOXA9	HMGA2	RHNO1	PSMB7	ZBTB8A	THBS3	DEPDC1B	SDC2	C14orf132	FGF7	PHF21B	SLC8A1	PRX	NFYB	THBS3	CFL2	NR5A2	AP4B1	GPRIN3	TGFB2	TBPL1	AL590452.1	HHIP	C14orf132	FOXM1	DDO	SOAT1	KIF26A	AGFG2	LCN1	MRPL34	SFT2D2	ZNF638
HN1	ARID4B	SLC8A1	FBXO28	FAM169B	URI1	HMGA2	LRIG3	C14orf132	NUDT5	CNIH1	ZNF638	PTER	ARL6IP6	SOAT1	ARL9	RPS6KA3	SLC1A2	UBE2L6	NAMPT	ZNF638	LHFP	ZEB2	ALPK1	GPR137C	REV3L	DPYSL5	SIGLECL1	ERLEC1	SOAT1	KRTAP4-9	TTC14	THBS3	HPR	NPC1	SLC8A1	DPH3	FAM84B	SLC8A1
NAGK	MED12L	URI1	ZNF865	TNPO2	SLC1A2	HOXB7	EXOC8	SOAT1	SPACA1	CAPRIN1	SLC8A1	KRTAP13-4	PTPN3	THBS3	DEFB110	UBE2V2	EPB41L2	GRIK1-AS2	FOXJ2	SLC8A1	PMAIP1	RECK	TBC1D1	CYCS	BCLAF3	SPECC1L	DCN	PDIA6	CLPS	PLEKHA3	CEP350	ZNF638	HP	RCC2	THRB	C22orf46	DPH3P1	THRB
ZBTB7A	TBC1D20	RDH11	HAND2	CAMK2B	PP2D1	LCOR	GATA6	CLPS	C1orf94	ZNF763	THRB	GIMAP2	PAWR	ZNF638	KRTAP13-1	PEAK1	GULP1	CLEC19A	ZEB1	THRB	RAP1B	SLIT2	SPECC1L	LRRC34	GPR137C	UQCRB	INIP	PANK3	THBS3	RFTN2	ATE1	SLC8A1	MBD3	KMT5A	URI1	GXYLT1	ABHD17A	RDH11
ENPP5	ZNF800	SLC1A2	SLC25A22	IMP4	EPB41L2	SLC9A6	HOXA9	THBS3	NOP58	SLC25A13	URI1	FGF7	GUCY1A2	SLC8A1	PMP2	DYNLRB2	ACSS1	PPIL3	RECK	URI1	INTS8	WIPF1	NABP1	KRTAP19-2	PDLIM5	CYB5D2	MRPS28	DNAJC25-GNG10	ZNF638	TMED7	DEPDC4	THRB	TNFRSF18	WNT9B	SLC1A2	KCNIP1	KIAA1549	SLC1A2
HAUS8	NPAS2	EPB41L2	ZNF740	CCDC180	BBS4	HAND1	PRTG	ZNF638	C2orf69	POTEF	RDH11	CKS1B	LRP2	THRB	DENR	OSBPL9	RPL15	KCNH1	PNMA1	SLC1A2	DZIP1	C11orf95	CCDC88A	CPLX2	TMEM108	COLEC11	CHEK2	CDKN2AIP	SLC8A1	ORAI1	FXR2	URI1	THEM6	SEMA6D	PP2D1	SAP130	TFCP2L1	EPB41L2
RAB22A	SAR1B	CDC5L	PPAP2B	S100A7A	CDC5L	ZMYND11	HOXB7	SLC8A1	CNIH1	GNG13	SLC1A2	SCGN	CD2AP	URI1	KRBOX1	CHIC1	CHL1	PPIH	ZFX	PP2D1	GPM6A	FAM8A1	PMEPA1	LGI1	ABI1	RNF213	ACTR3C	RIMKLB	THRB	HSD11B1	CSNK1G3	RDH11	USP5	KDM6A	EPB41L2	EXD3	ONECUT2	GULP1
BTG3	BRMS1L	ISYNA1	MFRP	SUSD1	CHL1	NRAS	ERI2	THRB	HECA	C19orf44	EPB41L2	AP003733.1	HS3ST5	SLC1A2	TMEM18	NHSL1	ERBIN	SEPT2	HHEX	ACSS1	AP1S2	LHFPL6	CREB3L4	MAP1LC3B	FBXO11	ATF2	AGXT2	PPHLN1	URI1	HAND2	ITM2B	SLC1A2	CALML4	METTL21A	GULP1	FAM83F	NGF	ACSS1
VSX1	ITGB8	MCOLN3	REEP5	GBGT1	TBPL1	EPC2	PBX1	RDH11	IL7	RAP1A	ACSS1	C19orf77	GIMAP2	PP2D1	PANX3	NXT1	RXFP1	CNPY3	TXNIP	BBS4	KIAA0101	AP1S2	C9orf72	C15orf57	KIT	S100PBP	NAP1L3	FUT9	RDH11	EID1	ATP11B	PP2D1	C19orf68	CHST1	ACSS1	GRIN2B	ADAMTS17	BBS4
PKD2	ANKRD52	ERBIN	STC2	FBXO28	ERBIN	HOXA5	LRIG2	SLC1A2	ZNF616	THBD	BBS4	CDNF	SEC62	EPB41L2	ASF1A	LRRC31	SYT6	ITM2A	ATP8A2	CDC5L	HIPK3	SEC23A	RNF213	CRYZ	FUT9	FSBP	AGO1	CR2	SLC1A2	LPCAT2	VGLL3	EPB41L2	RP11-195F19.5	FOXO3	CDC5L	DST	C5orf49	CDC5L
CCL1	VLDLR	DPYSL5	NCOR2	LOC100505549	DPYSL5	VSNL1	CCNJ	PP2D1	AP000889.3	GNAI3	CDC5L	C9orf40	GCNT1	GULP1	OR10J5	GTPBP2	ZNF331	GLRX5	TCF3	RPL15	ZFPM2	RAB11FIP2	WNT5A	SYTL4	DIAPH2	PTGES2	GRB14	APBB2	PP2D1	YLPM1	ESRP1	ACSS1	RP11-315D16.2	EFHC1	RPL15	DAOA	NPAS3	RPL15
IRF9	TXNIP	KREMEN2	C15orf37	SIDT2	RXFP1	PPP1R15B	SMC3	ACSS1	PYDC1	COL11A1	RPL15	MRPL16	SH3GLB1	ACSS1	TECRL	RHOBTB3	GALNT14	SNRNP27	PDS5A	CHL1	CNEP1R1	TBX18	CERS6	RGS4	DCUN1D4	CCR9	PPP3CC	DTX3L	EPB41L2	KRAS	KRTAP4-11	BBS4	PEX10	PRELID3A	ISYNA1	KRTAP19-1	TAF5	CHL1
CYBRD1	KCNB1	RXFP1	FCRLB	MRTFA	SMIM22	KLHL23	TRMT1L	BBS4	NCALD	MSRB3	CHL1	AKAP9	SCD	BBS4	TEX30	ZNF441	VTCN1	TFIP11	OTUD6B	TBPL1	SEC23A	PTPN21	FSBP	POC1B-GALNT4	FMNL2	DENND2C	CCT8	NAP1L3	GULP1	WISP2	KRTAP4-9	CDC5L	SLMO1	RSPO1	MCOLN3	CCL7	ATL3	MCOLN3
BRMS1L	CLOCK	SYT6	CARM1	ADGRA2	ZNF331	CREBL2	FAM19A5	RPL15	TSNAX	CPXCR1	RXFP1	TMEM106B	EVI5	CDC5L	RP11-17M16.1	CCDC191	AP4B1	WDR33	RAB5A	RXFP1	PPP4R2	DNAJC3	ARAF	MPHOSPH10	INO80D	KDM2A	HENMT1	AGXT2	ACSS1	ELF1	ANO6	RPL15	TTC36	FAM129C	ERBIN	AC097381.1	TFAP2A	ERBIN
EZH1	RUFY2	ZNF331	MLEC	ZNF740	BLVRA	PFKFB3	TSTD3	CHL1	DHFRL1	SYNCRIP	SYT6	GPR83	C17orf100	RPL15	DLK2	RANBP10	MED27	C1orf158	ANKS1B	CREB3L2	HMGB3	QKI	MYPN	CHMP2B	SOX21	GNAI1	ZNF534	NLRC3	BBS4	SLCO3A1	LMBRD1	CHL1	PXDC1	HTR5A	RXFP1	ZNF367	BTF3L4	DPYSL5
PTHLH	ARHGAP12	SLC52A2	CRISPLD2	SLA	GALNT14	GATA6	CBFA2T3	ISYNA1	MEAF6	SLC16A14	SMIM22	LMO3	AHNAK	CHL1	CHIC1	ACSL4	ALPK1	WFDC12	CIAO2A	ZNF331	CCNJ	RIC1	HPGD	DEFB134	RAPH1	PDLIM5	AL353698.1	CWC27	RPL15	FXR2	MAP7D3	ISYNA1	HTR5A-AS1	HSD3B7	SMIM22	UROS	ZC2HC1C	RXFP1
NKIRAS1	KCNK10	BLVRA	HIF1AN	JHY	ADM2	DCDC2	NR2C2	TBPL1	CCT7	MTM1	ZNF331	RAMP3	SLC7A13	MCOLN3	TRAPPC3L	TRAPPC10	DGAT2	LPPR1	CEMIP	ADM2	NR5A2	CCNJ	ETF1	CYB5A	SYBU	CABLES1	TMEM27	AKAIN1	CHL1	ISX	ETFRF1	TBPL1	ADAM15	NPTX2	ZNF444	SNN	SREK1	SYT6
SERP1	STK17B	GALNT14	NFIC	PLEKHA1	GMDS	CCNJ	LRP1B	ERBIN	PCNP	HOXA4	BLVRA	ZHX1-C8ORF76	BCLAF1	DPYSL5	HIST1H2AE	SLC24A2	MEST	C11orf53	EIF2S2	VTCN1	ERRFI1	PCMTD1	DTNB	CLEC4C	MLLT3	SLC12A2	PDIA6	ANKRD42	TBPL1	SORBS3	KRTAP4-8	MCOLN3	RASL10A	TMEM8A	ZNF331	CHCHD3	PHF20	SMIM22
C7orf43	PDCD1LG2	PTPDC1	TNRC6B	HOMER2	VTCN1	HOXB6	PLD1	DPYSL5	CRTAC1	PCDH17	GALNT14	NLK	RB1	KREMEN2	AGBL3	TPMT	CDC6	COMMD8	XPO6	UXS1	APOO	CFL2	CHST9	FUT9	RIMKLB	PRMT8	RARB	GRIA4	ERBIN	FKBP5	SORBS3	ERBIN	CHST1	BTBD2	SLC52A2	ACTL8	TTPAL	ZNF444
MAP3K2	ZFYVE26	IGFBP7	CBX6	MFSD13A	SPAG6	TSPAN12	GAN	KREMEN2	DLD	FAM71D	GMDS	RP11-160N1.10	PRKX	RXFP1	CTSE	SMAD2	DAXX	KRBOX4	RUFY3	ALPK1	VASH2	GPM6A	NOL8	CXorf58	ARID2	MPP5	EBPL	SPTSSA	DPYSL5	SHISA9	C4orf33	DPYSL5	SNX25	POLDIP3	BLVRA	CTD-2260A17.2	NAV2	ZNF331
PLEKHA3	RAB22A	ADM2	C20orf112	CRLF2	ALPK1	DDX19B	SNX16	RXFP1	MLANA	ZNF14	VTCN1	TRMT61B	DDX58	CREB3L2	RAD54B	ETV1	AP4S1	NKIRAS2	HIC2	TBC1D1	SERPINI1	ARHGAP6	KDM2A	BRIX1	ERP44	F2RL2	C6orf123	MBNL3	RXFP1	CDC40	ZNF174	KREMEN2	RAB11B	RASL10A	GMDS	APOLD1	USP49	SLC52A2
C1orf63	SLC40A1	AP4B1	ZIC4	LRRC8A	MEST	PACRGL	HOXA5	SYT6	NYAP2	PSMD14	AP4B1	ZNF273	G3BP2	SMIM22	TMEM209	ELMSAN1	SPECC1L	C6orf89	TBC1D5	CDC6	PAPD5	TFAP2A	LRRC42	POLR2F	NR2C2	TRIM46	VPS52	ZFP91	SYT6	VPS41	BTD	RXFP1	ITPKC	MBD3	VTCN1	PPP1R3B	CERS6	BLVRA
DERL2	REEP3	SPAG6	AGO2	PPP6R1	TBC1D1	DIRC2	ST6GALNAC5	SMIM22	PLEKHF2	ATP1A2	SPAG6	KIF4A	UBE2J1	ZNF331	UBE2V2	TAOK1	RND3	SLC25A22	HNF1B	DAXX	PTHLH	SLC35B4	HVCN1	LYAR	FRY	NR1H2	UBE2V2	ALMS1	SMIM22	PALM2	BAZ1A	SYT6	KLC2	RPL27A	AP4B1	GDF11	ZNF367	GALNT14
PFKP	RRAGD	YME1L1	DBNL	DCSTAMP	CDC6	LARP4	HOXB6	ZNF331	POTEF	PLXDC2	YME1L1	AC027307.3	NCOA1	SLC52A2	PMS2	USP25	UQCRB	MT1H	RSPRY1	SPECC1L	RECK	BAP1	GPAT3	MBIP	SLF2	FAM193A	CDADC1	SH2D2A	ZNF331	COL6A3	GLDC	CREB3L2	CD79B	HPR	YME1L1	ORC5	MID2	PTPDC1
GUCY1A3	TBC1D9	MED27		TLE1	MYBPC1	LIN28B	SNX24	PTPDC1	TDP1	MLANA	UXS1	ORMDL1	ATAD1	BLVRA	HSD17B3	HSPA1A	CCDC88A	FAM187A	PTPN12	TGM6	GTF2E1	MSN	PDLIM5	AL050303.1	LMO7DN	SSBP2	CDK6	EXT2	GALNT14	FAM167A	ZFYVE26	SMIM22	ZNF346	HP	UXS1	UFM1	IQSEC2	ADM2
FBXO48	CFL2	ALPK1		FLAD1	AP4S1	MAP3K1	AQP4	ADM2	SHC3	JMY	ALPK1	MRGPRX3	CEP85L	GALNT14	ETV1	CHAC2	SMARCAD1	ARRDC2	SNRNP27	RND3	TMEFF2	FBXW7	STON2	CXCL2	RAB9A	RNF165	GFRAL	RIMBP3B	PTPDC1	HOXB8	GRK2	ZNF444	AL645728.1	KRTAP10-1	MED27	KLHL3	IQGAP1	GMDS
RHOC	PTPN4	DGAT2		KIAA1211	SPECC1L	ZNF385D	PTPRG	VTCN1	TMEM123	CCNT1	DGAT2	MBL2	CCDC88A	PTPDC1	RILP	C10orf90	CDC27	IL1F10	ZNF322	CCDC88A	YWHAG	TRIM33	PCYT2	FAM3C	KCNQ3	CACNA1F	MRPS18A	DNAJC21	VTCN1	MAT1A	ZNF264	ZNF331	FAM129C	NME3	ALPK1	MUSTN1	RFWD3	VTCN1
FJX1	AAK1	AKR1C3		AKR1C3	RGS5	POLR3D	IGF2BP3	SPAG6	CMAS	ZNF792	MEST	GNA12	ADAMTS3	ADM2	OSTN	ZFX	TRDN	FXYD2	AHCYL1	SMARCAD1	RASSF8	CNOT6	CABLES1	GUCY1B3	PHIP	GRM4	FAM86B2	CPA6	AP4B1	MCAM	CFHR5	SLC52A2	ADAMTS13	SSTR3	DGAT2	APTX	ZFAND5	AP4B1
FAM45A	SACS	TBC1D1		PLTP	CD6	SENP6	IGF2BP1	YME1L1	ZRANB1	PLEKHF2	CDC6	CXCL11	PCDH17	VTCN1	SPACA1	PCDH11Y	CNTN1	DHX32	CALB1	ATAT1	RAP2C	PRTG	KAT6B	PLAC1	TMEM196	CLRN1	LYPLA1	HMG20A	SPAG6	LIAS	TDRD1	BLVRA	AL009178.1	C21orf58	MEST	MRPL36	TCF7L2	SPAG6
MASTL	PKD2	CDC6		DGAT1	UQCRB	KCNJ2	GALC	UXS1	NAAA	GNAO1	MYBPC1	FGF16	PAK4	AP4B1	GRB2	LRRFIP1	RNF213	IL22RA2	MEA1	PIWIL3	ZFAND6	RPS6KB1	GOLGB1	OR4C6	SOCS6	ASIC1	IYD	GABRG2	YME1L1	KLHL24	CDO1	GALNT14	GRIN1	MAP3K9	CDC6	PPP1R12B	GOSR2	YME1L1
ZNF367	ZNF827	DAXX		ADO	CCDC88A	GLTP	RNF10	MED27	PTS	PAK3	AP4S1	LYRM5	GALNT7	SPAG6	RP11-366L20.2	PBRM1	ATF2	RP9	NSL1	PMEPA1	PRKACB	WASF3	TBC1D10C	KCNMB2	WDR26	AURKB	GNG10	STAM	ALPK1	TPST2	ATP2B1	PTPDC1	PLA2G2C		DAXX	GDNF	CXADR	UXS1
EPHA4	MAP3K2	MYBPC1		NCOR2	ATAT1	CALM1	MAPK8	ALPK1	HIST1H2BH	SMAD5	SPECC1L	RNF141	ANKRD17	UXS1	TNFSF14	ZNF493	WNT5A	PTPN12	PKIA	COLEC11	PTPN21	KDM7A	TMEM204	EPCAM	BCL6	ITCH	KLHDC1	RBL2	DGAT2	KLHL18	PANK3	IGFBP7	SETD8		MYBPC1	RP11-676J12.7	TEAD1	MED27
PFN2	NAPEPLD	AP4S1		DESI2	PMEPA1	ZDHHC21	NKAPD1	MEST	SLC25A13	PCDH8	NABP1	SLC7A13	ITPK1	ALPK1	SLC17A1	TRIM5	CD101	HHEX	CIPC	IFT43	C16orf52	ELL2	MEGF10	SOX21	ANO5	CEP41	C14orf119	GCLM	MEST	HNRNPC	ELF1	VTCN1	SLC35C2		AP4S1	GNPAT	VGLL3	DGAT2
ZNF800	EPHA4	SPECC1L		SF1	CREB3L4	ERI2	RCC2	TBC1D1	SKAP1	SMARCD2	RND3	HLA-B	ZBTB43	DGAT2	CCDC70	NOP2	S100PBP	LRRC36	WDR33	CDC27	NOG	ATXN1	MPP5	CRADD	PGS1	SLC20A2	CR2	NPR3	TBC1D1	DHTKD1	E2F5	SPAG6	NKX2-1		SPECC1L	SFT2D2	SSBP3	MEST
ARID4B	FAM45A	TGM6		FOSB	CDC27	IGF2BP1	PPP1R15B	CDC6	ZSCAN18	UTP15	UQCRB	ALDH3A2	ZHX1-C8orf76	MEST	SPRY2	NUP58	ARMCX4	UBTD1	GABPA	SYT14	MMD	SYNJ1	PPFIBP2	FAM173B	RBPJ	DDX6	PYROXD2	PCP4	CDC6	CNP	EPDR1	MND1	MPP3		TGM6	CXorf61	ATXN2	AKR1C3
RNF128	EPHA5	NABP1		C21orf62	SYT14	LRIG3	GPRASP1	MYBPC1	CRHBP	HECA	ABHD14B	RAP2A	CNR1	TBC1D1	LHFPL5	CLCC1	BIRC2	RHCE	NPAS3	PNPLA8	CNN3	FAM126B	RXRG	DCP1B	JAG2	KLHL3	TPMT	ST13	DAXX	TMPRSS11BNL	ASTN2	YME1L1	GRB7		RGS5	NUDT13	JAZF1	TBC1D1
CENPQ	GPR6	RND3		CREB3L1	PNPLA8	DDX19A	ARHGAP28	AP4S1	PABPC3	HEPHL1	CYB5D2	MTHFD2	RALGPS2	CDC6	TMEM144	TBL1XR1	TMCO1	C10orf129	PRX	ARHGAP22	IMMP2L	MIEF1	ENC1	MELK	GABRB2	ALG13	XRCC5	RAP1A	MYBPC1	PFKM	GALR1	UXS1	DAPK3		CD6	CC2D2B	PURB	CDC6
CHRM2	E2F1	RGS5		ADPRHL1	MYH10	RXFP2	RDX	SPECC1L	ZBTB8A	DCDC2	ST3GAL4	PNRC1	CALD1	DAXX	TIMP3	DEFB110	ZNF620	PATE3	TRAF3	MYO1A	FLI1	MBNL3	PPDPFL	DPPA4	BTAF1	ABCG2	RAP2C	GABRG1	AP4S1	EIF1AX	LMAN1	MED27	GZMM		UQCRB	AC002451.1	DPH3	DAXX
E2F5	AKTIP	UQCRB		KNOP1	GP6	ZBTB26	SFMBT1	TGM6	KIAA0101	MEAF6	CCDC88A	ANGPTL5	PHYHIPL	MYBPC1	WDR41	SEMA3A	MYPN	C8orf33	TEX30	C19orf12	MCFD2	CSNK1G3	R3HCC1L	RPN2	VAV3	IKZF3	NDFIP1	LEPROTL1	SPECC1L	CYP46A1	ANKFY1	ALPK1	RSPO1		ABHD14B	IDNK	ARID4A	MYBPC1
DUSP2	FCHO2	ABHD14B		NOL4L	TRDN	LOR	LCOR	RND3	MYH10	SEMA4F	SMARCAD1	DONSON	STAU1	AP4S1	SETD9	NETO2	SLC5A1	ZNF544	BMP2	C9orf72	CRKL	KHDRBS1	BRSK2	ASAH2B	U2SURP	PDLIM3	SRD5A3	SLCO4C1	TGM6	XKRX	STYK1	DGAT2	ETS2		CYB5D2	DRP2	MIER3	AP4S1
PBX3	USP46	CYB5D2		HAND2	CLIC5	PSMD11	NRAS	RGS5	AC079210.1	MAPK6	CREB3L4	PSG1	LYRM2	TGM6	GLT6D1	SEC23IP	CHST9	EIF2S2	HK2	THTPA	LBR	RTF1	SLC47A2	EIF1	FAM126B	VPS50	MTCP1	AHCYL2	RND3	DCAF12	BTN1A1	MEST	ASB13		ST3GAL4	NT5C1A	HMBOX1	TGM6
C11orf30	NFAT5	ST3GAL4		CRISPLD2	ARHGAP22	TMX1	FNIP1	CD6	ZNF225	IRAK1BP1	COLEC11	SMIM7	SINHCAF	NABP1	AC069547.1	ISPD	CACNA1G	RNF222	ASXL3	CNTN1	ELAVL2	ELMOD2	FAM193A	LRRIQ4	PNRC1	ANKFY1	C1orf52	TASOR	RGS5	DPY19L3	UBN2	AKR1C3	MDM4		SMARCAD1	CLEC10A	RC3H2	RND3
RGMB	C2CD2	CCDC88A		STRA6	MYO1A	TOX3	NAP1L1	UQCRB	TGFA	CPEB2	PNPLA8	SERPINE2	ANKRD44	RND3	AKAP4	SPRY2	SEMA5B	PITPNB	EMC3	RNF213	SESN1	MCFD2	STOML1	IDO1	ANKFY1	GRIA1	CSHL1	TFPI	CD6	RNF152	YLPM1	TBC1D1	GATA2		ATAT1	ZKSCAN2	ARHGAP19	RGS5
ZNFX1	RNF128	CDC20		AGRN	C19orf12	PANK2	PHF8	ABHD14B	RP11-169F17.1	DTNA	MYH10	CENPL	GOLIM4	RGS5	ISCU	FUZ	UBE2L3	ZNF615	ZNF12	COL25A1	ZEB2	CRKL	PRDM11	PGS1	HDGFL3	TPI1	SULT1A1	PKP2	UQCRB	TCEANC2	TRIM10	CDC6	AC132192.1		CDC20	RP11-159G9.5	SPRED1	CD6
SLC17A7	EZH1	PMEPA1		CCDC77	C9orf72	NCS1	SEMA3A	ST3GAL4	DEDD	PITPNC1	PSMC3IP	NUMB	NDUFB6	CD6	AC015987.2	SP3	SAMSN1	SGMS1	MBLAC2	CD101	YPEL2	TENT4B	USP3	VAMP2	C8orf34	GSN	MAGEA3	NSF	CYB5D2	KAT7	ALDH5A1	DAXX	AP2A2		PIWIL3	CLPTM1L	BORCS7	UQCRB
MYT1L	RGL1	COLEC11		AGO2	CNTN1	ACSL6	MAP3K1	CCDC88A	GRPEL2	PHACTR2	TRDN	PPP1R1C	PPP2R5E	UQCRB	TNFSF10	FNDC3B	E2F8	TCF3	TM4SF20	LHX8	SMIM5	MPRIP	GRIA3	FAM69C	NR3C1	TRPV3	KIAA0226L	FAM19A1	ST3GAL4	POLH	ZC3H12B	MYBPC1	MYCBP2		PMEPA1	NFATC2	CRKL	ABHD14B
ARHGAP12	MKRN1	SYT14		CRTC1	RNF213	POTEG	HAND1	SMARCAD1	AC022498.1	IL7	CLIC5	HS3ST5	UQCRB	ST3GAL4	ATP2C1	DENR	NOL8	FFAR2	CDH17	S100PBP	MSN	PPP4R2	NOL4L	TMEM196	PHF13	TMEM218	AKR1B15	FKTN	CCDC88A	ORC2	TLL2	AP4S1	NRP1		COLEC11	ZNF501	KLRC4-KLRK1	ST3GAL4
DYNC1LI2	ITPRIPL2	PNPLA8		TMC8	ATF2	RCC2	DCDC2	ATAT1	SDPR	EML1	ARHGAP22	AL138847.1	SLC12A6	CCDC88A	PIGV	SERTAD2	GNAI1	SEMA4A	UBTD1	CHIT1	KDELC1	MGAT2	RIT1	RNF152	PREX2	SP6	MAGEA6	RPTN	SMARCAD1	ZNF280C	PDE1C	SPECC1L	CARKD		SYT14	FFAR3	KLRK1	CCDC88A
TGFBR2	ZNF367	CLIC5		ADAM22	WNT5A	PPP6R2	VAX1	PIWIL3	SH3GL2	VASN	PIK3CB	TRA2B	NR2E3	SMARCAD1	AC024940.1	RAB22A	NBPF3	CPB2	C11orf53	CERS6	RP6-24A23.6	FAM122C	TTN	C1orf143	ZSWIM6	UTY	FKTN	CCDC157	CDC20	NCOR1	DPY30	TGM6	RIMS4		PNPLA8	STK16	MAMSTR	SMARCAD1
BAMBI	PLEKHA3	ARHGAP22		BIN3	CD101	POTEM	DENND6A	PMEPA1	SLC6A7	SERINC5	C19orf12	ACBD3	LRRTM2	ATAT1	AGAP10	DLK2	MAPRE2	CYP3A5	RNF222	CAPG	SLC14A1	NFIA	POLD2	TEX36	OSBPL11	OR2L5	NR1H4	UBE2V2	PIWIL3	BEND6	DYRK1A	RND3	HTR5A		MYH10	GPR42	SH3BP5	PIWIL3
VLDLR	ANKIB1	MYO1A		CLIC5	TDRP	SERP1	ZNF850	CREB3L4	FAM218A	CAVIN2	ANKRD26	CFL2	C9orf40	PMEPA1	STK31	WDR33	PDLIM5	PLA2G1B	CCM2	FSBP	PSAT1	NOVA2	DOK7	MCM6	CDYL2	NFATC2	TNFAIP8L1	TMPRSS15	CREB3L4	UBN2	GFOD2	RGS5	C9orf69		PSMC3IP	LSM1	CORO2B	PMEPA1
CLIP4	REST	PIK3CB		ZFPM2	NAA10	BACH1	GTF2A1	COLEC11	LINGO2	C1orf94	THTPA	FLJ20306	PSG1	CREB3L4	KIAA1407	RABL3	STON2	RAB1A	ZMYND8	ARMCX4	RBFOX3	SUSD5	CDH13	U2SURP	PLCXD1	ARHGAP45	ZNF124	SLC13A4	COLEC11	DTWD2	HLA-DRA	CD6	ICA1L		GP6	GNPDA2	RAB10	COLEC11
RGMA	KLHL28	C19orf12		ZNF865	NSUN4	CDKN1B	TMEM121B	IFT43	MTTP	PNRC2	NOXA1	STRIP2	NUFIP2	CDC27	RP11-664D7.4	SLC44A1	GUCY1A1	ZNF267	PTGFR	ATF7IP2	EPS8	FEZ2	PAX1	IKZF2	MRS2	EPB41L1	CASP14	NEDD4L	IFT43	RALBP1	LOX	UQCRB	FEV		ARHGAP22	HNRNPA0	HSF5	IFT43
FAM219B	KIAA0513	THTPA		TMEM183A	ARL8A	HMGA1	ACER2	CDC27	MSRB3	HIVEP1	RNF213	BCL2L13	NECTIN2	SYT14	AGO3	TMEM220	INTS11	CDC23	FFAR2	BIRC2	CEP41	PRDM16	LIF	C14orf119	VAX1	HAL	C11orf34	RPS6KA5	SYT14	ZBTB20	EEF1AKNMT	ABHD14B	HSD3B7		MYO1A	TMEM9B	NACA	CDC27
ITPRIPL2	FBXL5	CNTN1		LEFTY2	ARMCX4	NME4	P2RY1	SYT14	DIRC1	MEF2C	COL25A1	TRMT10B	SLC39A10	PNPLA8	FSBP	FSBP	SLC12A2	PPP2R2D	CCNT2	ZNF620	TMOD3	LRP1B	CLCNKA	TMEM18	POLR2F	EPS15L1	RP11-247C2.2	POU2F1	MYH10	ATXN1L	HELQ	CYB5D2	KIF18B		PIK3CB	TNFAIP1	DRP2	SYT14
FGD4	NCOA3	RNF213		CTBP1	ATF7IP2	PARD6B	OPA3	PNPLA8	NOX4	PTGIS	KLK2	CD2AP	BCAR3	MYH10	ZNF774	SPOPL	CMPK2	PI4K2A	GPR35	ANKRD11	MARCKS	PPP2R5E	DDX11	VAPB	LRRIQ4	SLC4A7	DMTN	PAFAH1B1	GP6	PLCE1	CTBS	ST3GAL4	AGFG2		C19orf12	TPT1	TES	PNPLA8
ATG16L1	CCND1	COL25A1		IYD	BIRC2	ING5	TRMT10A	MYH10	PCDH8	RUNDC3B	ATF2	WHSC1L1	ZNF99	PSMC3IP	AGAP9	APBB2	GOLGB1	ZNF599	PAPPA	ARAF	DNAJB5	PTPN14	SLC20A2	HDGFRP3	FAM184A	ATPSCKMT	ATF3	CHST15	TRDN	CDKN1B	ZKSCAN2	CCDC88A	EPN2		C9orf72	LHFPL3	MARF1	MYH10
FAM210A	USP3	ATF2		FSCN1	TMCO1	CASK	SRRT	PSMC3IP	OPALIN	CD47	WNT5A	HHIPL2	SEMA3A	TRDN	DKFZP434H0512	SNX16	SSBP1	CXorf58	SGMS1	ATP1A3	XKR8	OSTM1	DDX56	RORA	PPM1A	TOP1MT	GH2	ACTR3C	ARHGAP22	FRMD3	GNB4	SMARCAD1	RCC2		THTPA	EMP1	CYLD	PSMC3IP
RRAGD	FRMD6	WNT5A		RUNX1	ZNF85	GPCPD1	NXPE3	GP6	GNAO1	HTR2C	CD101	RPAP3	CAPRIN1	CLIC5	SPOPL	ATP2C1	ZNF74	VPS52	COMMD8	MYPN	RANBP10	CDK17	DDX6	CCDC127	SESN3	CDK8	APOBEC3H	HENMT1	CD48	ARHGAP19	POLQ	ATAT1	BANP		CNTN1	CC2D2A	DHRS12	GP6
RASL11B	VANGL1	TDRP		ACO2	ANKRD11	TMEM245	ELAVL4	TRDN	AC008964.1	HS3ST3B1	TDRP	GNPTAB	SERPINE2	ARHGAP22	ZNF300	EGR3	C20orf141	SEC24C	RRAS2	ETF1	PRDM16	FRMD6	KLHL3	AL353698.1	ELK4	LSR	APOPT1	RNF217	MYO1A	ANKFY1	NME4	PIWIL3	RAB36		NOXA1	MMS19	CD274	TRDN
KCNK10	ZFYVE9	LHX8		SLC6A8	SNX12	HOXB1	CCDC47	ARHGAP22	SRPX	CMIP	NAA10	DDX58	ERI1	CD48	YAF2	NETO1	ENC1	AC117395.1	SEMA4B	STK3	ZNF532	RBSN	FGF1	PDGFRL	CLEC4C	SLC9A8	FGF1	LPAR1	PIK3CB	FSD1L	POU2F1	PMEPA1	PTTG1IP		RNF213	NUAK1	MRPL34	CLIC5
CDC37L1	RPS6KA5	S100PBP		HPSE	ARAF	ICOS	NTN4	CD48	SYCP3	PTBP3	S100PBP	TNFRSF19	TRIM2	MYO1A	AGAP7	RGS7BP	GLMP	SLC35A3	SPIN1	CHST9	C6orf120	JAKMIP2	ALG13	RUNX2	SVEP1	KCNC2	PKP2	CASD1	C19orf12	SHISA6	KTI12	CREB3L4	AL590483.1		COL25A1	ALPK3	HSPA12A	ARHGAP22
CROT	ATXN1L	CERS6		PLXNA2	ATP1A3	BCAT1	PRKG1	PIK3CB	SMARCD2	C2orf88	CHIT1	TNFSF10	NLK	PIK3CB	AGAP5	PMP2	R3HCC1L	OTX2	MASP1	CHD1L	NOVA1	PIK3CA	ZNF451	HIST1H3C	HERC2	KCNJ3	CSH1	RARB	ANKRD26	SNX30	OCSTAMP	COLEC11	LRRC4		KLK2	TEX26	SPDYA	CD48
SLITRK3	CAMTA1	NSUN4		POLL	PGAP2	GAN	GPATCH2L	C19orf12	KITLG	MAP1B	NSUN4	C9orf170	GPR83	C19orf12	AGAP8	ZNF99	BRSK2	PIEZO1	TENT5A	PTK6	LPAR1	CCDC177	DCSTAMP	C13orf45	TMPRSS15	SOX5	JAK1	VKORC1L1	C9orf72	IGF2BP2	CDC40	IFT43	AC135983.2		ATF2	MAPK13	TET3	MYO1A
NUP35	ATG16L1	PROZ		ELN	ADGRE1	DIP2A	VSNL1	ANKRD26	KCNJ16	CASQ2	ARL8A	PHYHIPL	EPHA5	ANKRD26	CCDC91	TMEFF1	LTA4H	EXO1	RAB1A	MCMBP	USP27X	ARIH1	BCS1L	ZNF493	KCNMB2	PTGES3L	C21orf49	PTPN14	CNTN1	PAPD4	CDKN1B	CDC27	TMEM200B		CTHRC1	TSPAN11	SAP130	PIK3CB
PRRG1	LRIG1	ARMCX4			FLII	DERL2	DIP2A	THTPA	RMDN2	TRIM13	CSE1L	SOCS2	LIN28B	THTPA	AGAP6	AIMP1	CHRND	CDC14A	PITPNB	NOL8	LIN7B	ATP11C	LOC100288966	NRBF2	KBTBD2	GPR1	CHST15	LYPLA1	RNF213	PPAP2B	ADAMTSL1	SYT14	NFAM1		WNT5A	GMPR2	KIFC3	C19orf12
FICD	ZBTB4	TMCO1			MYPN	FAM222B	CASK	CNTN1	MRPS35	SLC16A7	CAPG	TBC1D8B	NRG1	CNTN1	ZNF506	TSPAN2	CNOT10	SLC9A3R2	BDP1	KDM2A	B3GNT1	PPM1F	EME2	RNF146	EPHA5	ZNF484	FAM180A	CD200R1	ATF2	PROSER2	C14orf119	PNPLA8	DOT1L		CD101	TMEM110-MUSTN1	ACLY	ANKRD26
STAT3	SAMD12	BIRC2			RAB34	SCHIP1	PACRGL	RNF213	ZNF14	MBLAC2	ALOX5	ID2	CUL2	RNF213	AGAP4	THUMPD3	CACNA1F	UBIAD1	PALD1	GNAI1	LCA5	RAP2C	LMNA	VIP	DIP2B	JRKL	RIMBP3	NME6	CTHRC1	ATP2B1	SKA2	MYH10	BRSK1		TDRP	ST8SIA1	HNRNPA0	C9orf72
DDHD1	HSPA8	APOM			LINC02210-CRHR1	RGL2	TRERF1	COL25A1	C2orf88	PGPEP1L	TMCO1	TEFM	NUTF2	COL25A1	CXCL11	YPEL2	BMPR1B	ZNF23	SEC24B	MAPRE2	OSTM1	MMD	ABCG2	YEATS4	ZNF670	PTER	RIMBP3B	KTN1	CD101	AAK1	RDX	GP6	KDM6A		LHX8	FAM84B	PRKCA	THTPA
HOXB13	RASGRF2	SNX12			STK3	AQP4	FRMD4B	KLK2	GTF2E1	IRS1	ZNF620	STAU1	DNHD1	KLK2	NOP2	LYN	TTN	2022-12-01	TNPO1	GPAT3	WAPAL	CHN2	UBE2V1	N6AMT2	PCDH18	CDSN	DNAJC25	UNC5C	LHX8	TWF2	OSTC	TRDN	CLPP		NAA10	MARC1	ELL2	CNTN1
CMTR2	ELK4	ARAF			SLC5A1	ERG	POLR3D	ATF2	ZNF83	CMAS	ZNF85	TFEC	PNRC1	WNT5A	RP11-169F17.1	DEK	DNAJC6	PNMA1	MTX3	GUCY1A2	PAIP2	PHF21B	TRMT2A	LGALS3	KDM6A	FAM13A	GLRA3	LRIF1	S100PBP	AOX1	PHF8	CLIC5	ZNF554		CHIT1	TMEM178B	GXYLT1	RNF213
COX8C	EMSY	ATP1A3			TMPRSS3	FAM127B	MECP2	CTHRC1	SEPT7	TRAK1	SNX12	SCD	UNC80	CD101	ZC3H12B	DSCC1	KANK1	ZNF655	ERLIN1	PDLIM5	ZNF131	SULF1	GRIA1	GABPA	R3HDM1	RTN3	DNAJC25-GNG10	THBS1	CERS6	PRDM4	HOXA10	ARHGAP22	CD7		NSUN4	GATC	GPR176	COL25A1
SEMA4B	BCL11B	PGAP2			CACNA1G	EXOC5	CEP350	WNT5A	2022-09-15	TPRG1L	ARAF	RB1	PON2	NAA10	ROCK2	LRP6	C16orf95	ZNF616	ING2	STON2	NTF3	ARL2BP	GSN	FOXJ3	ZBTB14	CNOT1	ZSWIM7	PHF6	NSUN4	SYNCRIP	CNTN3	MYO1A	RASL12		ARL8A	PIK3C2A	LOC389199	KLK2
F3	NABP1	ADGRE1			PTK6	SDCBP	EPHA7	CD101	DKFZP667F0711	BRD3	ATP1A3	CTAGE6	TPPP	CHIT1	TCF15	MSANTD3-TMEFF1	CCDC51	FAM96A	GTF3C2	CABLES1	CRTAP	ADIPOR2	TRPV3	CXADR	PPAT	MZF1	MED20	NDFIP1	CAPG	FOXP4	PLEKHB1	PIK3CB	WDR81		CAPG	CD274	MTA3	ATF2
CFL2	GLIS3	FLII			E2F8	GRPEL2	DYNC2LI1	LHX8	RPL24	POTEM	PGAP2	CTAGE15	CHSY3	CERS6	ANKRD66	AMACR	CDH13	DPT	OSBPL3	C19orf47	CDK17	ZNF532	PCID2	RP11-1102P16.1	PPIL6	SLC7A8	POTEE	TANC2	ATF7IP2	SCN3A	AMER1	C19orf12	IBA57		FSBP	CEP170	REPIN1	WNT5A
CTSA	KMT2B	LMNTD1			MCMBP	RSPO2	MAP4K3	NAA10	TCEA1	KMT2A	ADGRE1	LIPT2	RABEP1	NSUN4	PLEKHS1	ZBTB20	NDUFB3	TMEM107	FAM102B	GUCY1A1	SNAP25	PHACTR3	KCTD1	PRNT	ZNF518B	ARMC8	CREB1	WNK1	BIRC2	NMNAT2	TP53INP2	ANKRD26	C14orf180		ALOX5	JMY	WWOX	CD101
FCHO2	ZNF512B	MYPN			LRRC39	SOCS2	BRAP	S100PBP	CDX2	MAGEA10-MAGEA5	FLII	EIF3M	PPM1K	PROZ	RRAS2	CYP26B1	CEP41	GPR113	EFCAB11	ZBTB7B	BNC2	RASA2	SP6	FAM96A	SLC9A6	AEBP2	GABRG1	IDS	TMCO1	ZC3H6	FSD1L	C9orf72	AL139099.1		BIRC2	ONECUT2	TMEM37	LHX8
NABP1	FSD1L	KIF22			NOL8	FAM127A	ABL1	CHIT1	RP11-1102P16.1	DMXL1	MYPN	CHRM3	SLC7A1	CSE1L	NUPL1	GRIA3	SLC20A2	FAM134B	NSF	SLC12A2	SLC35F4	ZNF711	UTY	YWHAB	ABCA5	PSME3	SAYSD1	SCAMP1	ZNF620	YPEL2	CIP2A	THTPA	PLCXD3		TMCO1	C15orf52	HMGN3	S100PBP
CD69	VASH2	RAB34			ELOVL1	GALC	PHF20	CERS6	CASQ2	DHFR2	KIF22	GABRG3	ITGA6	ALOX5	OSBPL9	FRMD3	DDX6	AIMP2	ZNF397	KAT6B	ASF1A	SEMA6D	PRSS36	VEPH1	THUMPD2	MGST1	TPM4	SRD5A3	ANKRD11	CLTC	CAMLG	RNF213	PFKFB3		ZNF620	MGAT3	ZFPM2	CHIT1
ZFP3	RBL2	KRT8			DENND2C	ABCB9	RASSF3	NSUN4	CD200R1	DHFR	RAB34	GABRA1	EFHD2	ARMCX4	TM2D2	RAD54B	KLHL3	NFYB	ZFYVE26	PLEKHA5	GIT2	VLDLR	ARHGAP45	SMAP2	SMC6	ZNF248	AC026703.1	KLHDC1	ATP1A3	KDM5C	KRAS	COL25A1	OPRL1		ANKRD11	TSSC4	RBM20	NSUN4
SQSTM1	STXBP5	LINC02210-CRHR1			KDM2A	MAP4K3	CREBL2	ARL8A	ZNF675	ZDHHC15	KRT8	SEPP1	WNK1	ATF7IP2	C19orf69	TM2D2	CUL3	SLC22A16	XPNPEP3	GOLGB1	CCDC82	IGSF10	EPB41L1	C9orf72	COL21A1	MED24	SYTL4	MTMR9	ADGRE1	RP11-10A14.4	ZNF596	KLK2	NTN1		SNX12	IGJ	LTN1	CSE1L
E2F1	AGTPBP1	ETF1			LRRC42	TMEM143	KCNJ2	PROZ	CDV3	MAGEA5	HPGD	UBQLNL	SEPT2	BIRC2	GTPBP2	LRRC59	DIS3L2	POLR3GL	TOM1L1	MAN2C1	TCAIM	WNT16	EFTUD2	GBAS	MBIP	RAD23A	RPN2	PSME3	FLII	DCX	SERPINB9	ATF2	SLC43A2		ARAF	AL021546.6	PKP4	CAPG
LIMA1	MFSD8	DTNB			ATPAF1	IQCJ-SCHIP1	RASGRP1	CSE1L	DDX43	C6orf120	SLC5A1	TBC1D32	AKAP9	TMCO1	CASP3	TOGARAM1	ATP5F1A	FXYD6-FXYD2	WWTR1	CYP3A7-CYP3A51P	NRG1	CBL	ACTN3	DYNLL2	DYNC2H1	PKIB	NANOS2	THAP6	MYPN	KIAA1468	STARD7	CD101	JMJD4		PGAP2	PIK3R6	RUBCN	ALOX5
PLSCR4	FAM126B	STK3			MAPRE2	POTEE	ZNF281	CAPG	ZNF655	CLEC4D	CACNA1G	DPF3	SESN3	APOM	CDKN2B	ZNF546	SAMD14	ZC3HAV1	FAM168A	TBC1D10C	ADIPOR2	EPS8	ARHGAP20	OSTN	SLC44A5	CDC42EP3	LIX1	HDAC2	VSX1	CSNK1G3	PCDH19	TDRP	AC110781.3		ADGRE1	KLRK1	KIF21B	ATF7IP2
FBXL5	CMTR2	SLC5A1			ARHGAP19	TBPL1	HIP1	FSBP	ZNF501	TDP1	NKX3-1	AGPAT9	SLC24A2	ARAF	CWH43	PANX3	SEC14L3	DUSP13	HMX2	ZNF74	PPAPDC2	NANOS1	ZFYVE19	GCLM	GUCY1B1	WWP2	CNOT2	HSD11B2	RAB34	KIF6	STON2	LHX8	GGTLC3		FLII	PDCD5	CBLL1	BIRC2
UEVLD	TNFRSF21	CHST9			GUCY1A2	SSR1	RBM8A	ALOX5	HELLS	TTLL7	SEMA5B	GOSR1	TAB2	ATP1A3	C1orf186	ATP6V1B2	ITPRID1	FAM122C	PPP2R2D	TSPO	ADD3	TMOD3	TARS1	AC023632.1	RAB6B	MAOA	PM20D2	SLC35F5	KRT8	SAP30L	INPP4A	NAA10	ARHGAP19-SLIT1		LMNTD1	NIPAL3	NFATC2	ZNF620
PXK	TGFBR2	CACNA1G			PDLIM5	SNAP91	TYW5	ARMCX4	GPR137C	SLC18A2	PTK6	SLFN12L	EDEM1	PGAP2	TBC1D26	CNTNAP5	CTSL	CDH17	DAZAP2	NOP16	ETS1	SGIP1	CDK8	SCML2	CACNA2D1	PSMD11	CASD1	EPHB1	HPGD	WWC1	MAPK8	S100PBP	EDA		MYPN	CADM2	AFF1	ANKRD11
TRIM3	MYT1L	NKX3-1			PCYT2	EPHA7	MCM9	ATF7IP2	BTF3L4	ZSCAN18	CCR9	SLC44A5	TRAF3IP1	FLII	MSANTD3-TMEFF1	ENTPD1	CIZ1	CTD-2330K9.3	JADE3	MPP5	JHDM1D	COL4A3BP	SLC9A8	ZNF781	RBM12	TST	PHF6	ACSS2	DTNB	SLC38A9	RIPOR2	CHIT1	C17orf72		KIF22	NCR3LG1	IDS	SNX12
ZFAND4	SEMA7A	SEMA5B			CABLES1	RDX	GPCPD1	BIRC2	THBD	H2AFV	E2F8	CLVS1	FXR1	MYPN	OLAH	ERAP1	CHIA	SDHAF1	EXT2	PPFIBP2	FLII	KDELC1	RDX	CXorf22	CSNK1D	ZNF334	SDR42E1	MLLT3	GLS	NR4A3	ATP7B	CERS6	NPTX2		VSX1	ZNF616	UBE2U	ATP1A3
CDKN1A	ZFP91	UBE2L3			C19orf47	ROCK1	PSMD11	ZNF620	JMY	TRUB2	BCO2	CYHR1	HS2ST1	VSX1	SIM1	MTPAP	TKT	TM4SF20	PPIH	ENC1	SLIT2	MINDY2	KCNC2	C8orf44	MOSPD1	DAAM1	TFPI	GRIK2	STK3	NRK	GXYLT1	NSUN4	ADH7		RAB34	ORMDL3	AMER3	PGAP2
PPP3R1	HS3ST5	PTK6			PRRT2	PTPRG	COL1A2	ANKRD11	NUDT13	KDELR2	PRELID3B	HSDL1	PIGA	RAB34	RP11-181C3.1	DGKH	HMBS	WDFY2	PLPPR1	TUBGCP2	DUSP1	RND3	STK31	TMEM167B	DSC3	OTX2	MGAT4C	SEMA5A	CHST9	ADAMTSL1	ADAMTS3	ARL8A	DUSP15		KRT8	FAT3	ORC5	ADGRE1
NR4A3	BNIP2	CCR9			BCAP31	SOX12	EEF2K	SNX12	VASN	CRTAC1	KDM2A	RP11-379H8.1	FSD2	KRT8	PRDM4	TEAD1	PCID2	C3orf65	RGSL1	R3HCC1L	CLIC4	KDR	CALCOCO2	PPM1K	CNOT2	AKAP13	OR9Q1	LPL	PTGES2	SRPX2	IRS2	PROZ	HCN2		LINC02210-CRHR1	F9	PIK3R3	FLII
MAPRE3	SPRED1	E2F8			GUCY1A1	SMAD6	ARFGEF1	ATP1A3	SPRY2	CREBBP	RAB18	EVI5	PPP2R2A	LINC02210-CRHR1	GABRB3	DIDO1	UTY	SCUBE1	KRBOX4	BRSK2	TRAPPC8	OTUD4	TSN	LEMD3	DLGAP4	LUC7L2	UCP3	NR1H4	CHD1L	CBFA2T3	SLCO3A1	CSE1L	RP11-385D13.1		HPGD	USP22	BORCS5	LMNTD1
ANKRD52	MAP3K14	MCMBP			KAT6B	C12orf79	STOX2	ADGRE1	CLEC4D	ZFAND5	GNAI1	ANKRD61	ANKRD46	ETF1	WISP3	SLC2A1	MLH1	POP4	PAICS	LTA4H	FAM118B	NCOA2	BCAR3	C8orf34	TMCC1	MARCHF6	CTNNB1	TBX21	NKX3-1	ZNF827	FBXW7	CAPG	AC005481.5		ETF1	UBXN10	TRIP13	MYPN
CRYBG3	ATAD2	ELOVL1			CMPK2	LRRC17	ZNF516	FLII	PCMTD2	CSNK1G2	NBPF3	MARC1	AK3	HPGD	TMEFF1	YWHAQ	SAMD3	DCAKD	SLC25A22	NR1H2	TMEM17	HMBOX1	SOX5	STK3	ANKRD45	ARHGAP12	AC093157.1	ZNF124	SEMA5B	KATNBL1	HERC3	FSBP	SEMA6D		DTNB	PTGES	PEX5L	KIF22
KLHL2	ITGA4	PRELID3B			EPHX2	EPS15	XAF1	LMNTD1	CD47	VPS8	MAPRE2	RAB6C	ISY1	GLS	ZNF37A	ROCK2	SHTN1	TMEM182	PPP2R5C	CHRND	SCOC	DUSP1	CDK15	NAT8L	NAA16	CHST15	CAPN13	KIAA0319	PTK6	BAZ2B	PHIP	ALOX5	WDFY4		GLS	ZFAND2A	TTC7A	RAB34
AKTIP	PHC3	DENND2C			CYP3A7-CYP3A51P	LRIG2	ZNF473	MYPN	THSD7A	GALNT11	GPAT3	ATP5F1	ALDH3A2	STK3	ZNF655	XRCC5	PDE1A	CCDC39	ZNF615	TEAD2	CACUL1	ELOC	ETV4	CXCL10	CFAP47	TFAM	AC093802.1	MKX	SAMSN1	PRMT6	CBLL1	ATF7IP2	RPUSD2		STK3	KCNU1	B3GAT1	KRT8
RUFY2	FAM129A	KDM2A			SSBP1	SLC30A6	DICER1	KIF22	SYNCRIP	PSMA5	ARHGAP19	AC112693.2	SEC16B	SLC5A1	ZNF14	ARMC8	ECT2	CLEC5A	SSR3	SLC47A2	JUN	C16orf72	ZNF484	THUMPD2	SIRT5	MEAF6	SNX31	CAV1	E2F8	SYT7	KATNBL1	BIRC2	CLDN4		SLC5A1	ST3GAL3	GABRG3	DTNB
EGLN3	DPYSL5	LRRC42			LIMS2	RIOK3	ING5	RAB34	TPRG1L	FAM126B	GUCY1A2	SLC12A6	ATP5MC3	CHST9	GLRA2	PNMA8B	EPB41L1	HMGN2	FRMPD3	DPP3	BAG6	EGLN1	NRAP	SYBU	TBK1	TRAPPC6A	FBXO47	GFRAL	MCMBP	NEBL	SCN3A	TMCO1	SSTR3		CHST9	DHRS12	CEP170	GLS
SMOC1	USP31	RAB18			MPP5	LRRC4B	A2ML1	KRT8	CLDN12	GALNT7	PDLIM5	PHLDA1	KDM6A	TMPRSS3	ICAM4	PATJ	SLC44A3	CCR5	UBE2L6	STOML1	C16orf72	CLASP1	ADAM15	AUH	ZSWIM5	ZNF551	RPTN	RHOQ	LRRC39	OTOF	APOBEC4	ZNF620	TRIM26		CACNA1G	RP4-758J18.2	RCBTB1	STK3
VASH2	ZNF652	ATPAF1			DNASE1L3	LIN28A	PAPOLG	LINC02210-CRHR1	SERINC1	ZNF451	STON2	CLASP2	EMC1	CHD1L	BAG2	MACC1	PACRGL	ZNF566	GLRX5	PRORP	RAB21	PRKACB	NSRP1	AZIN1	COL4A1	XPO6	ACBD5	MKLN1	NOL8	CBL	WWTR1	APOM	HNF4A		PTGES2	HLA-DQA2	FAM83B	SLC5A1
SAMD12	ZNF704	ARHGAP19			F2RL2	RASSF3	CPD	HPGD	ZBTB8OS	SRPX	PCYT2	RAB6A	TRIM72	NKX3-1	MGAT4C	GLT6D1	DIAPH3	GPR3	HMGN2	PRDM11	KIAA0087	ZFAND6	TCP11	HMGXB4	RAB31	KLF7	CNTN6	MLLT10	BCO2	SBNO1	CTTNBP2	ZNF85	GNA11		CHD1L	KRT77	LENG8	CHST9
TNFRSF21	LAPTM4A	GUCY1A2			CHRNB4	ZNF804B	GDNF	ETF1	INA	NUDT5	C19orf47	LPAR5	ABLIM3	SEMA5B	FUZ	HMCN1	SLC4A7	AMBP	BTBD11	USP3	SGCE	FOXG1	AP3D1	KLF7	LEMD3	ST3GAL6	CCBL2	NAMPT	ELOVL1	USP46	KLHL24	ANKRD11	LRRN1		NKX3-1	KCNJ9	DOCK3	TMPRSS3
CAMK2N1	EIF5A2	PDLIM5			PPFIBP2	YOD1	ERG	STK3	BCAT1	CELF2	BCAP31	RAB7L1	FBXL20	PTK6	C1orf74	WDR41	SLC4A8	AC084121.16	LOC102724951	GABRR1	HS3ST3A1	KCNQ3	ASH2L	EIF2B1	YEATS2	PGR	NDUFB11	EDARADD	PRELID3B	IL1RAPL1	DPY19L3	SNX12	PCDH1		SEMA5B	PATE4	DTX3L	CACNA1G
KIF23	FOXJ3	STON2			RXRG	DCAF15	LTN1	SLC5A1	GYS2	PRKG1	GUCY1A1	MREG	ATP6V1C2	CCR9	ZNF350	ALDH3A2	ZFYVE19	RP11-1118M6.1	PLS3	ANAPC10	GJC1	MBOAT2	JRKL	GORAB	LRRTM4	PTGS1	XRN1	OTC	DENND2C	FAM204A	GPATCH2	ARAF	GGT2		UBE2L3	AICDA	RAB8B	CHD1L
TMCC1	TET3	PCYT2			ENC1	TRERF1	GALNT7	CHST9	GMFB	SCN1A	INTS11	SEC62	PTER	SAMSN1	KLRC3	RRAS2	C20orf27	GCC2	LOC102724843	DNAAF3	SLK	PHTF2	URM1	RP11-389E17.1	NUP62CL	ZNF266	PSME1	TAB2	KDM2A	SKIL	CCN5	ATP1A3	CLUH		PTK6	AC110619.2	PLA2R1	SEMA5B
NTN4	FRS2	CABLES1			RPL10	FAM102B	ELF4	CACNA1G	CBX3	OPALIN	SLC12A2	MOGS	PLPP3	E2F8	TFAP2B	ZBTB10	PKD2L2	TMEM75	COL5A2	CLEC19A	SULF1	BRWD3	MZF1	PAXBP1	EPB41L5	EMC1	MAGEA12	APPL1	LRRC42	KIAA0930	MACC1	PGAP2	KDSR		LRRC39	HEXDC	TULP4	E2F8
TIMM17A	CNOT4	C19orf47			GYPC	ZCCHC3	PCDH19	CHD1L	ZNF585B	CTDSPL2	KAT6B	CDK15	HSF5	MCMBP	GNPDA2	ZSWIM1	CDK8	NFKBIB	SLC44A1	SSBP2	SNAPC1	NBR1	SLC7A8	STK16	BAHCC1	KCNMA1	SLC13A4	TPMT	GNAI1	TSPAN6	HAND2	ADGRE1	EPHB2		NOL8	MS4A4A	PIK3C2A	MCMBP
UBC	FJX1	PRRT2			MGLL	MARS2	GDPD4	NKX3-1	ARID4B	TSNAX	WDR92	TEX9	TNFRSF19	LRRC39	TPMT	MSL3	KCNC2	YPEL2	CPB2	CNOT10	KIAA1432	ZNF131	FRMD6	CXorf24	RALGAPA1	SMIM10L1	FAM86B1	GABRA4	RAB18	PBRM1	AGL	FLII	S100Z		BCO2	NFKBIE	VANGL1	LRRC39
CEP128	NR2C2	GUCY1A1			SLC39A2	ELAVL4	ABCB9	SEMA5B	AC069547.1	VTI1A	CMPK2	FOXA3	PDE4B	BCO2	C6orf118	SSBP2	SRP68	NDUFA11	B4GALT5	PEX5L	TFAP2A	WAPL	ELAPOR1	PEX5	GLUD1	SESN3	ALPK1	PARP8	MAPRE2	MTDH	WDR31	LMNTD1	CTU2		ELOVL1	CXADR	LPGAT1	NOL8
C10orf107	GAB1	SLC12A2			HTR3E	PALD1	HP1BP3	UBE2L3	UBE2Z	C2orf69	GOLGB1	CHKA	RALGAPA2	ELOVL1	CYP7A1	ZFPM2	MPDZ	2022-03-09	DYNC2H1	HTR2C	RANBP9	ARL5A	UNC45B	PNRC1	PAXBP1	LASP1	PLGRKT	CADM2	ARHGAP19	SESN3	DDX52	MYPN	FOXK1		PRELID3B	KIAA1239	ANTXR1	BCO2
IL8	ANKRD29	INTS11			LTA4H	SUDS3	EPHA3	PTK6	THAP6	HINT3	MAN2C1	HS2ST1	FGF7	PRELID3B	VRK2	FYB1	LPIN1	HS3ST4	CD84	TMEM161A	CDH20	TMX4	CASP7	C9orf78	PKD2	MEF2D	TPD52L3	KIAA1107	GUCY1A2	DNMT3A	MN1	KIF22	RHOBTB2		DENND2C	NHP2	RPIA	ELOVL1
TMEM100	ZC3H12C	KAT6B			ZNF43	C15orf41	DAZ1	SAMSN1	SULT2A1	RMDN2	CYP3A7-CYP3A51P	ITPK1	CREBBP	KDM2A	PALLD	COL6A6	EXTL2	ZNF259	LOC102723360	SEPTIN4	CTD-2510F5.6	IMMP2L	GOLGA6L4	DLX5	ACAT2	SLC35A3	DNAJC5G	PSMD10	PDLIM5	BAMBI	SLC22A13	VSX1	CCDC96		KDM2A	SNAP23	TXNDC12	PRELID3B
FOXJ3	ARID4A	THEGL			TEAD2	BLOC1S6	RGL2	E2F8	SLC16A14	SPAST	ZNF74	SOWAHC	EP300	LRRC42	DCLK1	OLAH	LY9	RNF5	LOC102724219	BMPR1B	RIMKLB	MAP3K1	SENP1	TTC8	FAM3C	CSNK1A1	SRP9	MAGEA6	STON2	SHB	LACTB	RAB34	BLCAP		RAB18	TVP23C-CDRT4	BTBD7	DENND2C
APCDD1	KAT2B	WDR92			DPP3	TMOD2	TSPAN12	LRRC39	BEND6	PDE1A	TSPO	ZMYND12	GPR137C	GNAI1	XRCC5	RAB14	SPRTN	RCVRN	DHX32	GAPDH	TBC1D12	IPO7	GPR161	ZNF300	LAMB4	ITGBL1	DTX3L	PPP3CC	CABLES1	CD248	FOXD4	KRT8	SULF1		NBPF3	PAPOLA	STC2	KDM2A
SACS	ZBTB41	CMPK2			STOML1	FLRT1	DAZ4	NOL8	HIST1H3H	NTRK2	PRMT8	SYT14	LPAR4	NBPF3	UBE2Q2	DIP2B	NRAP	TDRD9	KANSL3	GRM4	GATSL2	GOLGA7	ARPP21	BLACE	ALDH1L2	TBC1D16	CYP3A5	CDK6	C19orf47	TCEB3	KPNA1	LINC02210-CRHR1	TMEM71		ATPAF1	LPAR4	CDKN2D	LRRC42
BTBD10	U2SURP	EPHX2			PRORP	BIRC6	MGAT4A	BCO2	PARM1	ZBED8	NOP16	HOMER1	TAOK1	MAPRE2	LPAR5	LPP	CRISP2	KISS1	CLCN6	CLRN1	BDP1	DLC1	CD274	TMPRSS12	TSHZ1	GPR176	COL18A1	SRPRA	PRRT2	PLEKHG3	GABRG1	HPGD	SOX15		MAPRE2	IPCEF1	TMBIM4	RAB18
CCNG2	GPR63	GOLGB1			MELK	YIPF6	DAZ3	ELOVL1	MYT1L	DNAJC24	MEGF10	PPP2R5E	TRIP11	GPAT3	APOBEC3G	LAMP2	SERPINB7	KRT80	ATG7	RIT1	GPR27	XKR8	SRP72	KHDRBS2	SEMA6D	PNLDC1	RP11-127H5.1	CD96	GUCY1A1	VLDLR	CCDC34	ETF1	TBKBP1		GPAT3	AGR2	RPS6KB1	HVCN1
CAMK2N2	NCKAP5	CYP3A7-CYP3A51P			PRDM11	ANKRD49	COL8A2	PRELID3B	ARF6	SEPT7	PCGF5	LRRC57	RUNX1	ARHGAP19	CNRIP1	ZZZ3	PTER	ANKS1B	HIF1A	PAF1	STRN	SFXN1	ILF2	NUP62CL	SDC2	PPP2R2B	FAM19A1	MAGEA3	ZBTB7B	COX20	KLHL18	DTNB	WNT9B		ARHGAP19	SPDYA	MBTPS1	GNAI1
PTPDC1	UBXN2A	TBC1D10C			USP3	STOX2	GRIK1	DENND2C	ZNF365	ZNF365	MPP5	SDC2	RFX3	GUCY1A2	CCL16	MAP3K21	TTPAL	FAM102B	CXorf58	TMEM265	WASF3	ELK4	CLOCK	TNFRSF19	TFAP2A	MEGF8	SERPINB10	ZDHHC15	INTS11	MTHFD1L	TSPAN31	GLS	NIPAL3		GUCY1A2	C10orf32	MAF	NBPF3
HBP1	FAM117B	SSBP1			GABRR1	OPCML	SLC25A35	KDM2A	NSL1	NOL9	DNASE1L3	SLITRK6	HSPA5	PDLIM5	MTPN	PMS2	CDS1	PLS3	ZNF347	ASIC1	FUBP1	FN1	RAD23A	DMC1	44261	SLIT3	FAM228B	VIP	SLC12A2	WTIP	PDCL3	STK3	P2RY11		PDLIM5	TRIM44	TMEM164	MAPRE2
FYCO1	SALL3	TMEM250			CLEC19A	NXPE3	IQCH	LRRC42	DLC1	SLC37A1	F2RL2	UTRN	FDX1	STON2	AC007390.5	NEURL1B	KIF18B	RHD	NTM	QTRT2	IER5	SESN1	ALDH1L1	RIMKLB	TOP1	SLC39A1	CNPY3	TMX1	KAT6B	CAPN7	ARFRP1	SLC5A1	NME3		STON2	SH2D1A	NPY2R	GPAT3
PRR15	LAMA3	TSPO			SSBP2	FOXP2	DAZ2	GNAI1	SLC16A4	ZNF516	PPFIBP2	TMEM170A	PDS5A	PCYT2	C10orf90	SPACA1	FAM13A	NR2C2	DACT3	ZNF382	EFNA1	JUN	ANKRD46	SSFA2	UBR5	NRXN3	LPAR1	EDEM3	PLEKHA5	SIGLEC5	ZNRF1	CHST9	GNAQ		PCYT2	PLLP	KLF6	ARHGAP19
OSM	ZBTB7A	LIMS2			GDAP1L1	COL1A2	PPT2	NBPF3	MBLAC2	TRPC3	ENC1	MRFAP1	PCDH7	CABLES1	GPR64	ABHD17B	RTN3	HMX2	ITCH	POLD1	SLC6A1	GPR158	XRRA1	PM20D2	CEP70	SHISA5	EPHB1	TPM4	CMPK2	METTL22	NDUFA8	TMPRSS3	FAM219A		CABLES1	CDRT4	FAT3	GUCY1A2
BMPR2	CEP97	MEGF10			CNOT10	SYT9	DDHD1	MAPRE2	CASP14	SDK1	RPL10	C9orf78	KNCN	C19orf47	XKR4	ARID4B	TRAK1	CALB1	ZNF268	TTN	KLHL14	DGKH	GLIPR1L2	PUS10	GLI3	QARS1	NANOG	ACBD5	EPHX2	PDHB	RABGAP1L	CACNA1G	NRP2		C19orf47	CLEC4G	IRS1	PDLIM5
GLIS3	B3GALT2	PCGF5			GRIA3	NAP1L1	GTDC1	GPAT3	TRUB2	TRNT1	GYPC	ZNF426	MAP3K5	BCAP31	SHE	PLAG1	PWWP2A	TCEANC	EIF2AK1	BTRC	LPPR1	SYDE1	TUBA1A	SCG2	CNOT1	USP10	PRKCSH	CBFA2T3	GOLGB1	WDR7	TMEM144	PTGES2	ACKR3		PRRT2	CXCL9	JAG1	STON2
STK17B	TRIP10	MPP5			SSUH2	ARHGEF38	PTGR1	ARHGAP19	TMEM212	WDR48	MGLL	MRPL30	ARSB	GUCY1A1	RNF103	CACNB1	CENPK	DDX24	ZNF37A	KANK1	DNAJB9	PPHLN1	MAP4K3	PIBF1	YTHDC2	LDLRAD4	PILRA	ANO5	MAN2C1		ALCAM	CHD1L	GLP1R		GUCY1A1	ZNF774	SGK1	PCYT2
PKIA	SALL1	DNASE1L3			PEX5L	PBX3	RBPJ	GUCY1A2	HEPHL1	TGFBR1	SLC39A2	C2orf15	ALX4	KAT6B	ZSWIM1	DDX19B	JARID2	GPR35	BRD3	POLD2	ZBTB7C	PTPRZ1	ACADVL	SNX4	HOMER1	WDTC1	EIF4E3	PTGER3	CYP3A7-CYP3A51P		IKZF4	NKX3-1	C21orf58		SLC12A2	DTX3L	SNRNP27	CABLES1
TBC1D17	GXYLT1	F2RL2			RNF165	CCDC39	DNM3	PDLIM5	SLC18A2	KIAA1147	GLMP	MBD4	OTUD6B	PLEKHA5	C9orf152	PAX6	FRMD6	ZNF681	RRP7A	C16orf95	PPM1F	ANKRD40	ST3GAL3	VWC2L	SLC30A5	MBD4	PRTFDC1	SLC6A20	SSBP1		RNF212B	SEMA5B	TMEM201		KAT6B	NKAIN3	TEX26	C19orf47
URI1	LPGAT1	CHRNB4			IL15RA	CALM3	ATP8B4	CABLES1	PSG9	TOX2	TUBGCP2	GPR137C	COL12A1	WDR92	AIMP1	ARF6	CASP7	ZNF80	PTPN14	FAAP20	UBE2V1	ZC3H6	PSMB6	PLCB4	ZFY	PPP1R3E	ABCB10	HSD17B13	ZNF74		ETNK1	UBE2L3	ACOX3		PLEKHA5	CP	KDM2A	PRRT2
POLR3G	F3	PPFIBP2			PLEKHA5	ACER2	PRELID2	C19orf47	SLC25A15	LIFR	R3HCC1L	NDUFB6	ORMDL1	CMPK2	YPEL2	SETD9	PLEKHB2	LYRM2	DUSP27	CCDC51	FBXO30	PRKG1	RPL13A	BCL6	LYAR	EIF4E2	PRDM7	AHSA2P	TMEM250		FOXD4L1	PTK6	ESPNL		WDR92	B3GALT5	CNNM4	GUCY1A1
NPAS2	SPOPL	ENC1			CACNA1F	ELF4	CPA3	PRRT2	PTBP3	NYAP2	BRSK2	AP4S1	TMEM62	EPHX2	ANKRD42	TMEM144	GOLGA6L4	GOLPH3L	CNOT9	CDH13	MMD2	SLC1A2	AKAP13	TXNDC5	TRIM33	ICE2	PXMP4	ACSL6	PRMT8		FRMD3	CCR9	TMEM184B		CMPK2	MICU2	SSH1	KAT6B
NPLOC4	E2F5	RPL10			NOL4L	ERLIN2	PPP1R12B	BCAP31	REEP1	PXMP4	LTA4H	LLPH	GTF2A1	GOLGB1	GADL1	ADAMTS5	ARFRP1	ZNF75D	SSTR2	FBXW7	SRSF10	RANBP9	PROX1	GOLGA7B	KLHL9	UNKL	GDPD4	SMURF2	NOP16		TMEM196	SAMSN1	CDIP1		EPHX2	HPCAL4	ZNF266	PLEKHA5
GPR137B	ZXDA	MGLL			GRM4	UHRF2	ZBTB26	GUCY1A1	PCDHB16	PROX1	NR1H2	PAK4	RNGTT	MAN2C1	NPPC	KLF5	EIF3C	MRPL19	BCAT1	LIF	AGFG1	GOLGA1	MCU	RNF34	SLC44A1	KPNB1	TMEM232	ZMAT3	MEGF10		FOXD4L3	E2F8	ANTXR2		MAN2C1	PIGC	CCPG1	THEGL
TBC1D20	SERTAD2	PPDPFL			RIT1	PRUNE2	RGS6	INTS11	C5orf54	TP53INP1	ZNF43	ZNF678	GNPTAB	CYP3A7-CYP3A51P	IMPG1	FAM120C	USP43	C6orf164	SLC35A3	CEP41	PPP2CA	LOX	SMOX	CTXN3	DTL	CORO1C	HTN3	ZFHX4	MPP5		SNX30	MCMBP	C10orf40		CYP3A7-CYP3A51P	PPEF1	PANK2	EPHX2
PON2	FGD4	TRIM46			ZNF195	SEPT7	OR7D2	SLC12A2	ATP1A2	ARMC3	CHRND	TRIM72	STRIP2	ZNF74	AP000708.1	PIGV	TOR1AIP1	MAP3K1	CD80	DDX19B	JKAMP	GIT2	ARHGAP12	MAGEB16	VAMP2	NLRP6	CSH2	C12orf75	DNASE1L3		FOXD4L6	LRRC39	AGPAT4		TBC1D10C	GABRG3	TLE4	GOLGB1
C11orf82	PRRG1	HTR3E			TMEM265	FRMD4B	GAS7	KAT6B	SAMSN1	TBR1	SLC47A2	KLK7	FRY	TSPO	ZCCHC5	JCAD	FBXW10	GALR1	ELOVL6	SLC20A2	IAH1	ARMCX5-GPRASP2	BCL2L13	COX7A2L	TNRC6B	PAK6	EID1	TENT5A	F2RL2		STRAP	NOL8	CCNB1IP1		SSBP1	EEF1A1	CNIH1	MAN2C1
TOPORS	ANKRD33B	TUBGCP2			ASIC1	MAPK1	RPS27A	PLEKHA5	ASAP3	C16orf72	FAM193A	RNGTT	ZBTB4	PRMT8	AL354898.1	EFNB2	SENP1	MBLAC2	IRS2	POM121	GAL3ST1	MPDZ	CHST15	VWA9	INTS14	IFTAP	CD46	LRRC74B	CHRNB4		TRPA1	BCO2	TMPRSS9		TMEM250	CDR1	DNAJB14	TBC1D10C
AGFG2	PEX5L	R3HCC1L			AURKB	CBFA2T3	TTC26	THEGL	HS3ST3B1	SHISA9	STOML1	AL031666.2	FANCD2	C20orf141	C15orf54	WWOX	ZNF248	XPO6	GPR158	DDX6	FUBP3	CDH20	MEAF6	SGK2	PSIP1	CHKA	CD200R1	C9orf153	PPFIBP2		BMPR2	ELOVL1	MEX3D		PRMT8	C4B	CCSER1	SSBP1
ARID4A	FGD5	BRSK2			QTRT2	TEAD3	UHRF2	WDR92	CELF2	SPRY1	PRORP	PAWR	WFDC8	TMEM204	C3orf58	INTS12	FAM189B	FAM120AOS	ZNF681	KLHL3	ARL5A	NTF3	KLF7	IARS	LRRC34	MFF	ZNF589	LATS1	ENC1		ZPLD1	DENND2C	TRIM39		C20orf141	C4A	PGM3	TSPO
NR4A2	PTHLH	ZNF43			ABR	TMEM194A	SMCR8	EPHX2	RIC3	ZNF592	MELK	KLK10	SGPP2	LIMS2	TBCA	CYP3A4	ARPP21	SNX11	VAV3	GPD1	FOXF1	B3GNT2	TNFRSF11A	VWA2	PIBF1	LRRC31	DCAF8L1	IFIT5	MGLL		DENND6A	KDM2A	DEXI		NOP16	NEK9	CCN3	PRMT8
CAPRIN2	TRIM36	CHRND			POLD1	EEF2K	DDX19B	GOLGB1	SMAD5	LAMP2	PRDM11	STYXL1	SPINK8	MEGF10	ABHD17B	KANSL1L	NOXO1	KCNA5	TMEM120B	FGF1	ANP32B	PSAT1	HYDIN	LONRF2	CKS2	NLRP12	TACR3	SGPP2	SLC39A2		GRIP2	LRRC42	CCM2L		MEGF10	SHROOM4	TRMT9B	C20orf141
SLC24A2	CHRM2	FAM193A			TTN	ARHGAP28	HDX	MAN2C1	ZNF625	TMEM99	USP3	RNF14	RILPL1	MPP5	OPN5	CAPN6	SRP72	PSMA4	NKAPD1	DIS3L2	EGLN1	REEP1	CHD2	METAP1	USP3	RBM46	SYNJ2	FHDC1	TRIM46		ZNF626	RAB18	AC024940.1		PCGF5	RAP1GAP	FHL1	NOP16
TRIP10	EGLN3	DPP3			BTRC	CDYL	PPP1R16B	TBC1D10C	ZNF256	PARP8	GABRR1	LRRIQ4	DEPDC1B	DNASE1L3	DPP4	MAP3K2	CTCFL	ING3	FOXC1	SLC9A7	TWISTNB	MED13	FLI1	ARX	EBF2	WDR72	TMPRSS15	ATP13A3	GLMP		ITCH	HVCN1	C6orf223		MPP5	CNTF	MED13	MEGF10
PRRG4	PURB	STOML1			DNAJC6	PLEKHA8	CACNB4	ZNF74	CDC42EP3	CCT7	ANAPC10	SEC16B	LLGL2	CHRNB4	FRRS1L	FGF7	GLIPR1L2	MPZL3	SHISA6	HNRNPH1	C2ORF15	TBK1	ATRIP	DKFZP434E1119	NAP1L2	OTOG	LAMTOR3	ABR	HTR3E		RAC1	GNAI1	PPAN		DNASE1L3	GBP6	YY1	PCGF5
PPP1R21	SLC24A2	PRORP			CALHM4	HOOK1	PRICKLE1	TMEM250	WDR83	SLC39A3	DNAAF3	PDS5A	FGF2	PPFIBP2	RPS6KC1	DESI2	RXRB	SCAF8	FAM192A	MINAR2	CEBPD	TBC1D12	PGR	WRNIP1	FGF4	IGSF9B	ERAP2	PIAS2	TUBGCP2		MMP16	NBPF3	NTRK3		F2RL2	GPR32	PARN	MPP5
SAR1B	UEVLD	PRDM11			CYBRD1	CTDSP2	CDYL	TSPO	TPBG	ICK	CLEC19A	SLC38A1	SESTD1	RXRG	MYF5	ADAM23	JAM2	C8orf87	ALDH1A3	DCSTAMP	HSPA13	AFF3	TRO	ZNF200	PRPF39	RASA4B	SULT1A3	JAK1	R3HCC1L		GABRA4	ATPAF1	AP000695.1		CHRNB4	SCN2B	TPCN1	DNASE1L3
USP3	EFCAB14	ANAPC10			DDX21	SOCS4	RAVER2	NOP16	RBM41	CCDC141	USP39	C20orf197	MAPKAPK2	ENC1	SCML4	GABRA6	CFC1	DUSP16	SHMT2	APBB1	PCMTD1	MAPK7	NEB	AQP3	UTY	POTEI	C12orf65	GLUL	LTA4H		STXBP3	MAPRE2	C2orf48		PPFIBP2	ASCL1	G2E3	RXRG
MKRN1	PPP6C	DNAAF3			CLCN4	IGF2BP3	COL3A1	PCGF5	POTEG	DNAL1	SSBP2	CCDC91	TSPAN14	RPL10	ZDHHC2	SRI	ACADVL	SUCNR1	TICAM2	ARRB2	PPFIA1	VEGFA	ZNF512	DOCK4	SHPRH	CYP26B1	SLC35D2	HSFY2	ZNF43		PTH2R	GPAT3	PCID2		ENC1	NGLY1	NEK9	ENC1
RASSF2	HAS2	USP39			CLCN6	LRP1B	TGFBR3	MPP5	ZNF791	ZNF703	GDAP1L1	LRRC8D	APOH	GYPC	KLF5	UGT3A1	WWP2	ATXN7L3B	SH3TC2	ATP5F1A	GUCY1A3	FAT3	EMC1	SESN3	ARAP2	CCNT1	HMG20A	CLOCK	CHRND		PAIP1	ARHGAP19	CYTH3		RPL10	TTPAL	NFIA	RPL10
CXCL14	LIMK1	SSBP2			CDH13	KLHDC8B	IGDCC4	DNASE1L3	ART4	DIPK2A	PEX5L	FABP12	SLC4A7	MGLL	DIDO1	KCNQ3	ST3GAL3	RUFY4	NAB1	RAB44	DNMT3B	RUSC2	COLCA2	GIPC2	ARFGEF2	CHUK	NDST4	GTPBP10	DPP3		ZBTB41	GUCY1A2	CYP26B1		GYPC	AC008443.1	CFL1	MGLL
TSG101	SGMS1	SSUH2			FBXW7	GPR156	RICTOR	F2RL2	EFHB	LSMEM1	RNF165	ZNF195	ROCK2	SLC39A2	SLC30A6	ULK1	CAMKK2	SH2D2A	TMED7-TICAM2	AMPD2	PIGM	ZFX	CCDC177	INO80D	GALNT4	ZKSCAN8	CA1	SNX31	STOML1		PALM2	PDLIM5	ABHD5		MGLL	NPNT	PAX7	TRIM46
SLAIN2	RORA	PEX5L			PAX1	POLR2D	SPRED1	CHRNB4	HTR2C	BEND6	HTR2C	OR12D2	MBD4	PPDPFL	IGF1	ABO	ZNF334	PTH	MAP3K1	LOC100288966	GNAQ	HS2ST1	ACBD5	PSIP1	KIF3B	HIPK3	LRIF1	HSFY1	PRORP		VPS13C	STON2	KCNJ3		SLC39A2	SGCD	COL11A1	GLMP
FRMD6	LIMA1	RNF165			LIF	ZNF395	GGA3	PPFIBP2	DBR1	SLC35E3	IL15RA	CDK7	CCDC85C	TRIM46	WWOX	NPPC	DAAM1	PAICS	FBXO33	ABCG2	MYB	BLCAP	KCNMA1	TBC1D22B	ARX	ZNF33A	SULT1A4	SLITRK4	MELK		PHTF2	CABLES1	TSC22D4		TRIM46	NGEF	WNT9B	HTR3E
AMER2	EPHA7	HTR2C			ITCH	C11orf84	TMOD2	ENC1	KANK3	TMEM56	TMEM161A	AC000003.2	UPRT	GLMP	VENTX	VCAN	PROX1	CCDC144NL	PLEKHA8	CD63	CKAP4	RAB21	SESN3	CLEC4A	ADCYAP1	EOMES	TTLL7	PPARGC1A	CSNK2A3		AFF3	C19orf47	TMEM167B		GLMP	CCDC180	APOLD1	TUBGCP2
ZBTB18	PAK5	CYRIB			CLCNKA	HABP4	WNK3	RPL10	VPS8	UBE2Z	CACNA1F	ZIC1	ARL6IP1	HTR3E	INTS12	SPTLC3	SLC16A7	KLF3	CUL3	IL4R	RNF2	GPRASP2	ZNF423	ATAD1	ARHGAP23	ZBTB18	SAE1	FKBP5	STPG3		STAMBP	PRRT2	ZNF746		HTR3E	VWC2	SRSF3	R3HCC1L
ACPL2	SLC46A3	IL15RA			CEP41	PPAPDC2	JAZF1	GYPC	TSC22D3	RHOBTB1	BMPR1B	PECR	SETD2	TUBGCP2	USP10	CEBPZOS	CHST15	ZNF788	ITM2A	IKZF3	UBE2I	PPFIA1	ANXA8	SLC35G1	DOCK4	CDK5RAP3	ZMAT1	MYLIP	USP3		KLHDC10	BCAP31	KIAA1671		TUBGCP2	C2orf66	GCFC2	BRSK2
DNAJB9	MASTL	TMEM161A			ELK1	RUFY3	PLPP6	SLC39A2	ZNF619	TBCK	P2RX4	GPR62	KLHL3	R3HCC1L	NHSL1	LIPG	STRIP1	C17orf96	OLFM3	BOD1L2	ARHGAP6	DESI1	YIPF5	LIPA	STK3	DMC1	KTN1	FAM13B	GABRR1		CDCA8	GUCY1A1	MAP3K9		R3HCC1L	SIAH1	NOX5	NR1H2
CALD1	PDE3B	SEPTIN4			SLC20A2	MBNL2	SNX17	TRIM46	TRNT1	NEDD9	NOL4L	KNCN	ECM2	BRSK2	GPX8	LRCH2	SORBS2	KIAA1429	ZFYVE1	ITPRID1	RHOA	FOXF1	PSMD6	ANAPC4	ANKRD11	NUP153	ACTRT3	LGALSL	DNAAF3		ABHD10	ZBTB7B	SUN2		BRSK2	ZBED6CL	PEA15	ZNF43
REEP3	PTPRD	PLEKHA5			POM121	TSPAN18	TOX3	TUBGCP2	AC016559.1	GNS	GAPDH	ZNF300	RPAP3	LTA4H	NUS1	BRWD3	TFAM	TDP2	GATD3A	CARD14	NANOS1	TMEM17	DYNC1I2	AKIRIN1	CCDC120	RXYLT1	B3GALT2	DAZ4	CCT4		RUBCN	INTS11	ORAOV1		LTA4H	MIB1	UAP1	CHRND
KLF10	PGM2L1	CACNA1F			DDX6	NDUFC2-KCTD14	STMP1	R3HCC1L	C17orf98	RANGRF	RIT1	UBXN2B	SCAF11	ZNF43	ALDH1L2	NCBP1	MPC1	CKAP4	TCF7	CIZ1	CTDSPL2	FSCN1	NOX1	ABCB1	PDIK1L	PTPN5	GRIN2B	NLRP8	USP39		STK39	SLC12A2	DOC2B		NR1H2	LAMP2	CTIF	TEAD2
ORMDL3	SLC17A7	BMPR1B			KLHL3	XKR4	KRTAP24-1	NR1H2	FPR2	TCF4	ZNF195	LSM14B	ZNF347	TEAD2	MATR3	KLHL9	XPO6	SLC5A5	GABRB2	FBXO7	MFAP5	PPP1R18	PUS7L	PALMD	CFL2	CARHSP1	NT5DC3	HNMT	SSBP2		ATP8A1	KAT6B	BTD		ZNF43	EMILIN2	LAMP2	SLC47A2
RPS6KA5	AGO1	NOL4L			CUL3	ENTPD4	LIX1L	ZNF43	KCNAB3	ZNF568	SMG6	CASD1	CAPN6	FAM193A	TMEM170B	GRPR	KLF7	KIAA1737	RBFOX1	TRMT2A	PPAP2B	PDS5B	TBC1D16	NR1H4	ZC3H12C	E2F6	FAR2	PSMF1	GRIA3		TMCC2	PLEKHA5	CATSPER1		CHRND	CPSF7	PDXDC1	FAM193A
AHNAK	UBE2Q2	GAPDH			GPD1	DOK6	SUOX	CHRND	DCAF13	LGI2	AURKB	ADAM22	KATNBL1	DPP3	GABRR1	ADGRG2	TNFRSF11A	TFRC	MAP3K9	CHIA	BAG5	RNF2	CEP57L1	ORC3	RNF44	COL6A5	CD177	PRSS35	SSUH2		SHB	THEGL	CLSTN3		TEAD2	GABARAPL3	KBTBD12	STOML1
PPP6C	RASD1	RPS3			FGF1	PVRL3	NRXN1	TEAD2	CA8	PAQR8	QTRT2	ANXA8	TMEM170A	STOML1	SLC25A46	DCLK1	UCHL3	GABARAPL3	PLEKHM1	ZCWPW1	RAB37	THAP1	SRGAP2B	PP13439	PPM1K	ACTN2	ERH	DAZ2	PEX5L		SP8	WDR92	AC074389.6		SLC47A2	SCML4	ZNF124	PRORP
TRPV6	RAB11FIP5	GRM4			ZNF451	UBE2G2	SLC49A4	SLC47A2	HCG27	MAB21L1	ABR	ANXA8L2	NACC2	PRORP	LAYN	PPP6R3	NOSIP	SEC24B	GCNT1	GRIA1	PIN1	CLIC4	TARS2	C1QL3	BRIX1	FRS2	C12orf39	MAPK10	RNF165		GPX1	CMPK2	DCAF4		FAM193A	CCSER1	RABEP1	MELK
OSR1	PFKP	RIT1			DIS3L2	GTF2A1	LONP2	FAM193A	POTEM	C12orf73	POLD1	ANXA8L1	DNAAF5	MELK	ATG12	GRB2	PSD	TRAF3	44264	SERINC4	CHST9	CECR2	PPP2R2B	MBL2	MPDZ	RHOH	PRELP	BEND4	CYRIB		KLF8	EPHX2	PIDD		DPP3	RUFY1	FASTKD1	PRDM11
COX7A2L	IRF9	ZNF195			SLC9A7	KCNQ5	EEA1	DPP3	PXT1	HEXIM1	TTN	TTC14	AUNIP	CSNK2A3	SLC24A2	ATF6	HYDIN	N4BP2L1	LDLRAD4	POLR3E	KDR	HOOK1	SPATA33	FAM25B	KRTAP24-1	MPP2	FAM47E	PRDM7	IL15RA		GOLGA1	GOLGB1	IL22RA1		STOML1	GCDH	JMY	STPG3
CMKLR1	FAT2	PAF1			MINAR2	2022-03-07	FCRL4	STOML1	PRLHR	TBL1XR1	USP17L10	EP400NL	G6PC2	PRDM11	SLC48A1	LMNA	FLI1	ADPRH	SEMA5A	SPRY1	FXR2	ZYG11B	MEGF8	FAM25G	SYTL2	LILRB2	DERL2	SRP9	TMEM161A		LRRC32	MAN2C1	CYYR1		PRORP	GAB3	MECOM	USP3
KPNA5	BTG3	SMG6			KRTAP29-1	FNIP1	WDR37	PRORP	MEF2C	MAP3K20	USP17L12	KRBA2	CYP19A1	STPG3	CLDND1	DPP4	UBE2W	SKP2	SLFN11	HARS1	NEDD1	PPM1E	TPGS2	CCDC18	MAP1LC3B	PKD1L2	CEP78	TRIM33	SEPTIN4		CABLES1	CYP3A7-CYP3A51P	C22orf34		CSNK2A3	TMEM199	PTK2	GABRR1
BCL11B	BBX	TMEM265			DCSTAMP	ABL1	LIN28B	CSNK2A3	KLRC4	THAP6	USP17L11	RRH	PCGF5	GABRR1	ACSL4	GJA1	AKR1E2	GCNT1	TBL1XR1	TSKU	HS3ST1	MOSMO	EPC1	SLC19A3	ZEB1	LILRB4	PVRL3	C1GALT1	CACNA1F		GNRHR	TBC1D10C	ZNF784		PRDM11	CLASP2	WBP4	DNAAF3
ZNF2	SSH1	ASIC1			APBB1	DIAPH2	CDKN1B	PRDM11	INO80D	DLD	USP17L13	CBLN1	TNFSF10	DNAAF3	TBC1D7	LIFR	CFAP221	CD83	ZXDC	IL12RB2	SPTSSA	CHRDL1	OTOP3	FAM25A	ACTR3	FNDC3A	AC137056.1	CEPT1	BMPR1B		LMBRD2	SSBP1	CCNK		USP3	KIAA1467	ATP8A1	CLEC19A
NKX6-1	FBXO48	AURKB			ARRB2	SPTSSA	PARD6B	STPG3	TBL1XR1	ILDR2	BTRC	AFTPH	API5	CLEC19A	FRMD3	MARS2	PGR	ZNF300	ZNF99	TMEM218	KLF10	DTNA	ISCA2	SETD4	CREB1	COBLL1	CMTM6	IMPAD1	P2RX4		LPCAT2	ZNF74	KAZALD1		DNAAF3	MDC1	KIAA2013	USP39
KIF5A	SOS1	ZNF382			ATP5F1A	EBF1	SMARCC1	USP3	C1QTNF7	GALNT13	USP17L17	UBE2G1	MTHFD2	CCT4	HSPA1A	ABRAXAS1	PTGS1	GOLGA6A	PATE3	SP6	MIEF1	ZBTB10	NRXN3	RP11-322L20.1	MAP3K15	MON2	NDUFB2	IPP	RPS3		ESYT3	TMEM250	FKSG62		CLEC19A	TSNAX	HIPK2	SSBP2
CADM2	RASL11B	ABR			BCS1L	ZNF710	HMGA1	GABRR1	FBXL17	ONECUT2	RNF34	CNPY2	NWD2	USP39	LRRC59	SLC30A6	NEB	SPIN1	ETS2	UTY	FXR1	B3GLCT	CDK5RAP2	CCDC120	RUNX2	ZNF229	RPL37	CIRBP	GRM4		BCL2L13	TSPO	RBM19		USP39	ARSF	PMPCB	CNOT10
COQ2	SNTB2	TTN			SAMD14	CPD	RDH10	ANAPC10	TRPC3	PALM2	USP17L18	ZCCHC5	ZBTB20	SSBP2	HMGN5	GLRA2	OBSCN	GPR111	ZNF248	MLH1	COPS8	DNAJB9	VWA2	CDK5R1	VIP	NR6A1	PDZD4	PPP1R12B	CLRN1		GLIPR1	PRMT8	PRSS57		SSBP2	PLAC1L	IST1	GRIA3
ARHGEF28	PRDM6	USP17L10			AMPD2	CHRD	DFFA	DNAAF3	ATF5	KCNAB3	USP17L19	AURKA	CFL2	GDAP1L1	CYP3A4	ZNF449	DICER1	RNF207	MLLT11	ZNF501	EIF2S1	POLK	AP1S2	ZDHHC17	EVI5	CORIN	MLLT10	PDZD4	RIT1		RNASE7	C20orf141	NPFFR1		GDAP1L1	CYLD	ERBIN	PEX5L
MKNK2	TRIP11	USP17L12			SCFD1	CDC34	PDGFRA	CLEC19A	TOX2	CIT	USP17L20	CBFB	USP37	CNOT10	MAGEE2	SNX29	ZNF512	NAMPT	ALG11	MSH2	RDH10	NR3C1	RIT2	KRTAP24-1	PEX5	AXL	PALM3	ZNF19	ZNF195		KCNJ15	TMEM204	LAMTOR4		CNOT10	POLD3	MCCC1	RNF165
SLC46A3	MKNK2	USP17L11			SEC14L3	ARFGEF1	PRLR	USP39	SLC6A5	TECPR2	USP17L21	CNOT8	ZNF740	PEX5L	RGS21	BTAF1	KCNMA1	ZNF24	SUSD6	SLC38A9	ITM2B	FAM227B	STX4	ADAMTS18	TNRC6C	PCDH1	CDHR3	EREG	SMG6		STAC	LIMS2	DNAH17-AS1		GRIA3	CBLL1	RNF213	HTR2C
RBBP7	VSX1	USP17L13			ABCG2	GCNT4	LIN28A	SSBP2	GALNTL6	APOOL	USP17L22	GALNT7	TRA2B	RNF165	MACC1	PALLD	DNAJC10	L3MBTL1	ZRANB2	PRSS36	FBXW7	TRAPPC8	CHD4	DNAJB4	NR1D2	RAD17	FUT6	QKI	TMEM265		BCCIP	MEGF10	NEIL2		PEX5L	MPEG1	KIF3B	CYRIB
LDLR	ARMC8	USP17L17			IKZF3	NRXN1	SOCS4	GDAP1L1	PRPSAP2	THRB	USP17L30	SLC33A1	ANGPTL5	HTR2C	AC016559.1	PCGF3	SESN3	UPK2	PLPPR4	NFATC2	PALM2	CSMD3	LDLRAD4	WNT16	SGIP1	NFXL1	EXT2	TNFSF8	ASIC1		ZNF615	PCGF5	SHROOM2		RNF165	SYNPR	RNASEH2B	SEPTIN4
TAOK2	TOPORS	USP17L18			BOD1L2	PAX7	SLC25A5	CNOT10	ZNF561	PARM1	USP17L7	AK3	ZNF217	CYRIB	PFDN6	NEUROD1	BASP1	DUSP27	KRT80	CCDC74A	RND3	KCTD8	DUOXA1	KLHL23	RPEL1	GABRB3	THSD7B	STAG3	AURKB		TMEM50B	MPP5	ZNF787		HTR2C	TMEM37	YWHAH	CACNA1F
NAPEPLD	ZBTB20	USP17L19			CRB1	RAVER2	SCCPDH	GRIA3	OGN	ZNF83	USP17L3	TMSB4X	DDIT4	IL15RA	MED12	CLDND1	MEF2D	BTLA	VANGL2	CCDC74B	REV1	PI4K2B	PPIP5K2	AL354808.2	ERMN	B3GALT5	BIVM	AAK1	QTRT2		ZNF69	DNASE1L3	GYG2		CYRIB	SNRNP27	LGR4	BMPR1B
ELK3	CLIP4	USP17L20			ITPRID1	PBX1	ZDHHC21	SSUH2	RPL37	CCSER1	USP17L8	KLK11	SLITRK6	TMEM161A	DIO2	PCBD1	SEMA4F	TMSB15A	ZNF75D	NOP2	TOB1	VASH1	BBX	VAMP4	GRIK2	FBXL4	TPST2	FRMD4B	ZNF382		NUFIP1	F2RL2	PPAN-P2RY11		TMEM161A	ADAMTS17	ZMIZ2	P2RX4
USP24	KMT2A	USP17L21			CARD14	TGFBR3	BACH1	PEX5L	SLC2A2	LYRM4	USP17L1	RRM2B	RBPJ	SEPTIN4	PYCARD	PCDH11X	SLC35A3	IL21R	CDC23	PGBD5	FBXO33	SLK	YOD1	ZNF225	GABPA	CIRBP	AC117834.1	ZMAT1	CD300A		DCX	CHRNB4	METTL21A		CACNA1F	RSPH10B2	RIOK1	NOL4L
FASTK	FZD3	USP17L22			CIZ1	OTX1	ZNF268	RNF165	PPP2CA	KMT2C	USP17L4	PNOC	SYT4	CACNA1F	LRP3	CCDC174	SLC2A8	C16orf54	GOLPH3L	ECT2	HDHD2	RNF19A	SLC22A12	ZMAT3	DCLK1	PAX5	ZNF226	FBXL20	TTN		UPRT	PPFIBP2	MORN5		BMPR1B	RPL7L1	SLC25A5	GRM4
RLIM	RORC	USP17L30			FBXO7	COL1A1	LHFPL2	IL15RA	ZNHIT6	CDK14	CDCA8	PRKX	HIC2	BMPR1B	CLEC2D	SLC7A11	MAGEB5	PLEKHN1	TMX4	TP53I11	SMG8	FHL1	EIF4E2	AC124890.1	STXBP3	ANP32E	HRH2	UBE2Q1	USP17L10		BLMH	RXRG	REEP2		NOL4L	KLF6	AICDA	RIT1
LAMP5	BMPR2	USP17L7			VPS50	LETMD1	MAP3K21	SEPTIN4	PNRC2	MAPK1	KANK1	TBX20	PDS5B	GAPDH	MMP16	RALGAPA1	FAR2	COQ5	TPP2	ARHGAP45	THAP1	SPAG9	LZTFL1	ZSCAN4	DACT1	AGAP3	AC022498.1	HIPK2	USP17L12		TMBIM6	ENC1	SASH3		RPS3	HMGA2	CYBRD1	ASIC1
ZDHHC1	TMEM127	POLD4			CHIA	FAM178A	DCAF15	CACNA1F	NPY2R	SORL1	POLD2	LYRM2	TBC1D4	RPS3	MARS2	CBR4	PUS7L	BDP1	EPHB2	EPB41L1	SLC30A5	DPY19L1	KCNJ15	CASP7	BAZ2B	PHB	SMIM10	CLIP3	USP17L13		DHTKD1	RPL10	ATP6V0E2		GRM4	ZNF266	SLC8A3	QTRT2
TGFB1I1	ABCA1	USP17L8			ZCWPW1	MIEF1	HMGB1	BMPR1B	ZPBP2	ZRANB1	CALHM4	ADRBK2	MLLT6	GRM4	MATN3	LDB3	IKZF5	C1orf87	ZNF267	PACRGL	HNRNPD	AMFR	DRGX	ZNF519	DEFB134	MCM8	CFI	NKTR	BTRC		GSPT1	MGLL	CSNK2A2		RIT1	GMFB	SYNM	ZNF382
ZFPM2	NEDD4L	USP17L1			IL4I1	STEAP2	RAB29	P2RX4	PATL2	LILRA1	SRI	NEU3	NABP1	CLRN1	SEPT7	NPAT	ZNF700	FAM50A	RHEB	GZMM	MXD3	PGM2L1	GPSM3	METTL6	ITPRID2	CERS5	PGRMC2	DUSP3	USP17L17		EMP1	SLC39A2	SLC29A1		ZNF195	RP11-366L20.2	ALG11	CD300A
ST6GALNAC3	IQSEC2	USP17L4			TPI1	GAS7	MTRNR2L4	NOL4L	DNAJC24	ERV3-1	USP17L15	RRP8	DIRAS2	RIT1	LAMP2	B3GNT5	GTF2H3	NFU1	SAR1B	SLC4A7	ABI2	ELAVL2	ERCC6	KBTBD2	ZC3H6	ENOX2	FAM120AOS	PTPRC	USP17L18		FOXM1	PPDPFL	RBM10		SMG6	YTHDC2	C10orf113	ABR
SOS1	DCBLD2	KANK1			SERINC4	PAPOLG	MARS2	GAPDH	SUMO3	EIF5AL1	DOK7	PPP2R2A	NAA25	PAF1	EPDR1	CYREN	SRGAP2B	MDM4	SYT17	ATPSCKMT	ZDHHC17	LBR	POTEJ	TBK1	BLOC1S2	ETFDH	MGAM	SPATA13	USP17L19		SMAP1	TRIM46	NPC1		TMEM265	CACNG3	RAD18	POLD1
B3GALT2	DUSP2	POLD2			TRPV3	MAGT1	TMEM143	RPS3	CSNK1G2	KPNA6	DDX21	PCNP	PRPS2	SMG6	RBMX	CCL16	PPP2R2B	ZNF322	ARRDC2	CLPB	CXorf23	CLIP1	DNAH11	KIFAP3	JAK1	EPHA5	CCDC74B	PTPRO	USP17L20		PTPRG	GLMP	PLCL2		ASIC1	PRR19	PLAGL2	TTN
CNOT7	ANKFY1	CALHM4			VAV1	OSMR	PANK2	GRM4	AMMECR1	PEX5L	IDNK	NDE1	MON2	QTRT2	PRSS56	ANKRD44	GSKIP	RPL37	PLEKHA7	SLC4A8	ELL2	WDR82	LRRC31	CKS2	BHLHE22	FSD2	GOLGA8J	DCLRE1C	USP17L21		ZBTB20	HTR3E	LSM4		AURKB	DIAPH1	WDR41	BTRC
TMEM25	ANKH	USP17L15			FBXO16	ZNF516	ZNF507	RIT1	FAM120AOS	STN1	LOC730183	CAPZA2	ZXDB	ZNF382	RWDD4	RPS6KC1	KIF27	HIST1H2AG	IMPAD1	ARHGAP20	PUM2	SERPINI1	ZBTB10	SNAP23	RICTOR	CSMD2	FAM3B	RPS6KA3	DNAJC6		PIK3AP1	TUBGCP2	FAM27E3		QTRT2	KCNB1	PKHD1L1	USP17L17
HECTD2	DRD1	CYBRD1			IL12RB2	OCEL1	DOC2A	PAF1	ITGA2	SLC6A2	CLCN4	IMP3	PPP4R2	CD300A	CD177	AGO3	CEP76	SHMT2	GSE1	LRRC4C	UBE2W	RASSF8	B3GALNT2	C7orf57	CLEC4E	DOC2A	PTPMT1	MGA	USP17L30		IKZF1	R3HCC1L	PDE9A		ZNF382	TEX15	FKBP5	RNF34
SMIM14	KIF3B	FAAP20			KCTD1	KCTD21	SOX11	SMG6	GNS	PCNP	FAAP20	C17orf104	GCNT2	ABR	DYM	ZNF552	CREB3L3	ZNF268	TRDMT1	ZFYVE19	CASC4	JAZF1	RBM46	OTOR	SYT4	SSH2	TTC32	GIPC3	USP17L7		KCNA1	BRSK2	DUSP26		CD300A	RASSF4	CLEC3A	DNAJC6
TTPAL	BNC2	CDH13			TMEM218	XKRX	DDX19A	TMEM265	GLRA3	CEMIP	CLCN6	PCLO	SOS2	POLD1	CCDC102B	CCDC91	RAB4A	EFTUD2	TMEM237	SMS	FSCN1	TOB1	OTOG	ZNF706	EDIL3	PPP2R5E	ANP32E	C14orf119	POLD4		FAM161A	LTA4H	FOSB		ABR	CFL1	PLCG1	CDCA8
EGLN1	HEG1	FBXW7			SP6	CDC25A	PLIN2	AURKB	SIAH3	OGN	CCDC51	FDX1	UNC119B	TTN	TOMM20	GPNMB	ITPRIP	PLCXD2	ZNF236	SLC4A9	CERS6	EVI5	ZNF891	UPF3A	MYO9B	GAB3	ADTRP	SLC6A15	USP17L3		REEP1	NR1H2	PLTP		POLD1	GNB1	DGKG	KANK1
MAP3K5	RAB5B	ODAPH			MLH1	BNC2	MRS2	QTRT2	FAM155B	EIF4E	CDH13	SEPT2	SCAF4	USP17L10	LYRM5	SEPT7	NRXN3	ALDH1A3	SLC5A5	TARS1	NFIB	B4GAT1	POTEB2	CLEC4E	XRN1	TSEN34	GIPC3	ROR1	USP17L8		PAK2	ZNF43	BEND7		TTN	TNFSF8	RAB11FIP4	CALHM4
OSBPL5	NKIRAS1	PAX1			WDR89	PRLR	OPCML	ZNF382	MYPOP	ATF7IP	PAX1	HEATR2	GLUL	USP17L12	PEX3	LRRC75A	CDK5RAP2	OLFM3	EIF4E2	TOP1MT	NDN	CHRM2	POTEB	ANP32E	CRADD	HPCAL4	TMEM196	BOD1	USP17L1		CUX1	CHRND	EPM2A		USP17L13	STAM2	ACBD4	DDX21
ANKRD50	NIN	COX14			SAMD3	PIGU	PSMB2	CD300A	MTBP	ZXDC	COX14	HIST1H4E	LACTB	USP17L11	FUT9	EPB41L4B	AP1S2	DCTN3	SEZ6L	PKMYT1	ARGLU1	PUM2	FMN1	C18orf8	GOLGA8M	NDUFA5	GOLGA8A	DIMT1	USP17L4		CNTLN	TEAD2	ONECUT3		BTRC	PSAP	RAB14	IDNK
ST6GALNAC6	JPT1	LIF			TMEM200A	PEG10	LRRTM3	ABR	CDIPT	RIC3	LIF	PCGF5	SLC13A1	USP17L13	ZFP30	NR3C1	SLC1A6	DYNC2H1	STUM	TBC1D7	SNX30	CDYL	ANKRD62	SLC9A6	TLR6	ARL4C	PROKR2	ZFP28	CDCA8		TMEM178B	SLC47A2	SMARCC1		DNAJC6	VSTM4	PPP3CB	CLCN4
CEP97	ARHGAP26	ITCH			MSH2	PPP1R16B	SIRT5	TTN	AFAP1	ZNF655	ITCH	DET1	RAB3C	BTRC	EFNB2	TMED4	MMP19	RNF185	SNTG1	PHKG1	GNPDA1	YWHAG	POTEI	RAB31	NHS	BLOC1S2	GOLGA8B	SCG2	KANK1		ELAC2	FAM193A	CPXM1		USP17L30	PAQR8	CENPF	FAAP20
RGS17	LDLRAP1	CLCNKA			OR2V1	SLC2A12	GPR156	USP17L12	CRH	PTS	CLCNKA	CELSR2	BOLA2-SMG1P6	USP17L17	RHOBTB3	ZEB2	CHD4	RNF144A	ZBTB6	FASTK	PPP1R18	SLC6A11	YTHDF3	GBX1	BMP10	GNA12	FGF10	FYCO1	POLD2		AR	DPP3	SNURF		POLD4	NPY2R	SFXN1	CCDC51
LHX6	GPR137B	CEP41			OR2AP1	SUV39H1	NOSTRIN	USP17L11	HKR1	DISC1	CEP41	SEMA3A	MED13	RNF34	DESI2	BACH2	CHI3L1	IDNK	WDFY2	CDK6	MAPRE1	TCAIM	CCNT1	ACOT2	ATAD1	YAE1	METTL8	TRDN	USP17L15		RNF168	STOML1	SIT1		USP17L3	UBE2V2	DISP2	CDH13
EPHA5	DNAJC27	ELK1			SLC38A9	EEA1	GYG2	USP17L17	MBNL1	RORB	ELK1	RANBP3L	PPHLN1	USP17L18	AL117190.3	RNF103	LDLRAD4	TUFT1	FAM120A	WDR4	CNTFR	PKD1	ZNF83	VSNL1	UBTF	SNX5	DST	KCNMB1	CYBRD1		THEM6	PRORP	CDC42EP2		CDCA8	SOST	ZC4H2	ODAPH
ITGB8	ADARB1	DDX19B			NFATC2	COL24A1	GRPEL2	USP17L19	STS	SYCP3	DDX19B	CASP1	ARL11	USP17L19	TMX4	TMEM170B	PPIP5K2	VARS2	IRGQ	SLC9A8	BTF3L4	FBXO30	HIPK3	SPIN1	L2HGDH	CHRNA2	C1GALT1	ZNF14	DDX21		SLC25A21	MELK	FAM27E1		KANK1	EIF5A2	ATXN7L1	PAX1
PTPN4	NAGK	SLC20A2			SHTN1	COL14A1	C9orf72	USP17L21	PBOV1	GUCY1A1	SLC20A2	MURC	CYP1B1	USP17L20	MPZL2	FUT9	PRKAR1A	STARD6	CACNA1E	SRP68	FLJ20373	DNMT3B	NBL1	DNM3	NREP	GVQW3	CEP44	PAX6	LOC730183		PLEKHA3	CSNK2A3	DNAL4		POLD2	UAP1	SNAP23	NDUFB3
NCEH1	SLITRK3	POM121			NOP2	PRDM5	FAS	USP17L22	ZC2HC1C	CCDC186	DDX56	RALYL	SLC22A5	USP17L21	HSF1	TMEM18	YOD1	NSF	ZPR1	STK31	CDKN1B	FBXO33	CDK5RAP1	UQCRH	DGKH	LRRC63	ZNF7	LIX1	CLCN4		GNAZ	PRDM11	TSPYL4		SRI	FBXO3	PSAT1	CASP1
TMEM64	MAP3K9	DDX6			PGBD5	RGS17	KDM5A	DNAJC6	KIF15	INTU	POM121	SH2D5	MTF2	USP17L22	2022-03-01	DIPK2A	ICE2	CCDC149	RIPOR2	CDK9	PSPH	ITGA1	GANAB	C4orf46	ZNF680	GRIK4	VAMP3	MFAP3L	FAAP20		NDUFA4	USP3	TVP23C		USP17L15	SEC61A1	MAPK1	COX14
FEM1C	ADAM9	KLHL3			ECT2	ZNF652	TRPC3	USP17L7	NOL9	TMEM65	DDX6	DCLRE1C	MBL2	DNAJC6	ZIK1	TBC1D26	LDLRAD1	RAP2A	UBN2	NOL10	WDR91	OCLN	CDK5RAP3	BLOC1S2	KCTD8	GOLGA8J	TRAPPC2	TWNK	CLCN6		KCTD18	GABRR1	PSAPL1		DOK7	GPR37	ASCL1	LIF
LAPTM4A	TMEM168	CUL3			TP53I11	AURKB	LDOC1	POLD4	PATE4	SPOP	KLHL3	ZNF138	PCYOX1	USP17L30	CORO6	GABRB3	SEC16A	TIMELESS	ARID4A	PSMD9	HSPA9	CEP85L	ZNF189	SMIM19	FOXN3	MUC20	ZFP36L1	DMTN	CCDC51		HOXB8	ANAPC10	AP001579.1		DDX21	FAM13C	DEPDC5	ITCH
CD274	PCDHA8	GPD1			EPB41L1	SYNCRIP	ZBTB39	USP17L8	TAF12	ARL5B	CUL3	GREM1	XRN2	USP17L7	NPY1R	ANKRD42	ELF2	ADORA3	ANKRD34B	NFKB2	ZCCHC24	VAT1L	LMCD1	GRID1	UBE2Q1	ZFP37	ZNF300	IL17RD	CDH13		FGF14	DNAAF3	MOCS1		IDNK	KBTBD7	LZIC	CLCNKA
ZBTB9	PCDHAC1	FGF1			HAL	IGDCC4	RET	USP17L1	ZNF583	DLC1	GPD1	CYB5R4	MEIOC	USP17L3	CBR4	FGD6	B4GALNT1	SLC25A46	TRIM39	MPDZ	BAP1	SCAMP1	SLC25A45	TAMM41	AZIN1	ADNP	TMX1	NAIP	PAX1		DLG2	CLEC19A	FUT1		MS4A2	TK2	VSTM4	DDX11
KMT2B	L3MBTL3	ALG13			SLC44A3	CPEB3	KCNQ5	USP17L4	MADCAM1	SPRY2	FGF1	ICAM1	TNRC6B	USP17L8	RGS7BP	PCID2	CORO1C	CASP5	CLPX	SFSWAP	CLASP1	GABBR2	SRPK2	HBG1	SNAP23	LZTS3	VPS13B	SEC63	PCGF5		CLEC5A	CCT4	MACROD2		CLCN4	MEFV	WDR33	CEP41
DNAJB6	CCNG2	ZNF451			PACRGL	SNTB2	FAM13C	CDCA8	AIM1	FOPNL	ALG13	MTL5	ACVR2B	USP17L1	ZNF441	CCDC89	MT1HL1	C12orf43	SLC26A7	DCTN2	DGKA	CAB39	RPE	USPL1	PWWP2A	KCNK9	AC004899.1	PLEKHG7	NDUFB3		GON7	USP39	CA6		FAAP20	GPR176	FZD9	ELK1
ANKRD9	TAOK3	DIS3L2			GZMM	BEND4	FAM104A	KANK1	SENP8	NSL1	ZNF451	SLC6A3	EXOC6B	USP17L4	STAT1	CCDC173	NLRP6	KDSR	KLF12	SOX5	NFIA	ADAMTS3	ARL6	ANO5	DIPK1C	PNMA3	AC079210.1	FAM204A	CASP1		CD302	SSBP2	RBM12B-AS1		CLCN6	ZNF629	ISG20L2	SLC20A2
SNTG1	DDHD1	SLC9A7			DIAPH3	SMCR8	SCRT1	POLD2	MFSD12	PIAS2	SLC9A7	DPY19L4	ANOS1	KANK1	RPL7L1	SLC2A12	ANKDD1B	RAB3B	RHCE	EIF2B3	SIX1	SCAI	AKAP3	NDUFS5	KDM2A	BARD1	NME8	VRK2	COX14		SYNPO	GDAP1L1	FFAR4		CCDC51	MACROD2	PCDH15	DDX56
PRR16	PPP1R15B	KRTAP1-4			SPATA20	CECR6	MIEF1	CALHM4	GPALPP1	DEDD	MINAR2	ZNF486	MCC	POLD2	DUS4L	ATAD2	CHKA	ANKRD34B	MOBP	OS9	SIX3	NEDD1	INSC	BMP10	NSG1	BTBD3	MYCT1	BCAT1	LIF		NAV1	CNOT10	NUPR1		CDH13	KIAA0040	ABCC5	POM121
TAOK3	ANKRD17	KRTAP29-1			EPS15L1	KDM5A	SLC2A12	CYBRD1	ZNF606	KIF15	APBB1	NAALAD2	ARHGAP15	CALHM4	PPP1R1C	TMX4	TRABD2A	MPZL1	AAK1	PPP1R1C	NLGN4X	LRRC8A	MCRS1	VPS52	TNFRSF19	MACO1	AACS	BEND6	ITCH		ZNF326	GRIA3	AIPL1		FBXW7	HDAC8	CLPTM1L	DDX6
RSBN1	PCDHAC2	DCSTAMP			SLC4A7	NR2C2	IBSP	DDX21	C9orf152	LRCH1	ARRB2	SHPRH	PTAR1	SRI	BX088651.1	PM20D2	ERCC6	GHDC	HYDIN	AARSD1	TSC22D1	ANKRD44	DIABLO	PCDHB7	GRM3	PTGES3	MARVELD1	STK32A	CLCNKA		LY75-CD302	SSUH2	KCTD10		CASP1	PSAT1	AMPD3	KLHL3
GNS	PCDHA13	APBB1			LAYN	HDX	CTPS1	IDNK	PRRX1	TMEM243	ATP5F1A	HSD17B7	SBNO1	USP17L15	PLAG1	CYP7A1	ZNF541	CCDC38	ZNF189	GPM6A	DCBLD2	NRBP1	ACTN2	ST20-MTHFS	PPFIA2	SLC35A2	SLITRK4	NR5A2	DDX11		SLF2	PEX5L	TCF20		LIF	TTC6	FBXL20	CUL3
REST	RRM2	ATP5F1A			CLPB	NRK	OSMR	MS4A2	BCL2	THAP9	RAB44	ARL15	MRPL30	CYBRD1	MAFA	CLEC9A	ZNF550	GPATCH11	ADAL	UCK1	ARL2BP	S100PBP	PHYKPL	ACTR3	ELMOD2	CCDC3	ESF1	ZNF106	CEP41		TENT5A	RNF165	MAN2B2		ITCH	TMEM235	ZNF486	GPD1
C16orf52	DNAJC16	RAB44			CCDC103	ATP8B4	SYNCRIP	FAAP20	TM4SF1	FAM122A	SAMD14	ASAH2B	UBE2H	DDX21	NECAB1	RP2	DNAH11	SH3BGRL2	ZNF544	ZNF484	PFDN4	USP25	SLC38A1	CBR4	TMED10	USP47	CENPN	TSPYL5	ELK1		ZNF519	HTR2C	DNASE1L2		DDX11	ITPRIP	TMPRSS4	FGF1
DENND5B	ATL3	SAMD14			SLC4A8	SORCS1	ZNF710	CCDC51	NTRK2	ARID1A	AMPD2	GPR85	GABPA	MS4A2	ERAP1	MAFA	NLRP12	SFTA3	LMLN	SPRTN	RPS6KB1	MAP4K5	ANXA11	GJA5	DLX5	PAMR1	ACER3	NECTIN3	DDX19B		SUCNR1	CYRIB	SPOCK2		CEP41	IL18R1	PTCHD4	ALG13
CCDC71L	HBP1	AMPD2			ARHGAP20	MOGS	NEMP1	FBXW7	C10orf118	EYA2	LOC100288966	CCSAP	ITGA5	CLCN4	RNGTT	PTGES3	ZBTB10	SHE	SLAIN2	NRAP	CNOT7	CAMSAP2	SP140	DCUN1D4	PTEN	GAPVD1	TTC26	OMG	SLC20A2		ZYG11B	IL15RA	PANK4		ELK1	LASP1	ROR1	RD3L
SP9	PCDHA10	LOC100288966			LRRC4C	RAP1GAP2	NEDD4L	PAX1	CD80	GABRR2	LMNA	CHSY3	AASDH	FAAP20	ZNF552	C18orf65	B3GALNT2	ELP5	SAPCD2	ADAM15	PSIP1	HDAC9	COBLL1	GLRA3	KLHDC1	FAM107A	C15orf40	CDH11	DDX56		NDST3	TMEM161A	OBP2B		DDX19B	PIK3R3	ZNF451	ZNF451
DPYSL2	HPS5	LMNA			ZFYVE19	CEP350	AUH	CASP1	BPHL	TYW1	SCFD1	NACC2	HDAC9	CLCN6	LHFPL3	ANLN	WDR72	SPANXN5	SEMA4A	TCP11	SEMA6D	PPP1R9B	NUTM2B	MTHFS	EPCAM	PLXDC2	GOLGA8R	WDR43	POM121		GCSAM	CACNA1F	WAC		SLC20A2	RNF7	SH2D1A	DIS3L2
ZC3H12C	PCDHA5	SCFD1			SLC4A9	RICTOR	GABRA2	COX14	JHDM1D	BCAT1	CD63	CCDC88A	TNFAIP8L1	CCDC51	RCSD1	DYNLT1	P2RY6	SLFN11	DCLK1	OASL	HMBOX1	PMAIP1	ADORA2A	KCNK10	CCDC62	SUCO	GOLGA8O	ROBO1	DDX6		MMRN1	BMPR1B	TNFRSF4		DDX6	RAB8B	RAB5IF	SLC9A7
ZBTB47	IGSF10	SEC14L3			NDRG1	ERGIC2	DNAJC10	LIF	GUCD1	MTTP	IKZF3	PM20D2	DLX2	CDH13	SNTB1	TBCA	ZNF891	TMEM150C	MXD1	AP3D1	FOXG1	MAP4K4	ZNF229	NUCKS1	ZNF230	PUM2	AC112715.2	USP49	KLHL3		GRAMD2A	P2RX4	KCNK13		KLHL3	KLF7	C2orf66	HNRNPH1
FAM13A	XRN1	ABCG2			TARS1	KCNV1	RSPO2	ITCH	CHI3L1	PPP6R3	PDLIM3	CREBZF	SLITRK3	ODAPH	CXCL14	SCARA3	KRTAP9-6	PSMA8	SPAG8	SERPINB7	TMCC1	FSD1L	CUL4A	KCTD7	PGAP1	MTA3	CD96	ATP6V1FNB	CUL3		ZNF280C	NOL4L	BTBD2		GPD1	PGA4	ZNF20	MINAR2
TCF7L1	RACGAP1	UBE2V1			BLNK	RANBP10	RLIM	DDX11	APPL1	PPP2CA	BOD1L2	TSNAX	ATF1	PAX1	PSG1	PLA2G12A	ANKRD62	EXT2	CPLX2	ASH2L	TMEM189-UBE2V1	STK4	MDM4	SNRK	RNF216	ANKMY1	MDM2	DSEL	GPD1		KRIT1	GAPDH	PRKRIP1		FGF1	PGA3	RAD54L2	DCSTAMP
DNAJC27	URI1	CD63			PKD2L2	FAM19A5	PARP8	CEP41	DYRK4	TIGAR	CRB1	TMEM107	BLOC1S6	CASP1	OR2H1	MATN3	RASA4B	PLEKHA8	ZNF257	JRKL	RSPRY1	TSC22D1	PDK1	UBTF	PIK3CB	POLR1B	IPP	GAMT	FGF1		TRMT6	RPS3	PAX7		ALG13	AP001652.1	DSP	APBB1
HS3ST5	ANO6	IKZF3			TBC1D7	FGF14	CACNA2D1	ELK1	POTEI	TMEM123	ITPRID1	FAM98A	PTPN21	COX14	PDE1C	MED12	MGAT4D	RAB12	INSYN2	TTPAL	SPATS2L	PSIP1	UBE2E3	LRRTM4	IRS1	NFIB	SYN1	GMPPB	ALG13		ZNF440	GRM4	THUMPD2		ZNF451	PRNT	GLIS3	ARRB2
EREG	PCDHA6	PDLIM3			FASTK	CDV3	KCNC2	DDX19B	FAM13A	GPR137C	CARD14	TSPAN19	GREM1	ITCH	CYP3A5	CTNND2	ZKSCAN8	AL591479.1	HIF3A	ZNF623	SCHIP1	MFAP5	ZNF316	EIF2AK4	BEND6	SENP7	SAMD12	IYD	ZNF451		AMD1	CLRN1	FAM27E2		DIS3L2	TRIM23	TBCEL	ATP5F1A
UTS2B	PCDHA11	BOD1L2			PAX6	RAD23B	ODF2L	SLC20A2	C16orf72	ZNF24	CTSL	RNF207	TMSB4X	DDX11	FAM175A	ANTXR1	ENG	AQP2	GHDC	TESPA1	PI4K2B	SLC4A7	CORIN	CCNL1	VSTM2A	XRN1	ABCD2	ZNF37A	DIS3L2		IMPACT	RIT1	CSF3		HNRNPH1	CHRNA1	CBLB	BCS1L
TTC39C	KLHL2	CRB1			CDK6	RPS15	ZNF354A	DDX56	HIVEP1	SRF	CIZ1	PAFAH1B2	RTL3	CEP41	RGSL1	PSG1	HIPK3	CRISPLD1	WBP1L	CDKN2C	TMEM189	NOG	AXL	HELT	EYA4	MARCHF8	TBX21	CHMP1B	SLC9A7		PHF14	SEPTIN4	ASB18		KRTAP1-4	ZNF627	CHMP7	RAB44
PPP2R2A	PCDHA3	ITPRID1			CDK8	SLC8A2	COL15A1	POM121	ZNF138	ZNF367	TYMP	MAP1LC3B	CBFB	ELK1	MEI4	GFRA1	HERC4	USE1	CAMK1D	CDS1	SOX2	SLC6A1	BFSP1	PKD2	YWHAE	UBR5	ZNF14	DCN	HNRNPH1		IGF1R	ZNF195	ZBTB46		MINAR2	HTR5A-AS1	ADIPOR2	SAMD14
LCOR	PTPN3	CIZ1			SLC9A8	APBA1	PLN	DDX6	ESAM	PRRX1	FBXO7	TMEM237	SHPRH	SLC20A2	KLHL9	KRTAP13-1	TPM3	ZNF98	MTA3	CDSN	CKLF	RTKN2	PCDH1	PPIL3	GUCA1B	EIF4E3	CLCN2	HNRNPA2B1	KRTAP1-4		HGF	SMG6	PPAP2C		DCSTAMP	SSBP4	KBTBD7	AMPD2
EFCAB14	LASP1	TYMP			RDX	TRANK1	AAK1	KLHL3	NELFA	TMPO	VPS50	MCCC2	UBE2G1	DDX56	LTB4R2	LCORL	GANAB	ELOVL7	GPR39	FAM13A	MIB1	MIB1	UMOD	FGF4	TMEM39A	TRPS1	CKMT1A	CCT8	DCSTAMP		MAN1A1	TMEM265	ERP29		APBB1	RAX	LINGO2	SCFD1
WFS1	OCRL	VPS50			KCNC2	HIP1	SNX4	CUL3	SREK1IP1	GPALPP1	CDK3	NOX3	ERMAP	POM121	KIF2B	PADI3	NUP153	SLC10A2	TCF15	URM1	KIAA1430	PROK2	BUB1	SLA	MEX3B	CARF	PPP3R2	SPTBN1	APBB1		YAP1	ASIC1	HOXC5		ARRB2	IL8	TMEM19	CD63
SKOR1	SUCO	CHIA			STK31	SLC25A22	BCL11A	GPD1	SPSB1	SH3TC2	FDXR	SLC9C2	RP1	DDX6	FNDC3B	SCYL2	LRRC20	TRIM6-TRIM34	INKA2	PLEKHG5	SGIP1	DCBLD2	PCDH11Y	RP11-17M16.1	ZNF519	SPIDR	HINT1	CCDC90B	ARRB2		VKORC1L1	AURKB	SNX15		ATP5F1A	ABHD17A	CREBRF	UBE2V1
ARHGAP1	RAP2C	COPS4			RPS3	NEURL1B	ANAPC7	FGF1	F2R	INO80D	IL4I1	NKX6-1	CD151	KLHL3	DGKE	SPINK14	FGGY	TCF15	KDSR	PFDN6	PCNP	DENND5B	RAD17	AC020907.1	USP33	RALGAPB	TIA1	TMIGD3	ATP5F1A		PTK7	QTRT2	CROCC		BCS1L	ITGA8	AGO1	IL4R
ZBTB4	ACSL4	ZCWPW1			CDK9	NOP9	PHOSPHO2-KLHL23	ALG13	ZNF347	ZNF37A	GRIA1	FXR1	STAP1	CUL3	SNX16	STIM2	GLT8D1	RSPO1	FABP3	RPP38	NRBP1	CCNYL1	C9orf43	HNRNPA1	ERLEC1	MX1	ARMC2	GATA6	BCS1L		C10orf111	ZNF382	MLST8		SAMD14	DEF6	SRSF8	IKZF3
DRD1	SUSD6	FDXR			UEVLD	B3GNT7	PAPPA	RD3L	NFE2L3	FMO5	TKT	PTAR1	ARL15	GPD1	PLA2G12A	B3GALT1	RPE	NXF3	ZNF140	SMC2	LOX	GNAQ	NFATC1	DSTN	AUH	RGS3	STAM	FLRT3	RAB44		ASB11	CD300A	CACNG7		AMPD2	ELOF1	ZYG11B	BOD1L2
MED17	PCDHA4	IL4I1			CALCOCO2	LRRTM3	HOOK1	DIS3L2	PGBD1	SCRG1	SERINC4	BCLAF1	SYT14	FGF1	PPM1D	AFTPH	CFAP65	ZBED4	JMJD8	MORF4L1	TMEM33	CKAP4	PSMD2	FAM46A	MAX	PRDM15	C8orf46	ZFYVE9	SCFD1		IL2RA	ABR	PPP2R3B		SCFD1	POMGNT2	PTPN3	CRB1
NBL1	SRCIN1	GRIA1			NOL10	GYG2	HABP4	SLC9A7	SLC17A4	ZFR	SPRY1	KBTBD3	AKAP5	ALG13	LAPTM5	VAV3	COL6A5	TRAPPC6A	AP2B1	TRAK1	TRIM44	STRN	ATG3	ZBTB37	SORL1	TLE3	IL18R1	BTN3A2	SEC14L3		PNPO	POLD1	VAMP1		SEC14L3	MINOS1	LASP1	ITPRID1
LAMA3	PCDHA1	TRIM60			TSN	FAM110B	RNMT	HNRNPH1	RASSF6	C17orf98	HARS1	VMA21	ASAP2	RD3L	C17orf47	COL19A1	EPHA6	ELOVL4	PI4K2A	MAPKBP1	DNAJC3	44261	FBXL4	IL7	TBC1D12	ZNF133	STAG3	TANC1	ABCG2		ZNF14	TTN	DNAI2		CD63	SEC14L3	CCL7	CARD14
GAB1	BRWD1	TKT			MPDZ	C4orf32	KLHL23	KRTAP29-1	MON1B	SPTY2D1	TRPV3	MS4A7	EPB41L5	ZNF451	KRTAP4-7	STRN	DIABLO	AC137932.1	GFRA2	CNOT1	TSC22D2	TMEFF2	POLR1H	CYP1A1	SLC45A2	NUDT13	C8B	ZFX	CD63		CACNA2D2	USP17L10	RP11-834C11.12		UBE2V1	CTD-2368P22.1	GNPAT	CTSL
RAP2C	ELK3	SERINC4			BCAR3	AZI2	TRPM3	DCSTAMP	EDA2R	SPACA1	VAV1	SMCO2	HHIPL2	DIS3L2	NXNL2	SVIP	UBE2F	SLC9A1	NUAK1	MZF1	FAM49B	GAS2L3	ELN	PIK3C2G	CALCA	RTF2	C9orf53	SENP5	UBE2V1		XBP1	USP17L12	KRTAP10-1		IL4R	FAM183B	PPM1B	CIZ1
FAM13C	CEP120	SPRY1			SFSWAP	ZBTB39	RDH11	APBB1	LMBRD1	CPPED1	HMBS	ZNF430	NLRP1	SLC9A7	MPC1	RIMKLA	NUP155	SLC47A2	KPNB1	ARMC8	ARID4B	TLN2	EBAG9	AC068987.1	PCBP1	STMN4	GOLGA8H	CREBRF	IL4R		XDH	USP17L11	PHACTR3		IKZF3	ZFAND5	BAHD1	FBXO7
BTBD7	PCDHA7	TRPV3			SOX5	YY1	USP15	ATP5F1A	C6orf10	ZYG11B	FBXO16	ATP9B	CBLB	HNRNPH1	SRBD1	SYNJ2BP	SLC38A1	SCIN	PPARA	FRMD6	AEBP2	HSPA13	CIRBP	POLR3K	CXCL2	TANGO2	ACADSB	CSRNP3	IKZF3		DCAF12	USP17L13	GLTPD2		CRB1	ZNF445	NAPA	TRMT2A
MINOS1-NBL1	PCDHA2	VAV1			EIF2B3	CCM2L	GGCX	BCS1L	GALNT13	LRP1	IL12RB2	PHACTR2	FRMD4B	KRTAP1-4	LRCH2	PDE10A	RAB3IP	NUDT5	WASF3	ELAPOR1	PCDH8	SLC14A1	IFT122	CDV3	CYB5A	MAP3K9	MEOX2	ABCB10	PDLIM3		HSP90AA1	BTRC	AJAP1		ITPRID1	ADORA2A	DNAJC27	VPS50
EPHA7	PCDHA12	TSKU			IL1R2	EXOC8	EFCAB5	RAB44	KIF2A	PCLAF	KCTD1	ST8SIA6	PATZ1	DCSTAMP	MRPL12	TOMM20	DYNC1I1	C1QL3	TUSC2	UNC45B	SMARCAD1	PAG1	PAX5	SYTL2	SLC26A7	GTDC1	HELLS	YARS2	CRB1		ADCY2	USP17L17	NXPH4		CARD14	KRBOX4	GABRA2	CDK3
LYPD6	CTSK	FBXO16			LPIN1	KCNJ13	PBX3	SAMD14	TRMT44	TMEFF2	TMEM218	C17orf100	RAPH1	APBB1	SMAD9	ECE1	COBLL1	CD80	ZNF330	RIBC1	GATA4	NTRK2	ANP32E	KLHDC1	LIN28B	ZFYVE16	BLVRA	IRS2	ITPRID1		TP53I11	RNF34	ATP6V1B1		CTSL	RNFT2	PDE2A	CHIA
MINK1	RAPH1	PCID2			PTGES3L	ZNF689	FOXA1	AMPD2	PHLDB2	TANC1	SP6	UCN	CREBRF	ATP5F1A	HSPB3	ZSWIM6	GPATCH11	SKIL	MED14	CASP7	BASP1	PIKFYVE	GLS2	ARL16	NIN	SARAF	KIAA1107	CEP83	FBXO7		CD44	USP17L18	ADAM11		CIZ1	TCF7L2	ATF1	COPS4
GNB5	SEMA4B	IL12RB2			CDK15	ZNF248	RPP25L	LOC100288966	CPXM2	OSBP2	WDR89	ZNF107	RPL13	BCS1L	HLF	EIF1B	ZNF180	GFRA4	AMZ1	PLEKHB2	SURF4	COPS8	DCTN3	XRN1	KLF15	CCDC117	ITM2A	INIP	TRMT2A		ZPR1	USP17L19	MRGPRX4		TRMT2A	ATG2B	CD44	ZCWPW1
FGD5	PPP1R3B	KCTD1			ETV4	HDAC9	ALDH1L2	LMNA	C12orf60	PCDHB16	TMEM200A	STX2	SMOC1	RAB44	ARPC5	LPAR5	MDM4	RHEB	PHEX	ARFRP1	NCS1	USP27X	DNAI1	TMPRSS15	TNPO1	PITPNB	OR10H5	RORC	VPS50		RFTN2	USP17L20	NFATC4		VPS50	ZNF286B	IQSEC3	FDXR
UXS1	NTN4	TMEM218			TXNRD1	WDR37	YOD1	SEC14L3	NUBPL	CHRNA3	ZNF501	SETD2	SOWAHC	EME2	GABRG1	TEX30	ZNF518A	PTGFR	TTC26	PEMT	MAP3K5	KYNU	PKIG	TSPAN8	CFAP43	PHF21B	TEFM	MAP2	CHIA		FZD5	USP17L21	HES5		ANKFY1	HIST1H2AD	HPCAL4	IL4I1
NAA30	BTBD10	SP6			GPM6A	ZNF462	SLC9B2	ABCG2	DTNA	CBX3	MSH2	PIGB	HOXC13	LMNA	PLIN5	LIN7A	ERMARD	KANSL3	ZDHHC21	PDCD6	NXPH1	TSSK1B	SLC35C2	ZNF623	FOXJ3	ZNF106	THBS1	OCA2	ZCWPW1		ODAPH	USP17L22	KIF3C		CDK3	CALB1	ST3GAL3	GRIA1
CMPK1	RB1CC1	UTY			UCK1	PDGFRA	PRSS12	CD63	FBXO27	MSI2	OR2AP1	NUTF2	SELENOP	SCFD1	GNA13	POU3F2	DIXDC1	PLXNA4	EPOP	TJP3	SPG20	PTPN12	TRMT6	PAFAH1B2	KLC1	OPALIN	ADORA3	TSPAN7	FDXR		BROX	DNAJC6	POLR3H		CHIA	PURB	DYNC1LI2	TPI1
MAPK1	ARHGAP1	MLH1			GPR1	RAD9B	ACAD8	UBE2V1	XKR6	UNKL	SLC38A9	TTC21A	EPAS1	SEC14L3	CCDC71L	KIF2B	PDK1	ATP6V1C2	PPAT	TBC1D2	ERI1	MARCKS	MLPH	CNPY1	BRD1	TLK2	ZDBF2	XRCC5	IL4I1		VPS41	USP17L30	SLC7A1		ZCWPW1	CTGF	SEC61A1	GSN
TWF1	TET1	WDR89			ZNF484	PCDH19	BCDIN3D	IL4R	CNOT6L	ITGA2	PRSS36	MTF2	RBM27	ABCG2	C5orf64	ERO1B	THEG5	C1orf64	RICTOR	USP43	GOLGA7	AGFG1	FASTKD1	ATOX1	C6orf120	RRP12	THAP6	FAM3B	GRIA1		ITGB6	USP17L7	NUDT16L1		FDXR	SPRED1	TMEM9B	POLR3E
ZADH2	TM2D2	SAMD3			SPRTN	MED28	COLEC11	IKZF3	NMNAT2	REEP1	NFATC2	C11orf72	CLRN1	CD63	FAM9C	LHFPL5	ACVR2A	PRRG3	GPATCH11	ZNF248	SYS1	CBX4	PHB	FBXO45	PTPN4	VKORC1L1	MMP1	CA1	TPI1		KSR2	POLD4	FAM72C		GRIA1	RASGEF1A	INTS6L	SPRY1
CRK	DENND5B	TMEM200A			NRAP	UCKL1	REPIN1	PDLIM3	FLRT2	PSG1	SHTN1	C1orf185	EIF3M	IL4R	ZC2HC1A	PLA2G16	CORIN	ZRANB2	DSCAML1	MGST1	PKIA	CNOT9	CEP85	ATP8B4	PCSK2	AMZ1	GOLGA8M	RBMS3	GSN		PXK	USP17L3	ARL11		TKT	CORO2B	IFNAR2	TRPV3
SCN1A	SCN1A	OR2L5			PDPK1	CDK8	TRHDE	CRB1	CNP	RNF170	CCDC74A	AC008132.13	C15orf53	IKZF3	TMEM196	SLC17A1	ANO2	ZWINT	EVI2A	FAM189B	SCD	ATP5F1B	MCM8	SLFNL1	PSD3	PINX1	CKMT1B	RPS6KA6	SERINC4		SC5D	USP17L8	DNASE2		GSN	SUV420H2	NAV3	TSKU
ADAM9	CSRNP3	SLC38A9			OASL	PARP8	CALM1	ITPRID1	MSX2	ZC3H12B	NOP2	PLN	GTF2H3	PDLIM3	VAPB	SENP1	NUP54	ULBP1	CDON	GPR161	SOX1	ZKSCAN8	ZFYVE1	INIP	CHMP2B	VGLL4	MYLK	UHRF1BP1	POLR3E		UNC13C	USP17L1	RELA		SERINC4	NDFIP1	CDYL	FBXO16
TMX3	MAPRE3	SELENBP1			AP3D1	SCRT2	SULT2A1	CTSL	STAT4	APPL1	PGBD5	ARL11	TMEM220	BOD1L2	GMCL1	NEDD4L	MYBL2	ZNF26	PLA2G12A	PHB2	VTI1B	THAP2	EPHA5	INSL3	AQR	PTCD2	UGT8	INO80D	SPRY1		BCL2L15	USP17L4	THRA		HARS1	SPTBN2	APC	PCID2
RRM2	CD69	NFATC2			MS4A14	PSENEN	SALL3	CIZ1	FAM86B2	CRYBG1	PDE1A	ERI1	DPF3	CRB1	ADH1B	XPO4	RAD17	FICD	PMEPA1	ARSG	IDS	TRMT9B	ZMYND8	PSMG3	TMPRSS12	SLC43A2	CXCL11	SLC5A3	TRPV3		SERF2	KANK1	EPHA1		TRPV3	KIAA2013	ZMIZ1	IL12RB2
FAM19A1	ULK1	CCDC74A			SERPINB7	TSC1	ADGRE2	FBXO7	EID1	KITLG	ECT2	SYT4	SGPP1	ITPRID1	CTBS	RNLS	NFXL1	RGSL1	FAM107A	IFT20	MYLK	DIXDC1	SHMT1	GFOD1	CRYZ	POU5F1	CTXN3	PPP2R3A	HMBS		GTF3C4	POLD2	ZC3H12D		VAV1	AMER3	KCNU1	KCTD1
JAK1	RUNX3	CCDC74B			PTER	RASGRP1	MRC1	VPS50	ACN9	TCTN1	TP53I11	GOLIM4	PAIP2	CARD14	RASSF6	DMD	GABRB3	PHACTR1	NAA50	ZNF850	KLF6	NOVA1	NCAPG2	CCDC144NL	PTPRR	ARNT	SPARCL1	TDRKH	IL12RB2		NCOR1	CALHM4	CDH23		TSKU	RAB14	DCDC1	TMEM218
HPS5	NBEA	NOP2			TMC5	MGAT4A	SLC39A9	ANKFY1	LRCH1	MEIS1	SFI1	TMEM170B	CREB1	TRMT2A	MBL2	SLC4A4	EDIL3	PKIA	KCNIP1	PAAF1	FSTL1	DGKA	KIR2DS4	UTP3	PROX1	TMEM9B	MYBPC3	ZNF841	MIS12		OCRL	USP17L15	CHST8		IL12RB2	C11orf86	ZBTB44	SP6
SLC2A4	FAM102A	PGBD5			TESPA1	RALBP1	ELMOD2	CHIA	PBLD		ARHGAP45	MND1	TMEM168	CDK3	GABRA6	GMCL1	B3GALT5	FAM76A	NUBP1	EIF6	MBNL3	ZNF217	AP2B1	AL163636.6	ADAMTS17	CCDC90B	OTOR	ZBTB41	KCTD1		CCDC174	CYBRD1	KIAA1429		KCTD1	TMPRSS4	KCNMA1	UTY
CRY2	DAB2	PDE1A			CDKN2C	TTL	KATNBL1	COPS4	PAK3		EPB41L1	CNEP1R1	SMARCE1	CHIA	CNFN	ERG	POLDIP3	FCHO2	GRAMD2B	ZNF839	SLC35E2B	PCDH19	YAP1	C1D	MAGEA2B	SLC17A4	RBM12B-AS1	U2SURP	TMEM218		MEGF9	DDX21	KCNJ5		TMEM218	FAM182B	FCHO2	MLH1
FAM129A	USP28	ECT2			CDS1	PCYT1B	PALD1	ZCWPW1	KRT27		HAL	ZNF99	CENPL	COPS4	RHOQ	ARHGEF9	NFATC1	FAM149A	RNF103	CLOCK	ZBTB8A	SCN5A	RFX3	C6orf136	AEBP2	MPZL3	GABRG2	PKHD1L1	SP6		PAX9	IDNK	PIGG		SP6	ESCO1	REL	WDR89
PAFAH2	CROT	TP53I11			CDSN	COL3A1	RFC3	FDXR	ACER3		GZMM	BLOC1S6	LMNA	ZCWPW1	DDX19B	SRBD1	TGIF1	SNX13	KCTD15	RCBTB2	ENSA	HS3ST1	SSH2	ANKFY1	TMCO1	DYNC1LI2	NR5A2	EBPL	UTY		SKIL	C16orf95	ING5		UTY	PEG10	CPSF7	SAMD3
CLOCK	ERAP1	SFI1			CDX2	MANEAL	ITPRIPL2	GRIA1	GABRG1		EFTUD2	UGT2A1	GRK3	IL4I1	SSUH2	LRRC8B	EOGT	PALD1	ADPRH	RCC1	MTFR1	PITPNM3	HEPH	PLK4	PM20D2	SLC25A44	CDX2	PYROXD2	MLH1		PTCHD4	LOC730183	C19orf59		MLH1	SGK1	WDR93	TMEM200A
ZBTB41	TNKS2	ARHGAP45			URM1	ARHGEF15	C6orf120	TPI1	TYW1		HPCAL1	MAB21L3	USP38	GRIA1	CNTNAP5	ALDH6A1	CEP43	HSDL1	44261	SHOC2	ARHGEF3	GXYLT1	NLGN4X	SELK	TMX1	TMEM132B	AGMAT	LRRN1	WDR89		OGA	CLCN4	YIPF6		WDR89	B3GAT1	GBP6	ZNF501
HMGA2	CENPQ	EPB41L1			RTN3	CCND2	ZNF385B	TKT	MOB1A		DIAPH3	MT-ATP8	TCAF1	TPI1	PEAK1	PITPNB	SSX2B	MYL12A	LCOR	CTCFL	MEX3B	INTS8	CAPZB	PRRG1	NUS1	GOT2	APOLD1	PLXDC2	SAMD3		GALNT10	CLCN6	ATXN1		SAMD3	SENP6	GDNF	MSH2
ORAI1	RAB11FIP1	GALT			PLEKHG5	BACE2	CPEB3	SERINC4	MMP13		ACTN3	PRPS2	GPR85	GSN	GJE1	SLC12A2	ATG3	ZFX	SSH2	DYDC1	ZSWIM4	CRH	PPP2R5E	ERP44	MAGEA2	PKNOX1	EDARADD	MCPH1	TMEM200A		MAPK8IP2	CCDC51	SAYSD1		TMEM200A	REPIN1	COX10	OR2V1
STARD4	SESN3	SLC44A3			ZNF211	ZG16	PYGO1	POLR3E	NUPL1		EPS15L1	NSUN7	GOSR1	SERINC4	SCGB2A2	USP31	CYP39A1	C6orf100	CCDC116	CHD1	XKR6	GLI3	ATP7A	FANCL	WRNIP1	TCP11L2	ADAM28	TNRC6B	ZNF501		DKK2	CDH13	RANBP10		ZNF501	PSTK	SMOC2	OR2L5
RBL2	WDFY3	PACRGL			RPP38	TAOK1	SERP1	SPRY1	GNAQ		SLC4A7	CYP1B1	PGRMC2	POLR3E	FAM127A	ICAM4	TSPAN6	CLPX	KCND2	ALDH1L1	COL4A3BP	TOGARAM1	ADA2	GATM	DNAJB4	KIRREL1	MDP1	ADSS	MSH2		BTG2	FBXW7	OSR1		MSH2	NME1-NME2	EPB41L5	SLC38A9
MFAP3L	AMER2	EFTUD2			SMC2	ADCY9	CPM	HARS1	TMEM243		IDH3B	GMEB1	FAM199X	HARS1	KCNJ16	USP10	GORASP1	ZNF667	GLIPR2	TMEM254	NUDT4	YPEL2	MATR3	OR11A1	IL36G	NOP9	APOM	TNPO3	OR2V1		SPRED1	PAX1	SPC24		OR2AP1	SV2B	ELK4	SELENBP1
USP46	NRIP3	HPCAL1			MORF4L1	NUP155	GLTP	TRPV3	MAPK14		CLPB	ZIC3	DPY19L3	TRPV3	BTBD19	RABGAP1L	KCNH6	CD84	PLCH1	XRRA1	SERINC1	JCAD	ABCB8	TSHZ1	KLHL3	TMEM179	PAFAH1B1	SCD	SLC38A9		HTR2A	COX14	PAX5		SLC38A9	NGF	ECE1	PRSS36
NPM1	TIAM1	DIAPH3			TRAK1	ABL2	ENPP1	VAV1	RAP1A		CCDC103	ZKSCAN7	KIAA1958	VAV1	FAM105A	PACRGL	LYPLA1	P4HA3	MDM4	ENKUR	CCNYL1	HDHD2	PLS3	CDYL2	EPS8L2	RNF217	C9orf24	DMD	NFATC2		NRG4	LIF	LEPREL2		SELENBP1	TUB	RPRD2	NFATC2
LRCH1	SLAIN2	SPATA20			MAPKBP1	PRICKLE1	USP48	HMBS	RNF170		FAM187A	RASEF	SLC11A2	HMBS	KCNJ6	ABR	IFT122	USP39	EGR1	MIGA1	SSR3	ENO4	HPCAL4	LIN28B	EML4	TMEM217	CD82	IKBIP	SHTN1		TREM1	ITCH	PARVG		PRSS36	HEPN1	FSCN1	SHTN1
NTNG1	HAUS8	EPS15L1			CNOT1	LONRF3	RBM12B	TSKU	SYNGR3		SLC4A8	CR769776.1	SPIRE2	TSKU	TEAD1	ADK	DPF3	CYB5D1	UNC5D	RASSF6	EVI5	FIGNL2	MDH2	HIST1H2AC	ABCB1	CIITA	GOLGA8K	TGFBR1	CCDC74A		TM4SF1	CLCNKA	CTF1		NFATC2	HMGN3	PFKFB2	CCDC74A
VANGL1	LDLR	SLC4A7			SLC25A25	NHS	FAM102B	IL12RB2	FBXO36		SLC5A11	EFHD2	MPRIP	FBXO16	C12orf39	REV3L	CPNE6	PRICKLE3	LINGO2	JAM2	IKBKB	DENND5A	NDUFA5	KLHL3	RPS6KA3	RNGTT	CARD8	ZNF559	NOP2		PRPS2	DDX11	ZNF280D		CCDC74A	CCK	TEX2	CCDC74B
NRSN1	PCDH15	ATPSCKMT			CES1	OTUD6B	TMX1	TMEM218	IRS1		ZFYVE19	RPAIN	MARS2	PCID2	FAM92A1	LRRC1	RNF130	SIGLEC7	PARD6G	APOBEC3B	E2F3	TIMP2	A2ML1	TRIQK	MSL1	TMTC4	UBR2	MINDY2	PGBD5		ZNF346	CEP41	DRGX		NOP2	RBM4B	STK24	NOP2
ZFYVE9	THRA	CLPB			MZF1	DOCK3	PGAP1	SP6	TP63		SLC4A9	TAB2	CASD1	IL12RB2	LECT2	CSRNP3	ZNF281	NHEJ1	NR6A1	KCNJ16	GRAP2	SESN3	BLOC1S2	UBE2D1	RGS4	USP7	SLC35B1	APOBEC3G	PDE1A		NSF	ELK1	FAM19A5		PGBD5	RBM12B-AS1	OOSP2	PGBD5
GINM1	LRRC55	CCDC103			PWWP2A	PHF20	PLPPR5	MLH1	PDE6H		NDRG1	AMZ2	NUMB	MIS12	LRRC19	RBSN	GTF2IRD2	NPHS2	SLC9A8	MAP4K3	NEGR1	USP6NL	ESRRA	NUS1	CNTN4	EIF3C	ZNF365	ZBTB20	ECT2		UTS2	DDX19B	DUSP4		PDE1A	ISCA1	F9	PDE1A
ZNF597	SMOC1	FAM187A			SLC7A8	E2F7	SLC31A1	SAMD3	ZNF367		TARS1	PON2	APBB2	KCTD1	ING3	SIM1	RBPJL	TMEM139	NRG1	PSMD5	ADAMTS3	ERG	GOLGA8M	C1orf51	BTBD3	HSPH1	STK33	RASSF2	TP53I11		ITGB8	SLC20A2	TSSK1B		ECT2	FSCN1	PIGC	ECT2
GMCL1	FAM189A1	SLC4A8			CENPK	CDC20B	TEAD3	TMEM200A	ZNF680		BLNK	PCTP	STYXL1	TMEM218	AVPR1A	CDK6	SLC35C2	HABP4	TUFT1	LMO1	LMO7	CEP350	GOLGA8J	TACSTD2	SYNJ1	RSPH1	ALMS1	MPZ	SFI1		ZNF91	DDX56	FLJ20306		TP53I11	PNPLA5	RAB11FIP1	TP53I11
CC2D1A	LRP8	ARHGAP20			ARMC8	LCORL	ATP5MG	MSH2	ARMC3		TOP1MT	RP1	RNF217	SP6	GPD2	FNIP1	CTNNBL1	MBLAC1	RAB3B	CDK2AP1	IQCJ-SCHIP1	ZNF326	GOLGA8H	GLIPR1L1	DYNC1LI1	ATF7IP	NF2	MARVELD1	EPB41L1		ZDHHC15	POM121	AP006621.5		SFI1	WNT11	TMEM181	ARHGAP45
EGR2	LRCH1	SMS			PSME3	BRAP	RALGPS1	OR2V1	RP11-210M15.2		PKMYT1	SPRR1A	ELOC	UTY	KLHL13	NEDD1	FADS2	MRPS11	KCNH1	CDC42EP3	KLF4	OSBPL11	GOLGA8K	2022-03-01	AFF4	CENPW	SEPT2	APOBEC3H	GALT		CLEC7A	DDX6	RTBDN		EPB41L1	MYADML2	GRIK3	EPB41L1
DCAF8	SLC33A1	SLC4A9			FRMD6	NEDD4L	BCAT1	OR2AP1	LPP		TBC1D7	KCTD14	ANXA8	WDR89	ZNF431	PUS7L	CEP85	PES1	KAT6A	ARPC5	MBLAC2	NAP1L5	ZNF343	C20orf197	IL17C	DUSP22	GOLGA8I	MGAT4A	SLC44A3		VWA5A	KLHL3	ZNF48		GALT	KCNJ14	ZFP36L2	GALT
MMP2	ENTPD4	C20orf27			ELAPOR1	SMARCC1	USP25	SELENBP1	ASB13		PHKG1	LACTB	METAP1D	SAMD3	IL20RB	GOLT1B	PHB	DAZAP2	CDKN2AIP	RTBDN	ING2	RBFOX2	MAGEA2	ZFP30	GRID1	ZRANB3	CALB1	MRPL30	EFTUD2		EPB41L5	CUL3	FGF17		HPCAL1	FUT4	ZMYND8	HAL
THRA	S1PR1	TARS1			GPR155	RBPJ	CD24	PRSS36	EML1		FASTK	SLITRK3	DPY19L4	TMEM200A	PID1	PDE1C	SIK3	WDR27	SLC14A1	ACADVL	ORMDL3	CYTH3	NPIPA8	VTI1B	C1orf21	C2CD3	SPIN3	C3orf14	DIAPH3		HAUS6	GPD1	WI2-3308P17.2		DIAPH3	SH3BGR	TAF5L	NDUFA12
CORO2B	GNB5	BLNK			UNC45B	HLF	ATRNL1	SHTN1	RBM18		CDK6	LPAR4	OPHN1	ZNF501	PPP1CC	KCNJ3	EPHA5	ZNF781	TCF12	UBE3B	TMEM170B	DPH6	ADNP	ZNF230	PCMT1	MAP3K7CL	APOBEC1	UBXN4	SPATA20		TOR1AIP1	FGF1	B4GALNT3		SPATA20	ACSBG2	GUCA1B	SLC44A3
SLC16A6	CCDC71L	PKD2L2			RIBC1	GTDC1	SMARCAD1	CCDC74A	ARL6		WDR4	BAMBI	DCX	OR2V1	DKFZP667F0711	MFAP3	ZMYND8	KCTD15	SEC24C	WWP2	NBR1	MATR3	KCNK9	TM6SF1	ZYG11B	TRIM40	TCHHL1	ATE1	SLC4A7		EHMT1	ALG13	RNF103		IDH3B	IDS	OPRM1	PACRGL
ZNF512B	GOLGA1	TBC1D7			PLEKHB2	SOGA2	WASL	CCDC74B	SLC3A1		SLC9A8	LSS	NEDD4	OR2AP1	PIGF	CSRNP2	CNEP1R1	GREM2	UPK2	MCM3	PIK3CA	DNA2	GNB1	AHSA1	PDS5A	MON1B	MRPL1	BMPER	ATPSCKMT		SEC22A	RD3L	MAEA		ATPSCKMT	WDR70	DDI2	GZMM
FRRS1L	ETV1	PHKG1			ARFRP1	EYA4	LSG1	NOP2	GPRC5A		RDX	GOLGA7B	ABHD5	SLC38A9	TMEM215	CORO6	FSD2	KIAA1199	NAXE	PSMB6	TMEM237	ATL2	BARD1	PPP1R8	CA8	SLC45A4	TRPM3	SYN1	LAYN		FKBP5	ZNF451	ITGAM		LAYN	ST8SIA4	LHFPL3	HPCAL1
UNK	YOD1	FASTK			F7	FAM104A	RBM26	PGBD5	MAPK6		KCNC2	SLC39A10	USP6NL	SELENBP1	C10orf40	ZC3H12C	NCAPG2	NAB1	ADGRF2	CAMKK2	KIAA0040	MAPRE1	BTBD3	B3GNT1	MERTK	STK24	AC079354.1	UTP25	CLPB		SERINC3	DIS3L2	RBFOX3		CLPB	ESR2	MPLKIP	DIAPH3
S1PR1	TRPV6	CDK6			CREM	LTN1	OPA1	PDE1A	PCDH17		SRP68	STX17	FLRT3	PRSS36	TPK1	PDP1	CSMD2	CCL8	VANGL1	ZNF334	AMOTL2	ROCK2	HHLA2	TVP23C	CREBZF	ABLIM2	C19orf73	KCNB1	CCDC103		GCFC2	SLC9A7	NDRG4		CCDC103	MIER3	PIK3CA	ACTN3
SDC2	EGR2	CDK8			TBC1D2	SPRED1	CLIP1	TP53I11	LPGAT1		STK31	CCDC28B	ANXA8L1	NFATC2	CHST2	GABRR1	SPOCD1	CCDC136	SLC7A11	CENPS-CORT	ARIH1	DNAJB5	MACO1	PLEKHA1	SFRP1	MLLT3	GOLGA8N	GUCY1A1	FAM187A		MYLK4	KRTAP1-4	RAB26		FAM187A	ABCC5	DNAH8	EPS15L1
NEUROG1	AP2B1	WDR4			USP43	SETD8	CDC34	SFI1	ZNF451		CDK9	HIST1H2BF	MYBL1	SHTN1	XKR3	XKR4	YAP1	ZNF14	ZNF250	LATS1	GXYLT1	ESRRG	H6PD	RP11-332O19.5	KLF7	GTF3C5	RAB3B	MAPK1	SLC4A8		TMEM132B	MINAR2	LRTM2		SLC4A8	TDGF1	RUNX3	SLC4A7
SPOPL	C7orf43	ZNF155			SENP1	ZNF281	PHC3	ARHGAP45	SRR		UEVLD	FAM115A	NAA16	NOP2	TMEM69	GINS3	NLGN4X	NOSTRIN	UST	DAAM1	USP25	MAP4K3	TMBIM4	CCDC102B	LRP4	ACSL1	SLC19A3	STK24	ACOD1		FAM83A	KRTAP29-1	ITIH1		ACOD1	CRTC3	MEX3A	LAYN
SLC6A5	MAPK1	RDX			ZNF248	HP1BP3	RNF180	EPB41L1	TMEM234		CALCOCO2	FAM60A	TMEM215	PDE1A	HTR1F	RBM39	FTSJ1	C16orf62	SLC35D1	OTX2	G6PC	PIM2	ARHGAP36	CTB-186H2.3	ARHGAP24	SLC44A1	TTC31	HAS3	ARHGAP20		SMG5	DCSTAMP	BRD1		SLC5A11	NTNG1	NLRX1	CLPB
CDC23	MTMR3	KCNC2			GPR161	MTMR3	LGALS8	HAL	NME5		NOL10	MARS2	SLC6A3	TP53I11	DKFZP434E1119	ASF1A	UBE2A	CPOX	PPP1R3B	AKAP13	CHRDL1	CNEP1R1	OLFM1	FUBP3	GOLGA7	SYNPO2	RP11-1C1.5	ZNF41	LRRC4C		BAZ2B	APBB1	FOXO3		ARHGAP20	LINC00908	GPLD1	CCDC103
YPEL2	CREB1	SRP68			ARPP21	SFMBT1	RTL8A	NDUFA12	C2orf43		PSMD9	PYGL	PDE7B	SFI1	PTGR2	GRIN2A	ABCB8	ZNF140	NKIRAS2	MDK	LRP1B	RIPK2	BEST3	GRM3	ST8SIA4	RUBCNL	RIMBP3C	DPYD	ZFYVE19		DDX6	ARRB2	WDR76		ZFYVE19	AP003068.6	NEK10	FAM187A
LHX8	CAPRIN2	KCNJ3			IL3RA	ZBTB10	FZD3	SLC44A3	AADACL3		TSN	CYP19A1	WDR47	ARHGAP45	KLHL23	PGBD2	EXOC7	ZNF83	SKP2	CSNK1G3	CDK2	ZBTB38	GNAI2	SLC4A10	EBF1	ANKRD17	ZG16	ST6GAL2	SMS		GDPD1	ATP5F1A	FAM72D		SMS	PRCD	GPR37	SLC4A8
FAM134A	NACC2	CDK9			ZNF728	SALL3	IL22RA2	PACRGL	FRMD3		NFKB2	RNF6	UFM1	EPB41L1	FAM89B	KCNJ16	ITGB6	VSTM5	ZNF14	IQCA1	PAM	ATAD2B	SUSD1	IRS1	GBP5	TBC1D13	NDUFV3	TET3	SLC4A9		IRF1	RAB44	FAM72B		SLC4A9	LRP11	WNT11	ACOD1
ARL4A	TGM2	UEVLD			SRP72	FRMD5	TGFB1I1	GZMM	MOG		MPDZ	MORC1	MAP3K7CL	HAL	TMEM37	PDE4C	SLC26A7	GOLGA6L9	CASR	ASCL5	TMEM170A	FOXN2	STIP1	ZNF7	DNAJC22	CRISPLD1	CCDC41	GOSR1	C20orf27		GDAP1L1	SAMD14	FAM83H		C20orf27	PRPF4B	ZNF557	SLC5A11
TMEM127	CMKLR1	P2RX4			ZNF850	CDC73	MSI2	EFTUD2	SRSF10		BCAR3	ELAC1	TAF4B	SLC44A3	AC012360.2	SLC12A8	IMPG1	CLYBL	OR7A5	DEDD2	SLC6A11	ETS1	USP47	ZNF181	GUF1	ANTXR2	DCAF7	CYP20A1	TARS1		C22orf46	AMPD2	RARA		NDRG1	KRT6C	ARHGAP26	LRRC4C
SLC16A9	APCDD1	PSMD9			MED24	FBXO45	BEND4	DIAPH3	UST		DCTN2	BCAR3	MAPK8	EFTUD2	ANGPTL2	RTL3	ARPIN	ZNF347	ENDOV	SLC5A10	PLS3	AKAP7	GAPVD1	CCDC117	ZBTB5	SPATA13	GGACT	CKMT1A	BLNK		NIPA1	LOC100288966	AP000679.2		TARS1	TMEM104	UQCRB	ZFYVE19
MEX3D	AFG1L	TSN			ILF2	ZNF354B	ORMDL1	SPATA20	ZNF660		SOX5	MRPS30	CDS1	DIAPH3	KCNJ3	VENTX	IDH1	MTERF	AR	MARCHF6	RBM12B	PLPP3	SECISBP2	NUBPL	UBE3A	LYSMD3	ZNF286B	KCNK9	PKD2L2		A1CF	LMNA	VPS18		BLNK	KIAA1644	GNB1	SLC4A9
FAM60A	FAM219B	MPDZ			ZMYND15	C1GALT1	TSPAN18	EPS15L1	H1F0		EIF2B3	C5orf28	RAB6C	ACTN3	CDH13	SPAG8	IL1RL1	STEAP2	ZNF566	SMOX	LFNG	SRGAP1	EXOSC2	CDKL2	ANKRD40	LETM2	CYP3A43	CHORDC1	PKMYT1		ZNF365	SCFD1	CD8A		TOP1MT	OSR2	SLA	C20orf27
RAB12	NAA30	BCAR3			CLOCK	SAP30L	KLHL4	SLC4A7	ZNF568		IL1R2	DERL2	PRKAA2	EPS15L1	BCO2	MGRN1	GNA13	PPP2R5C	NAA40	BCL2L13	CSRNP3	ELK3	FAM107A	ZNF772	SERP1	CENPP	C11orf70	OTULIN	TBC1D7		APLNR	SEC14L3	SUMO2		PKD2L2	DPP6	LIPG	TARS1
RORA	KPNA2	SOX5			HSD11B1L	C20orf112	C5orf51	IDH3B	RUNDC3B		OS9	SCAF4	CAD	SLC4A7	AKTIP	CERK	GVQW3	C7orf65	NFASC	CHST15	SNAI2	CEP41	SLC25A17	PABPC5	SNRPD1	CLCN7	TXLNA	ACVR1	PHKG1		PKHD1	CD63	MMP17		PKMYT1	GPATCH2L	OSBPL9	BLNK
HMBOX1	RGMB	EIF2B3			LRRC8E	FRRS1L	PUM2	LAYN	EFCAB6		LPIN1	SLC13A1	CNOT7	IDH3B	RANBP10	SPRED1	LRRC63	APEX1	FAM122C	STRIP1	CITED2	CNKSR3	SUPT7L	CCER1	ZCCHC24	GLIPR2	VMAC	SYTL5	FASTK		SCUBE3	UBE2V1	NUTF2		FASTK	TNR	CARS	PHKG1
CSGALNACT1	HECTD2	OS9			CTCFL	CELF2	LARP4	CLPB	ANP32E		PTGES3L	C7orf60	FMN2	ATPSCKMT	UBA3	ATF7	SPIN2B	SYT17	KITLG	SORBS2	SYDE1	ULK2	SLC39A12	RBM3	TOX3	KIAA1958	ZDHHC15	FXR1	PAX6		RBM25	IL4R	CASP16		CDK6	IFI27L1	DENR	FASTK
STK11	PRR15	PPP1R1C			TMEM254	RANBP2	NME4	CCDC103	DDX25		AARSD1	MAGT1	C8orf44	CLPB	RAB13	MGAM	TSPY10	CACNG3	FLRT3	CRIP2	PHACTR3	ZFPM2	SPATS2L	PRKAR2B	GORAB	VEGFA	BACH1	RIMBP3C	CDK6		MAP3K19	IKZF3	VPS37B		CDK8	TCTEX1D1	PIK3R6	CDK6
CENPO	SSH2	LPIN1			ANKRD46	WIPF2	YY1	FAM187A	CNRIP1		CDK15	TEX30	ATP9B	CCDC103	FAM127B	TBC1D7	TXNRD2	HSF5	SHE	TRAPPC6A	FAM81A	ZMAT3	PLXDC2	HIST2H2BE	HMGXB4	CCNI2	SLPI	BCL7A	CDK8		ZNF33A	PDLIM3	NF2		WDR4	RFWD3	ENPP2	CDK8
ATAD2	PLXDC2	AARSD1			XRRA1	ABI2	DCP2	SLC4A8	LIMS3L		ETV4	ATP5C1	STMN2	ACOD1	ASZ1	PPARGC1B	ZFP37	FBXL2	HSPD1	JAKMIP2	CCSER1	RDH10	TLE4	ZFP1	ZFAND5	XKR9	UBXN4	SLC6A19	WDR4		AIFM2	BOD1L2	GRAP2		ZNF155	HRAS	JCHAIN	WDR4
KATNAL1	MEX3D	CDK15			MIGA1	CPM	RBBP4	SLC5A11	FNTB		TXNRD1	PTPN3	EVI2A	SLC5A11	SPIN1	SRSF2	CDRT1	SLC11A2	AGBL3	XPO6	DIRAS2	SLC25A36	MTA3	ELAVL4	STYK1	BTK	CDC42SE2	DOK6	ZNF155		AFTPH	CRB1	GPR144		LSR	PHF20	CHRNA2	ZNF155
UBXN2A	ARHGEF11	ETV4			RASSF6	C11orf57	TMEM87A	ARHGAP20	FGF14		GPM6A	MMP27	CDH7	ARHGAP20	DEPTOR	KCNJ13	BTBD3	TMEM155	DTWD1	KLF7	UBE2D1	CCDC82	KIAA1217	PSMC1	RNF34	TAL1	SCRN3	RRAS2	LSR		ADARB2	ITPRID1	TMEM38A		SLC9A8	MOGAT2	ADORA2A	LSR
LZIC	SLMAP	TXNRD1			G6PC	SMURF1	SFT2D3	LRRC4C	DIXDC1		UCK1	CTD-2228K2.5	TRMT10B	LRRC4C	CAPN2	KLHL15	DRD3	LIPT2	ZNF721	TNFRSF11A	TRIM33	SLC30A7	ANKMY1	MOSPD1	ANGPT1	KYAT1	GUCY2F	PM20D2	SLC9A8		ARHGAP19	CTSL	RORC		KCNC2	C19orf40	NDFIP1	SLC9A8
SLC25A27	BEST3	GPM6A			RXRB	AJAP1	NAV2	ZFYVE19	ARMC10		GPR1	C1orf111	ERMP1	ZFYVE19	CLEC9A	MAB21L1	H6PD	HMGCR	SYNPO2	HYDIN	CBL	SCD	POLR1B	RBM25	PCSK5	UPP1	THAP1	SLX4IP	RDX		ANTXR1	CIZ1	PLS3		STK31	BLCAP	ZFP90	KCNC2
C3orf38	SIKE1	GPR1			KCNE1	SOX11	SORCS1	SMS	EOGT		LY9	ARL6IP6	CHST15	SLC4A9	C16orf54	SLC25A53	OLFM1	SLCO5A1	SEC14L3	CHD2	CALU	XKR4	FILIP1L	AP000708.1	IARS	JADE1	LYNX1	RIMBP3	KCNC2		ZNF597	TYMP	DUOXA1		KCNJ3	NDST1	SLC44A1	SRP68
USP28	CALD1	ZNF484			LIN9	AAK1	MRPL19	SLC4A9	INSM1		ZNF484	SC5D	FUBP1	C20orf27	EFHC1	MASTL	PGRMC1	FLJ20373	TMEM268	FLI1	2022-03-06	ZCCHC24	MARCHF7	PCK1	FBXW7	TET3	GLS2	NABP1	SRP68		ZNF585B	FBXO7	FAM160B2		CDK9	OSBPL3	PPP1R3B	STK31
HSPA8	SSX2IP	NFE2			APOBEC3B	LPPR5	PRR23A	C20orf27	EYA2		SPRTN	HSPH1	GPATCH2L	TARS1	SYPL1	RASSF6	SUSD1	EVPLL	VAPB	ATRIP	BHLHE41	CNTN1	CCNY	OCLN	PRKAA2	CDC25B	TTLL2	PTPN11	STK31		NMNAT1	TRMT2A	CTNS		UEVLD	KCNS2	MPP3	RPS3
UNC80	AGFG1	SPRTN			CFC1	MSI2	ABI2	TARS1	WSCD2		NRAP	UFM1	MYO10	BLNK	PCGF3	ANGPTL2	PRKCQ	MPI	LMO4	CDH19	RAPGEF2	SMARCD1	IQUB	GBP5	KCTD7	STK32A	LRRN1	RHOJ	UEVLD		AQP3	VPS50	RCVRN		PSMD9	MBTPS1	SOX5	KCNJ3
IRF1	DPYSL2	NRAP			KCNJ16	MRS2	XCL1	BLNK	HCN2		ADAM15	MMP26	SLC26A7	TOP1MT	ITPRIPL1	AFDN	SLC35A2	DIABLO	TRAFD1	NEDD9	ANLN	NPM1	GON4L	TRIML2	RPAIN	DCUN1D4	NAMPT	HCN1	CALCOCO2		NFATC2	ANKFY1	INHBB		TSN	KRTAP2-3	ZNF737	CDK9
HABP4	STRIP2	ADAM15			LMO1	ARHGAP20	CADM2	TOP1MT	AGAP10		NSRP1	ITGA5	RRP15	PKMYT1	HNRNPDL	INTS6	USP47	C10orf85	PTH	FCGR3B	LARP1B	ZSWIM4	XRN1	ZNF782	CCDC32	NSG1	C12orf36	SCN9A	TSN		IPMK	CHIA	GRM6		NFKB2	HES2	NGEF	UEVLD
TAGAP	UBE3C	NSRP1			CDK2AP1	EIF2S2	SLC35F4	PKMYT1	GTF2H2C		TCP11	TMEM14B	NIN	TBC1D7	C7orf49	C1orf74	MICAL2	APOA1BP	CCDC6	NFIX	MTSS1L	NCS1	UBR5	DLD	SGTB	TBCE	GLIPR2	UBE2V1	BCAR3		PEG10	ZCWPW1	SIVA1		MPDZ	ZNF609	MIB1	CALCOCO2
FAM222B	OSTM1	PDPK1			CDC42EP3	CCDC47	NDUFB6	PHKG1	TANC1		OASL	C5orf51	ABI1	PHKG1	IL2RA	KLHL13	PEX1	GOLGA6L10	NCR1	NKD2	ACVR1C	RIMS2	GGTLC2	TMEM45B	STEAP2	SNTG1	PDE6D	IKZF3	SFSWAP		NRK	FDXR	USP22		BCAR3	KDM4A	TMEM64	NOL10
CDC40	DERL2	TCP11			ARPC5	CLCN5	SOX12	ZNF155	SPEF2		SERPINB7	NRBP2	AMOT	FASTK	WWC3	ZNF37A	PDIA6	FOXL1	LHFPL5	PUF60	ELF2	RO60	RIMS2	NDUFAF4	KITLG	UBAP2L	LRRC55	PSG1	DCTN2		RHOQ	TKT	OTUD6A		DCTN2	PTPN6	FBXW11	PSMD9
CHD9	APP	CRISP2			RTBDN	ELK4	PTK2	LSR	TAC1		ASH2L	ZNF257	SLC44A5	ZNF155	EGR3	TSLP	OLFML2A	hsa-mir-1199	RUBCN	ST3GAL6	PLCG1	SNX16	POLR3H	AGBL2	PRLR	EYA1	ISL1	CNTNAP2	SOX5		ASXL3	SERINC4	WARS		SOX5	MXRA5	TGFBR1	TSN
NANOS1	CYBRD1	AP3D1			ACADVL	ZNF200	C6orf203	SLC9A8	ZIM3		JRKL	CBWD7	RANBP9	SLC9A8	PACRGL	KLHL29	PLXDC2	NAA40	RABGEF1	PGR	KLF12	PTAR1	TRPS1	IL11RA	ZNF334	TTC14	ONECUT1	PCYT1B	IL1R2		CACNA1C	POLR3E	PAX2		OS9	CRYZL1	TRIM23	NFKB2
TRPM3	ABL2	MS4A14			UBE3B	KATNBL1	SMAD6	RDX	RAB3GAP2		TTPAL	DNAJB9	KIF5A	RDX	HAS2	TNFSF10	TLE4	FAM169A	SORT1	PTGS1	TAF12	PLCL1	ZFAND4	ACOT1	LOC100506422	FAM222B	TMOD3	PCSK1	OS9		ARRDC4	SPRY1	KRTAP10-9		PPP1R1C	CAMK4	TNFSF12-TNFSF13	MPDZ
ERI1	ROCK2	SERPINB7			PRSS21	RP11-766F14.2	LAMA4	KCNC2	KIAA1199		TMC5	FSD2	RAB6D	KCNC2	AL033381.1	TMEM47	SUCO	ELOVL6	MTF1	RAP2C	RHOT1	CYTH1	CARF	CD19	DENND4A	CSF1R	LHFPL3	SNAP91	PPP1R1C		ACHE	HARS1	SYMPK		PTGES3L	ESF1	WDR77	BCAR3
WDR37	SLC4A8	ASH2L			WWP2	MRRF	CCM2L	SRP68	TMEM65		ZNF623	CR1	KLF13	SRP68	REG4	ATP2A2	PUM2	TMEM14B	FANCL	NEB	SRSF1	TRHDE	RALGAPB	RNASE4	UCK2	NELL1	TMEM212	STRBP	LPIN1		GABRG2	TRPV3	GREM2		AARSD1	CTB-186H2.3	KCNA2	DCTN2
SOWAHC	IRF1	JRKL			MAOA	IGF1	SENP1	KCNJ3	LGI1		TESPA1	RBM27	RAB6A	KCNJ3	RBP3	HEG1	MTA3	FBXO31	RHOF	OBSCN	CORO1C	BCL11B	MX1	ELL2	INTS2	CTNND2	TESPA1	UBE2W	PTGES3L		CXorf67	VAV1	C15orf52		ETV4	ACO1	DENND5B	SOX5
YOD1	KIAA1191	PTER			ST3GAL3	SLC31A1	EYA3	CDK9	NANOGNB		CDKN2C	DIRC2	TMEM196	UEVLD	DEK	G2E3	TRA2A	HTR4	BMPR1A	DICER1	TBK1	EDEM3	LRRTM4	ARMCX5	NET1	STAT5A	RPRD1A	GPR78	AARSD1		CTPS1	HMBS	NHLH2		GNAL	ODF2	MDC1	EIF2B3
MIDN	OLFM3	TTPAL			SOCS2	SEMA3A	PTBP2	UEVLD	MGEA5		KIF18B	HSF5	AP4S1	CALCOCO2	LIPG	LOC403312	POLR1B	CDKN2AIP	POTEM	ZNF512	ARHGAP19	FLII	PRDM15	TDRD5	NUBPL	TEX2	FAM211A	CBX5	CDK15		ZNF689	TSKU	DTX2		TXNRD1	STAT1	MGAT5	OS9
DDX5	ZFAND4	TMC5			MCM3	ZNF507	ZBTB10	CALCOCO2	SULF1		FAM13A	PIGA	PNOC	PRB4	GJA1	PCDH7	NFIB	KCNG3	UBE2E3	ACBD5	SLITRK1	KRT80	STIL	MAGEA2B	MACF1	RMND5B	OSTN	CLTRN	ETV4		SEPHS2	FBXO16	FLJ45079		UCK1	ADAMTSL3	TSNAX	LPIN1
FOXL2	TMEM64	ZNF623			CENPN	FAXC	ARHGEF38	NOL10	C19orf69		URM1	C14orf178	TENM3	PSMD9	NEU3	CMTM4	FILIP1L	ZNF225	SMUG1	KCNMA1	PCSK2	EIF2B5	JMJD1C	MAGEA2	RANBP9	GDF9	NLRP8	MTUS1	EXTL2		ZNF317	PCID2	SNTB1		LY9	BAHD1	PLCG2	PTGES3L
TNFSF11	ZBTB18	CDS1			PSMD11	USP15	SLC9A2	PRB4	SCRG1		INSL3	PBK	SNX2	TSN	DGKH	ENAH	R3HDM1	MPV17	PRR23D2	DNAJC10	SLC39A14	FERMT2	SLA	SERP1	UNKL	PHLPP2	REXO2	CBLB	GNAL			KCTD1	C19orf12		ZNF484	LDLRAD4	GPRC5A	AARSD1
MSMO1	CHP2	CDSN			TST	GSPT1	RIPOR2	PSMD9	C21orf90		PLEKHG5	FAM132A	APLF	NFKB2	INO80D	RNF217	SENP7	GOLGA8G	IL22RA2	SMIM10L1	MXD4	SERINC1	C14orf93	PRRG3	NLK	TMEM161B	EMC4	NAA50	TXNRD1			TMEM218	MYADML2		NFE2	KRT40	PLPP6	CDK15
MFN2	NIPA1	KIF18B			TBXT	KLHL15	CCL23	TSN	EFCAB10		ZNF211	TVP23C-CDRT4	SH2D5	MPDZ	ZFPM2	TMEM30A	MARCHF7	SLC46A3	FAM129A	SESN3	TAOK3	ASAP1	TLE3	KAL1	TNS1	LIG1	DIRC1	AVL9	GPM6A			SP6	SLC26A11		SPRTN	PPIL1	ZNF449	ETV4
ACER2	LHX6	CDX2			TNFAIP3	RPGRIP1L	NME9	NFKB2	KDM6A		SMC2	SCRN3	CACYBP	BCAR3	POC1B	AGAP5	PPP4R3B	RP13-996F3.5	C7orf65	PPP1R12C	GPR146	RANBP10	DHRS4	IDI2	NANP	IFNAR2	C17orf80	PAPPA	UCK1			UTY	KRTAP10-5		NRAP	LRRC18	BACH2	EXTL2
NEDD4L	CHD5	FAM13A			LATS1	RSBN1L	TKTL2	MPDZ	TIMM23		MORF4L1	CCDC62	OSBPL3	SOX5	C7orf73	DOP1A	IQUB	ZFYVE1	PSG7	ZNF423	ACE2	RBFOX3	RTEL1	GAD2	PDGFRL	CCDC32	ZFP91	MED20	GPR1			MLH1	FAM132B		ADAM15	SLC23A1	SDK2	GNAL
STC1	SLC16A6	TTI2			OTX2	MAPK8	TBPL1	BCAR3	ME1		TRAK1	LLGL2	RASEF	EIF2B3	ZZZ3	KLF7	XRN1	CCDC7	SRF	MTCH1	SELK	HMGB3	NUDT13	FGFR2	PIK3CA	ZNF227	AIG1	FAAH	ZNF484			WDR89	AC129492.6		NSRP1	NUMB	CHD6	TXNRD1
FOXJ2	BTBD7	URM1			STOM	SRD5A3	PLEKHA8	SFSWAP	PAPD5		MAPKBP1	ESRP1	ZNF530	IL1R2	OR5B2	NHS	UBR5	B3GNT5	SEPT2	THADA	PLCL1	GJC1	RTF2	EIF1AX	SERTAD2	SYTL2	ABHD10	ANKRD13C	NFE2			SAMD3	PRRT2		PDPK1	PRKCA	TSPAN3	GPR1
HTR2A	ZBTB33	RTN3			AKAP13	PLEKHA3	RAP1A	SOX5	ZNF346		CNOT1	PAK7	ZBTB24	OS9	FAM179B	NUS1	CARF	CHCHD5	CDH19	SEMA4F	RUSC2	CORO1C	USP25	DOK6	ARHGEF10L	CRYAB	MAGEB2	FMR1	SPRTN			TMEM200A	FADS2		TCP11	CERS6	TENT4A	LY9
FITM2	IL1RAP	PLEKHG5			CSNK1G3	SNX16	LRP4	EIF2B3	ZNF397		FAM153B	KALRN	GABRG3	LPIN1	SGTB	MAGEE2	RGS3	NTM	RETREG1	ABCB7	RAB11FIP2	TAF12	USP8	MTRNR2L6	YWHAB	PER3	TAS2R3	NTRK2	NRAP			ZNF501	ASB6		MS4A14	AAED1	CDC25A	SPRTN
RBL1	RPS6KA4	ZNF211			SLC16A7	GPC4	COL14A1	IL1R2	ITPKB		CES1	CST3	TTC21A	CDK15	TMEM170A	HLF	LRRTM4	SMCO4	C8orf33	ANKRD61	PHF6	MARF1	ICOSLG	ZBTB14	BNC2	IL17RA	ST13	CMTM6	ADAM15			MSH2	TCFL5		ASH2L	RAD54L2	TNFSF13	NRAP
PGP	TNFAIP1	RPP38			MARCHF6	C6orf203	INO80D	OS9	RP11-480I12.4		SLC7A8	SGPP2	MIPOL1	ETV4	EMB	IL20RB	ABI2	CD180	PCDH15	MKRN2	ZNF423	NCK2	STMN4	ALG10B	ADAMTS18	CD36	RAB11FIP2	RBL1	NSRP1			OR2V1	CXCR5		JRKL	TMPRSS11A	MARC1	NSRP1
C7orf41	SMOC2	SMC2			ARHGAP12	DYRK2	PTGER3	PPP1R1C	SPRTN		LARP7	FMO2	NET1	EXTL2	AC132216.1	LACC1	STIL	DUSP18	C1orf21	FBXO38	RABEP1	TSC22D2	TRIP12	P2RX7	HNRNPA1	TPTEP2-CSNK1E	SLC35F2	VPS52	PDPK1			OR2L5	AC010327.2		TTPAL	IMPG1	CAMK1D	PDPK1
NPAT	CC2D1A	TRAK1			BCL2L13	USP31	OTX1	AARSD1	USP35		ARMC8	MCMDC2	CBFA2T3	TXNRD1	MAK16	AGAP9	MDH1B	SHISA6	SLC15A4	MST1L	VEGFA	TBL1XR1	LRIT2	PMAIP1	LGI1	ZNF718	PSMD10	MAP3K13	TCP11			OR2AP1	POMGNT1		TMC5	GLB1	TMEM229B	TCP11
INTS6	SRGAP1	MAPKBP1			CHST15	KMT2E	MITF	CDK15	AGAP9		AEBP2	TNFAIP8L1	SLC6A4	GPM6A	STS	CHMP2B	MTSS1	CCDC116	BTN2A1	COPZ1	NREP	LRP1	ZFYVE16	HOPX	MECP2	BAZ2B	ACOX2	FAM151B	AP3D1			SLC38A9	PHF15		TESPA1	ELL2	AFF2	OASL
ST8SIA2	LYST	CNOT1			TFAM	FAM53C	KCTD21	ETV4	IRX1		COL4A2-AS2	DIRAS2	PIGBOS1	UCK1	STX18	ZDHHC2	ZNF133	CD5	SPOPL	CSNK1A1	KIF13A	FARP1	CCSER2	KIF13A	SNAP91	DPF1	PCTP	44256	MS4A14			SELENBP1	AGPAT3		CDSN	SYT1	TBL1XR1	AP3D1
RORC	TNKS1BP1	SLC25A25			GABRG3	GNPTG		GNAL	CPEB2		PSME3	SLC25A46	CD44	GPR1	POLR3G	GPBP1	NUDT13	KIF6	MXRA7	C5AR2	HLF	WWC3	KIF20B	VKORC1L1	CASP7	LDB2	FAM43B	RAB1A	SERPINB7			PRSS36	RND1		KIF18B	TPGS2	MOB3B	MS4A14
MAT2B	CERCAM	FAM153B			MEAF6	ACTR10		TXNRD1	TMEFF2		FRMD6	RUFY4	DENND1B	NFE2	WDR64	MATR3	RALGAPA1	SLC15A4	PAN3	CALCRL	TLL2	BNC2	PITPNB	EGR3	METAP1	PRMT7	TMLHE	LOC100130357	ASH2L			NFATC2	SALL1		CDX2	HABP4	ZFP41	SERPINB7
NEUROG2	UNC80	CHAD			GNPDA2	IBSP		GPR1	INTU		ELAPOR1	MMP28	STX2	NRAP	FAM211A	WASF2	USP8	TNS3	SPCS2	ITGBL1	DNAJC5	PHEX	CHPF2	KLF6	UBR1	ARMC4	PCDH11X	SCRN3	JRKL			SHTN1	PRR14L		FAM13A	ASTN2	MYT1	JRKL
TRIP11	KLHL15	SLC7A8			XPO6	PPL		LY9	CIAO1		GPR155	CBWD3	ZNF736	ADAM15	KCNJ13	MRVI1	ICOSLG	FAM109B	RIOK3	AP3B1	GLI3	PICALM	ANLN	ARHGEF35	CLVS1	COPG2	WHSC1L1	SVOP	PTER			CCDC74A	RGAG4		TTI2	LIN54	ECT2L	PTER
TNKS1BP1	MAP10	CENPK			KLF7	KCNC2		ZNF484	BAAT		UNC45B	CBWD1	GDE1	PDPK1	CENPL	NEXMIF	CCDC198	PI4K2B	STK4	RALGDS	FN1	PKIA	ZNF106	DLAT	RBM25	TIMM23B	MTTP	FAM177B	TTPAL			CCDC74B	TAOK3		URM1	CRLS1	CRLS1	TTPAL
SMAD7	ST6GALNAC6	JARID2			TNFRSF11A			NFE2	TTL		RIBC1	CBWD6	ZNRF2	TCP11	RAB9A	SH3TC2	DCAF5	POC1B	PRR23D1	FAR2	SCRT2	RAP1B	DBNL	NET1	ZNF367	VPS11	ITPR2	STAR	TMC5			NOP2	CD93		RTN3	PRMT5	CENPJ	TMC5
FOXF1	PITPNA	ARMC8			SLC25A10			NRAP	MAPK1		CASP7	MEDAG	INTS8	CRISP2	TAF13	NTRK2	TRIP12	CBR1	ELOVL7	PFKFB1	KBTBD6	PTHLH	OPALIN	ZMAT4	PKN2	CTBP2	DDX3X	PPP3R2	ZNF623			PGBD5	TMEM184A		PLEKHG5	SH3BP5	HMGA2	ZNF623
STRIP2	PANX2	FRMD6			PSD			ADAM15	ROCK1		SNX17	GIP	PLEKHA3	AP3D1	SLC35E4	TRMT10A	ZFYVE16	NPLOC4	FCHO2	TREML1	TTC33	UHRF1BP1	TLK2	GNL3	ZNF415	SCAMP1	DHFRL1	DEGS1	TESPA1			PDE1A	GABBR2		PFDN6	ZC4H2	ZNF445	TESPA1
BVES	FAM19A1	ELAPOR1			HYDIN			NSRP1	RAB3IP		PLEKHB2	CBWD5	CYB5R4	SERPINB7	ZNF268	PID1	CCSER2	C11orf21	DIXDC1	PLA2G2D	CDH11	GPR180	RRP12	PAIP1	CLCN4	PHF3	TRIP6	ARHGAP35	CDKN2C			ECT2	C17orf96		ZNF211	AGPAT2	PRKG1	CDS1
ZNF217	PGBD5	GPR155			IST1			PDPK1	KDELR2		GOLGA6L4	NPPA	ID4	ASH2L	COL8A1	TPM3	GUCD1	DEFB4B	C22orf46	ORAI2	S100PBP	C11orf87	NEDD4	TRIM34	TRA2B	ZNF337	KLK8	G6PC	CDS1			TP53I11	TMEM107		SMC2	LCE2D	SBNO1	URM1
TMUB2	KLF11	UNC45B			LTBR			TCP11	TPT1		ARFRP1	LRRTM2	PDE5A	JRKL	KRT28	OTULINL	EFCAB11	BIN2	MFAP3	PUS7L	CNKSR3	CLASP2	BOLL	CAMKMT	SMAP2	DOCK10	YARS2	NHEJ1	CDSN			SFI1	HPS5		MORF4L1	DNAJC27	SELENOI	RTN3
TMEM133	UNKL	RIBC1			ZFAND2B			CRISP2	CCNY		PEMT	CBWD2	TSPAN2	PTER	RNF212	CEACAM1	PITPNB	RPL7L1	IL1F10	PTPA	BAZ2B	KLF4	VGLL4	ELMOD2	CIAO2A	SLC35E2B	RAD54L	TARP	KIF18B			ARHGAP45	HTR6		TRAK1	MYOCD	IBA57	PLEKHG5
TXNIP	PXK	SNX17			CHD2			OASL	ZNF384		F7	DYX1C1	KMT5B	TTPAL	MAB21L1	LOC283710	PPP4R3A	ARL6	GTF2I	CCDC120	NUP35	SCRT2	WDR93	CTSS	SLC6A1	DMXL1	CCDC144A	MED12L	FAM13A			EPB41L1	MAP2K2		MAPKBP1	JPH4	KDM4A	ZNF211
ZXDA	ERC1	PLEKHB2			ATRIP			AP3D1	PPM1B		TJP3	KLHL3	KRBA2	TESPA1	MIER1	RNGTT	VOPP1	SLC41A3	RIMS3	TBC1D16	FHOD1	RPS6KA3	TAMM41	RUNDC3B	ETV1	C2CD2L	CDNF	TMEM56	TTI2			GALT	GPR17		SLC25A25	PER2	PLGRKT	RPP38
IQSEC1	OSM	GOLGA6L4			CDH19			MS4A14	PIGM		TBC1D2	APLF	KANK1	CDKN2C	FIGN	C1orf198	CBLL1	DEFB4A	C8orf44	CEP57L1	MSL2	GPATCH8	PTCD2	EBF2	GPR173	CACNA2D2	C3orf67	CLCN3	URM1			HAL	GPR55		CES1	GOSR2	TNFSF8	SMC2
PRDM6	FNBP1L	PEMT			NFIX			ASH2L	ZNF598		EIF3C	RAB3D	ZNF138	CDS1	BHLHB9	GOLGA1	PHF21B	ZNF415	KLC1	GPR176	HNRNPH1	GEM	HACL1	AP1S2	YWHAQ	FAT4	SALL2	ANKRD6	RTN3			SLC44A3	GPC1		MZF1	CDYL	ZNF26	MORF4L1
ZNF148	CXCL6	CREM			CFAP221			JRKL	SOX11		USP43	CALN1	PDK4	CDSN	PGRMC1	MBNL2	ANLN	TICAM2	PHETA2	TAMALIN	HS2ST1	ZDHHC21	LYSMD4	NECAB1	MAGEB16	PCSK6	HRSP12	XBP1	PLEKHG5			PACRGL	CHRNA4		PWWP2A	ACLY	PAPOLA	TRAK1
WASF3	HTR2A	TBC1D2			VPS72			PTER	RANGRF		TOR1AIP1	UBQLN1	ARHGAP12	URM1	SLC12A8	AGAP6	ZNF106	VEPH1	TP53INP2	PNLDC1	MBOAT2	EXOG	UTP15	CLVS2	ACE	BAHCC1	TFEC	GDPD4	PFDN6			GZMM	SALL2		SLC7A8	CACNG1	ZBTB40	MAPKBP1
HAS2	MOSMO	EIF3C			ST3GAL6			TTPAL	C14orf119		PRC1	KTN1	SORL1	INSL3	ARF6	AGAP11	DBNL	MPP2	PNN	KLHDC8A	SLC16A2	SGCE	FAM234A	MRPS18B	MFSD6	MROH7	C14orf37	CDC25B	ZNF211			EFTUD2	RAB11FIP3		ARMC8	MCCC1	CASC3	CNOT1
PIP4K2A	SMAD5	USP43			PGR			TMC5	A1CF		SENP1	TLR3	EXOC5	RTN3	BTF3	BAG2	ACSF3	NSUN7	CETN1	SRGAP2B	FBXL17	SLITRK1	PAQR4	MRI1	TMEM167B	ZNF285	ADSS	C4orf19	SMC2			HPCAL1	FAM27D1		FRMD6	UPF3A	C3orf52	SLC25A25
HLF	TRIM3	TOR1AIP1			PTGS1			TESPA1	CYP4F3		ZNF248	TMEM194A	ASAH2B	PFDN6	AC023590.1	NRP2	ELAPOR1	C9orf38	CD96	AAR2	FNBP4	WASF1	ZSCAN32	INTS2	ZFHX3	NBR1	AADACL4	PPP1CB	MORF4L1			DIAPH3	ARF6		ELAPOR1	GLIS3	ERBB4	FAM153B
NEUROG3	PIK3R1	PRC1			PCED1A			CDKN2C	SCRN3		GPR161	C9orf129	TGFBR3	ZNF211	KCNT2	DRAM1	AMZ1	BAG3	GOLGA6A	CUEDC1	KIAA0355	INSM2	CLCA1	SPP1	C21orf91	NR2C2	KRT80	ZNF365	TRAK1			ACTN3	PHF21A		GPR155	NR2C2AP	SOCS4	CES1
RNF6	CRYBG3	FBXW10			TRO			CDS1	ARL5B		ARPP21	TCEB1	C14orf39	SMC2	CA8	ZBTB44	LRRC49	CLDN22	ATP6V1C2	KHDRBS1	SCAMP1	FLI1	OPRM1	MAP1LC3C	WDR47	PGAP3	MPZ	C19orf73	MAPKBP1			SPATA20	JUN		UNC45B	GLYAT	OSBPL3	CHAD
SIK1	SFMBT1	SENP1			NEB			CDSN	HARS		ITPA	SEPT7	SUV39H2	TRAK1	TRAPPC10	KCNT2	PTCD2	HKDC1	NOVA1	CIB2	PRKAR2B	FAM227A	ARNT	HAUS2	RBAK	HMCN2	STAR	LRRC8C	CNOT1			EPS15L1	MMD2		RIBC1	PHKG2	EMILIN2	MZF1
OXR1	WNK3	ZNF248			OBSCN			KIF18B	FUT9		ZNF706	TMEM218	TRIM10	MAPKBP1	OLFM2	CNTLN	UTP15	NPAS2	LVRN	TWIST2	MAP4K3	FAM118B	FAM168A	PBOV1	RASA1	GRAP2	CYP2J2	CDADC1	SLC25A25			SLC4A7	SH3BP5L		SNX17	FBXW8	TTBK1	PWWP2A
ETV1	WDR37	FAM189B			DICER1			FAM13A	PELI1		IL3RA	TMEM196	MAPRE1	SLC25A25	C15orf32	ZBTB8B	SLC13A5	ACSF3	ZNF708	TARS2	HNRNPU	ERICH4	CNN3	AP002884.2	CACNB4	CYP3A5	NEU3	ZNF248	PWWP2A			IDH3B	CDHR2		PLEKHB2	AC010536.1	DNALI1	SLC7A8
PITPNA	SLC16A9	GPR161			ZNF512			TTI2	SOCS5		IL11	ARMCX6	PIK3C2A	FAM153B	VAMP7	LOC100287896	ZSCAN32	ZNF334	KRIT1	PPP2R2B	PRKAR1A	SIX1	NR2E1	KIAA0040	KRIT1	IKZF1	GLO1	CRIM1	SLC7A8			ATPSCKMT	NMT1		GOLGA6L4	BTN3A3	DHH	LARP7
ABHD5	RLIM	ARPP21			ZNF266			URM1	IRAK1BP1		SRP72	CDK5R1	GORAB	CES1	ZNF415	ZNF287	PDXDC1	GOLGA8J	SETX	GSKIP	KCTD15	TMEM136	ATG5	STARD6	PITPNC1	IGF1R	SAMD10	DDX3X	CENPK			LAYN	HES4		ARFRP1	TMEM215	E2F2	JARID2
SOX4	OSR1	ITPA			EMC1			INSL3	SFPQ		IFT20	ZNF682	TMEM45B	CHAD	PYGO1	LRRC19	IQGAP2	TCTE1	PTPRB	SEC11A	SEMA3F	GTPBP10	CLN3	GPR63	ACSL3	NHS	CCZ1B	WDR33	LARP7			CLPB	ATHL1		F7	PRR5L	ITPRIP	ARMC8
KLHL15	STK38	RPS3A			CCDC177			RTN3	AL354993.1		ZNF850	NOC3L	FAM20B	MZF1	ATP7A	ELK4	OPRM1	PLSCR5	SCAF8	BCKDK	SECISBP2L	CHRNA6	MARK1	HS3ST1	CAPS2	SYT1	SLC6A15	LDLRAD4	JARID2			CCDC103	CCL16		PDCD6	SAMD12	MOSMO	COL4A2-AS2
UBE2W	SLC22A23	CD274			KCNMA1			PLEKHG5	AC026703.1		MED24	PGLYRP4	BTNL9	PWWP2A	RABL2B	IRS1	ZDBF2	KRIT1	CKAP4	KIF27	GLIS2	KLF6	RBM4B	HHEX	GABRB3	TADA2A	CCDC39	SPX	ARMC8			FAM187A	NFATC2		TBC1D2	KLHL1	SSBP4	PSME3
CHAF1A	GOSR1	ZNF706			SEL1L2			ZNF211	UGT2B15		PAAF1	SSX1	C9orf170	SLC7A8	VPS4B	AGAP4	POU5F1	CBX7	MMAB	TK2	TMEM229B	EXD2	ASTN1	MCU	EIF2B1	C3orf14	POSTN	RAP2B	PSME3			SLC4A8	CDC42EP4		EIF3C	PIP4K2A	YTHDC2	ELAPOR1
MAPRE1	FBXO31	IL11			DNAJC10			SMC2	KLLN		CLOCK	SNX18	DCLK1	ARMC8	ANO5	ATP7A	ARNT	GOLGA8A	FAM174B	MEGF8	FAM219A	TLN1	C2CD5	SH3GL3	ZNF326	ADPRH	TDRKH	MAGI2	FRMD6			ACOD1	MOGS		TOR1AIP1	ERGIC1	SFMBT1	GPR155
SLC11A1	OTUD4	SRP72			SMIM10L1			MORF4L1	KIAA1147		HSD11B1L	MPP6	YTHDF3	AEBP2	GPATCH2L	PHACTR2	FAM168A	TRPV6	GOLGA6B	TFEB	PTPN12	SNRPB2	DTL	MS4A7	NUFIP2	ENTPD3	GYG1	MED28	ELAPOR1			SLC5A11	METTL16		FBXW10	MRTO4	ROM1	UNC45B
BNIP2	CNRIP1	ARSG			SESN3			TRAK1	POLQ		RCBTB2	MSR1	ITK	ELAPOR1	ASH2L	CTSE	RAB30	LIMS3L	SHC4	SLIT3	MGAT2	ZC3H4	SLC2A14	LRRIQ1	CHEK1	KLHL8	TMEM98	CSTF2	UNC45B			ARHGAP20	TRIM41		SENP1	SMIM21	CCDC148	RIBC1
UNKL	OXR1	ZNF850			MEF2D			MAPKBP1	TNFRSF11A		LRRC8E	AC026310.1	IL15	GPR155	MDM4	SLCO1A2	CLN3	HTR1F	TDRD9	TPGS2	LRP4	PI4KB	GTF3C1	TECRL	PAIP1	SSR1	IGFBP3	SYNPR	GOLGA6L4			LRRC4C	LZTS1		ZNF248	SLC44A1	PTTG1IP	CASP7
POC1B-GALNT4	PLAGL2	PAAF1			CNOT9			CNOT1	AGAP5		RCC1	QTRT1	HLA-B	RIBC1	SH3BP5	RAB43	CNGB1	GOLGA8F	IGF2R	SLC39A1	PDIK1L	SLC39A14	RALGPS2	CBFB	BAG4	NRF1	HMGCLL1	LGR5	ARFRP1			ZFYVE19	KIAA0513		MGST1	KIRREL	BLCAP	SNX17
MED12L	SNX8	ZMYND15			MTCH1			SLC25A25	THRB		SHOC2	SEPT14	ARHGEF12	CASP7	WSB1	ERICH4	SLC36A4	COX7A2L	BTN3A2	STK25	RELN	PPP2R1B	ADAT2	PCNXL4	ANOS1	PLA1A	RASD1	C1orf21	PDCD6			SLC4A9	CHRNA7		FAM189B	ZNF439	SCAMP2	PLEKHB2
KIAA0513	FAM13A	CLOCK			SEMA4F			FAM153B	CD160		CTCFL	ADA	NANOS1	SNX17	PIFO	LRP3	DYNC1LI2	ATF2	B3GLCT	CREB3L3	KHDRBS1	HECTD2	GPRC6A	TMEM236	FSTL5	SPATS2	KLHL23	KAZN	TBC1D2			C20orf27	WSCD1		GPR161	MICU3	ZNF792	ARFRP1
SLC41A1	AKAP11	HSD11B1L			PYCR2			PWWP2A	ATP5S		DYDC1	RAB31	HIRA	PLEKHB2	COMMD10	SNX27	SCAF8	GOLGA6D	EXO1	DOCK7	LMAN1	NUDT4	NOP9	SUOX	C1QL3	AZIN2	RNF24	SORD	EIF3C			NDRG1	GAPT		ARPP21	ZNF211	NLGN3	PEMT
GPR133	STAT3	RCBTB2			SLC35A3			SLC7A8	CLLU1		CHD1	AKT3	AK4	ARFRP1	CTSV	AKAP4	C12orf43	RBM22	PLXNA4	CDK5RAP2	GPR158	PDIK1L	VTA1	PLA2G3	DLAT	CA12	JAM3	WDR26	USP43			TARS1	SLC6A8		ITPA	RSPH10B	ACTL8	F7
NHLRC3	ARHGEF10	LRRC8E			RAB3IL1			JARID2	ATF7IP		RAD23A	MB21D2	C9orf64	PEMT	PON1	ARHGAP5	STX6	CDY2B	ZNF782	RPS6KB1	B3GNT2	CLVS2	FAM120B	H3F3B	RBP3	LYRM7	ZNF267	NLRP11	TOR1AIP1			BLNK	KIAA1045		CD274	NME2	UFM1	TJP3
TIMP2	ZNF202	RCC1			ABCB7			ARMC8	GXYLT2		ALDH1L1	APBB2	CREM	F7	CYBB	DLGAP1	TMEM132B	CDY2A	ANKRD27	MAGED4	PPP6R3	UBE2R2	TMEM217	H3F3C	RFX3	ZNF736	PDE8B	GOLGA8O	PRC1			TOP1MT	APOLD1		ZNF706	TIMM10B	LSM11	CREM
ESR1	PHIP	CTCFL			SLC2A8			COL4A2-AS2	YES1		TMEM254	B9D1	AREL1	TJP3	SLC2A2	GRPEL2	SLC2A14	FLJ00104	UNC5C	AOC1	NFYA	CDYL2	CIITA	C1orf109	CENPI	COL8A2	CEACAM8	UBP1	SENP1			PKD2L2	PDX1		IL3RA	GJB6	RBM24	TBC1D2
ABL2	HIF1A	CHD1			YIPF5			PSME3	NRK		MMD2	ARHGAP15	IFFO2	CREM	CLEC1A	TM7SF3	SPATA6	LETM1	PPP2R3A	USP10	OCLN	FIGN	THSD4	SGTB	CLOCK	ELAVL4	FAM208A	MS4A2	MGST1			TBC1D7	MOB2		IL11	DDX26B	CCN2	TOR1AIP1
OTUD1	ISM2	ALDH1L1			COPZ1			FRMD6	TBR1		ANKRD46	CDS1	NCOA7	TBC1D2	EIF1AX	ISY1-RAB43	TPT1	PAFAH2	PNPLA5	STX4	PHF21B	HOOK3	LEO1	ARFGAP3	XIRP2	TMEM175	PCDH9	APOPT1	ZNF248			PHKG1	PPP1R12C		SRP72	SPACA1	SMCHD1	PRC1
MFSD9	ZNF264	ANKRD46			CSNK1A1			ELAPOR1	DNAJB7		MIGA1	NET1	YBX1	EIF3C	RABL2A	FLAD1	TUBGCP3	HEBP2	MPZL3	MMP19	KIAA0895	GPATCH2L	TBC1D21	DPH6	MGAT4A	MAEA	CADM2	VSX1	ARPP21			FASTK	AP000867.1		ARSG	GLG1	RNF8	FBXW10
MYCN	CREB5	XRRA1			ITGBL1			GPR155	EBAG9		RASSF6	FBXL17	NSL1	USP43	LACC1	ADNP	DACT2	GSTM4	ZNF780B	CLCN5	KIAA2018	LIN7A	RIPOR2	PNPLA1	PIK3R1	TNFSF4	MS4A1	NRK	ITPA			PAX6	PPP1R3E		IFT20	TMOD3	SYT1	SENP1
PAK7	FNDC3B	ENKUR			DUS2			UNC45B	CNTN5		PKIB	SLC11A2	NPY2R	PRC1	CALM1	SGCB	OLFML3	HOXB6	HSF5	CHD4	MMP16	RRP15	TMTC4	PCSK2	PPP4R2	TCEANC	FAM46A	GFOD2	PHB2			CDK6	FAM84B		ZNF850	SDIM1	CA8	ZNF248
PARD6B	DNAL1	MIGA1			AP3B1			RIBC1	PI15		GLIPR1L2	GCNT2	CDK5R1	FBXW10	CAMK2N1	TMEM236	GPRC6A	POLD4	SLC6A11	CHEK1	OSBPL11	HIPK1	USP7	FBXL17	FAT3	TRERF1	ZNF605	TESPA1	CD274			ZNF155	DUSP9		AMBRA1	ECHDC1	PDE1A	FAM189B
ANO6	CD274	RASSF6			PSMD6			CASP7	VGLL1		G6PC	MLTK	SMIM24	SENP1	GFRA1	DSG2	PPIL6	RASSF3	TMTC2	LDLRAD4	FRMD4B	SRI	FRMD5	DYNC2H1	PDE10A	PEA15	DSCR4	TFDP2	ZNF706			SLC9A8	SPRED3		PTPRC	TRIM40	FFAR3	GPR161
CNGB3	BTN3A1	PKIB			REEP2			SNX17	ZBTB26		PTK7	SOS2	TMED7	ZNF248	PTGES3	SLC35E3	VTA1	C19orf25	SPRTN	RGS3	WIPF3	JKAMP	DNAJA3	PTP4A1	THBS2	ZNF221	GLCCI1	ATP8A2	ZNF728			RDX	JARID2		PAAF1	MRPL35	CYP39A1	ARPP21
NCKAP5	ORMDL3	GLIPR1L2			TREML1			PLEKHB2	ACBD7		RXRB	AREL1	KIRREL1	GPR161	AC132872.2	COBLL1	FAM120B	EIF2AK1	PLSCR2	DUOXA1	NCOA2	ANK3	PARP11	MEX3B	GNPDA2	POLR1G	BOD1	PAQR8	ARSG			KCNC2	TNFRSF13C		EIF6	BTF3L4	ETV5	CD274
SYTL4	EREG	PTK7			PLA2G2D			GOLGA6L4	PAQR8		APOBEC3B	MTERFD1	PCMTD1	ARPP21	CHRNA9	ZC2HC1A	TMEM217	ZBTB46	PAXBP1	MBD4	PAN3	SDC2	NUMA1	PRR5L	FAM135B	SEL1L3	EXO5	TREML2	ZNF850			SRP68	NBPF11		SLC12A9	CNIH1	SLC30A4	IL3RA
FAM102A	MIDN	RXRB			NOX1			ARFRP1	RPL27A		KCNJ16	RBM7	DONSON	IL3RA	RGS4	KAT6A	RNGTT	ZNF595	EPOR	PPIP5K2	RAB18	PTBP3	GRAMD1B	SLC22A15	POU2F3	SIN3B	ATP6V1G1	RCOR1	PAAF1			STK31	ANKRD54		ZMYND15	PTPN7	ZNF7	IL11
STK38	CNOT7	KCNE1			DCLRE1A			PEMT	PLN		DHRS12	TSPAN14	MIER1	ARSG	PDP1	FBXO4	GLB1L	HLA-DMB	RORA	BBX	ARL6IP6	CUX1	C2CD3	GJB3	DPH6	MIER3	RPP14	PLEKHG3	EIF6			KCNJ3	PKP1		ZNF839	MPND	OSBPL2	NOXO1
ATE1	FEM1C	JAM2			ORAI2			F7	KCNF1		MAP4K3	ATAD1	CYP20A1	ZNF850	B3GNT5	KRBOX1	EXD1	ALOX12B	SGCD	PRKAR1A	NYAP1	DACH1	ARMC2	RAB6B	SGSM2	CDCA3	ZNF195	TSPYL1	OSTC			CDK9	RNF165		CLOCK	LIPN	SDHD	SRP72
FOXQ1	SH3PXD2A	CFC1			SERPINB6			PDCD6	C17orf80		PSMD5	CCNY	NSUN7	AMBRA1	ZNF195	PEX3	USP7	DHX9	NOSTRIN	STMN3	SUGT1	PPP1R10	MAP3K7CL	THSD1	EIF1	CD163L1	NLRP11	MPHOSPH6	ZMYND15			UEVLD	TNFSF12-TNFSF13		HSD11B1L	TPCN1	TUB	ARSG
DPYSL5	BAHD1	KCNJ16			PUS7L			TJP3	PHACTR2		CDC42EP3	FOXJ3	SYNPO2	MED24	GSG1	KCNK10	RGS11	TMED7-TICAM2	RNF128	NOL3	PPP2R5E	RDX	RNPS1	TGFB2	SMCHD1	MAST4	BRCA2	PHOSPHO2-KLHL23	CLOCK			NOL10	B3GNT3		RCBTB2	OPALIN	FRMD3	ZNF850
SGTB	ST3GAL1	DHRS12			PTPA			CREM	LMLN		ACADVL	SDHAF2	ARID2	PTPRC	ARID4B	FLT1	FAM214A	FBXO25	G6PC2	PPP1R3E	CYTH1	SLC35E2B	C6orf89	USP33	SLC23A2	CCDC125	KIAA1841	AGO1	SLIRP			PSMD9	TNRC6C		LRRC8E	CDHR3	H6PD	AMBRA1
SLC22A23	USP32	PSMD5			DENND2D			TBC1D2	RNASEH1		UBE3B	COLCA1	CELF2	PAAF1	MGRN1	C6orf118	ATP2C2	KRT28	DFFA	YOD1	C11orf87	YWHAB	MON1B	GNGT1	ZNF829	CAMSAP2	PPP2R3A	KCNH5	HSD11B1L			TSN	UST		RCC1	SULT4A1	OTULIN	MED24
OSTM1	ZNF148	CDK2AP1			CCDC120			EIF3C	ZNF80		PRSS21	SPOCK1	TOB1	ILF2	MMP7	DDIT4	RAD9B	GFRA2	MBD6	SLC22A12	CUL4A	DDIT4L	MTERF3	SEMA3C	MCU	OLFML2B	DYNLT3	TIA1	RCBTB2			NFKB2	HPN		SHOC2	SLC5A1	DCTN4	PTPRC
YPEL4	ANKRD50	CDC42EP3			RCN2			USP43	FBXO30		WWP2	TGFBR3	HNF1B	SLC12A9	KAL1	MMP16	ZRANB3	CASR	CPS1	EIF4E2	VCPIP1	SYVN1	CKAP2	YWHAE	KRAS	CLEC1A	KRT24	TSGA10	LRRC8E			MPDZ	ZFP41		CTCFL	DAXX	TSPAN9	ILF2
C2CD2	ZNF236	ARPC5			IKZF5			TOR1AIP1	EIF5AL1		MAOA	IL7	KRBOX4	ZMYND15	KCND3	RNF126	KCTD20	DOLPP1	PLEKHG4B	RMC1	FLT1	DZIP1	MLLT3	IMPG2	C19orf12	RIMKLB	GOLT1A	ST3GAL6	CTCFL			BCAR3	CREBZF		DYDC1	TRIM52	FUT4	SLC12A9
SRPK2	PPP1R21	RTBDN			SCIMP			FBXW10	LRRC58		ST3GAL3	RALGPS2	MAGT1	ZNF839	SMIM10	GK5	CDIPT	GOLGA6C	ADGRF3	C9orf153	ZBTB12	PPM1B	AGTPBP1	FAM43A	ARL13B	KLF6	DIMT1	RAP2C	CHD1			SFSWAP	KNDC1		REG3G	GABRR1	PTGDS	ZMYND15
TRIM37	CEP170	ACADVL			GPR176			SENP1	PEX5L		CENPN	CHL1	CBLL1	CLOCK	APOBEC3D	RPRD2	ANO4	ZNF497	TSPO2	ICE2	FRS2	SOX2	FAM120A	SSX7	USP28	DTX4	PEX5L	C9orf24	ALDH1L1			SOX5	CBL		ALDH1L1	MROH9	SH2B3	CLOCK
ZBTB43	RAPGEFL1	UBE3B			PNLDC1			ZNF248	GCSAML		CAMKK2	CYP2U1	YARS2	HSD11B1L	TUBB1	NR3C2	RNPS1	TLCD2	ELOVL4	SEC16A	ZC3H6	PAPOLA	SLC44A1	ANKRD20A4	SLC35G1	CLEC12A	ELP4	NIN	TMEM254			EIF2B3	OPRD1		TMEM254	MAB21L3	DDX39A	RCBTB2
KAT2B	TGFB1I1	PRSS21			GTF2H3			GPR161	RAB27B		CA6	RBMY1A1	ZNF585B	RCBTB2	POU3F2	AJAP1	TRIM40	GMCL1	PATZ1	KCNJ15	ARIH2	GLCCI1	TBCCD1	CARTPT	RC3H1	RASGEF1B	XAF1	MSRB2	XRRA1			IL1R2	CBFA2T3		MMD2	TNFSF13	MLXIP	LRRC8E
METAP1	SERF1B	MAOA			SZRD1			ARPP21	PALM2		TNFAIP3	RBMY1F	KCNJ1	LRRC8E	BMP4	SENP6	SLC45A4	ANKRD27	ZNF772	KPNB1	PTPN11	BDP1	SETD4	LIMS3L	UBE2K	NKAIN2	PRRG1	CYP4V2	ENKUR			OS9	JAKMIP3		ANKRD46	ACSBG1	ANKRD33B	RCC1
XRN1	TFAM	SOCS2			SRGAP2B			ITPA	PODXL		LATS1	RBMY1E	GPAT3	SHOC2	CCDC170	44256	STK24	DYDC1	USP30	NR5A2	SDC2	STRADB	RUBCNL	KIF22	SEMA3C	BORCS5	SOX7	KLHL23	MIGA1			PPP1R1C	NPLOC4		XRRA1	NKX2-8	SOGA1	SHOC2
CYP2U1	BICC1	CENPN			CUEDC1			RPS3A	ENTHD1		DAAM1	RBMY1D	CDC42BPA	CTCFL	SLCO4C1	FASTKD2	DLK2	GPR52	SLC1A2	B4GALNT1	CDYL	HS3ST3A1	SLC25A30	CLVS1	SRGAP2	ANGEL2	NFE2L3	GPR26	RASSF6			LPIN1	TNFRSF25		ENKUR	B4GALNT3	RAB30	CTCFL
PSD	MFAP3L	PSMD11			ESR2			CD274	PANX3		OTX2	RBMY1J	LRRC8C	DYDC1	GNAQ	TMEM215	AASDH	GABPA	H6PD	PSG4	KANK1	KIAA0355	LYSMD3	PCF11	CCDC112	CYB561A3	FAM83F	CTAGE1	PKIB			AARSD1	EPAS1		MIGA1	DDX42	GATC	DYDC1
TANC1	SEPT2	TBXT			AAGAB			IL11	H2BFM		RNF111	RBMY1B	FOXA3	REG3G	PTTG1IP	BNC2	RGS20	PIGS	N4BP2L1	GPSM3	USP6NL	SLF2	KLF5	C16orf52	CCDC117	SYT7	CLIP3	ALG12	GLIPR1L2			CDK15	URM1		RASSF6	LINGO2	LNX2	CHD1
RAPGEF4	PLXNA1	CAMKK2			CIB2			NOXO1	ZFP1		AKAP13	TBC1D23	JAM3	DYDC2	DSTN	ATP11A	AADAT	ZNF556	PFDN4	TP53	PLCXD3	ARHGAP20	FARP1	LTBP1	KAT2B	SEMA6A	2022-03-01	DNAJC5G	G6PC			ETV4	PLA2G2F		PTK7	WWOX	CLEC10A	ALDH1L1
TBC1D8B	KIF23	TAF11			TWIST2			CCDC61	LZIC		MDK	ETFDH	PECR	ALDH1L1	SLC46A3	ATP11B	CKAP2	GMPS	RBBP4	PAK6	TIMP2	CPED1	PHF19	ST14	HNRNPA0	RAN	POU5F2	DIDO1	PTK7			EXTL2	LAMP1		TUBA1A	TMEM164	CENPN	PLPPR3
BAHD1	SOX4	RPL13A			TARS2			ARSG	AGMAT		CSNK1G3	TOB1	SLC49A4	PLPPR3	OLFM3	IMMP2L	UFM1	GOLGA8B	RPL7L1	CHKA	ELMOD2	IKZF2	CTNNAL1	PSG9	VAPB	SEPTIN8	C16orf95	TTC31	TUBA1A			GNAL	CRAMP1L		RXRB	ZNF449	NASP	TMEM254
TNKS2	ABI1	ZNF334			PPP2R2B			IFT20	LRRIQ3		IQCA1	FAM104B	TAF2	MMD2	FAM46A	ST6GAL2	GTF3C5	B9D2	RAP2A	ERCC6	DHX36	SLC35E2A	CNTLN	TRH	TRMT1L	PRDM5	SOGA3	AIMP1	RXRB			TXNRD1	SOCS3		KCNE1	BCL2	LPAR4	MMD2
ARHGEF10	RAB10	CA6			SPATA33			ZNF850	PTGIS		DEDD2	UNC119B	ID2	ANKRD46	GIMAP7	BEND6	SLC44A1	ZNF721	EFTUD2	ZNF541	UBA6	RSPRY1	KIAA1958	ISCA1	PEAK1	PIFO	MPV17L	FAM47E-STBD1	KCNE1			GPM6A	WNT3A		JAM2	PTGDS	LOC110117498-PIK3R3	ANKRD46
CEP57	CRY2	TNFAIP3			KIF27			AMBRA1	DISC1		PROX1	GOLGA8M	PEX1	XRRA1	PFN1	NAALADL2	GRTP1	FAM46A	SLC9A1	POTEJ	ZNF771	APOO	SAXO1	PCED1B	DNAJC13	FRMD8	OTC	CNNM3	JAM2			UCK1	C3orf52		APOBEC3B	WNT4	FBXO3	XRRA1
LRRC55	P2RX4	DAAM1			TK2			MED24	EFCAB2		SLC16A7	ANXA10	CREBZF	ENKUR	AKR7L	C5orf64	BORA	CSGALNACT1	M6PR	ZNF468	VTI1A	SLC24A4	RABGEF1	ZNF415	DLG2	SLC35F3	UBE2W	TRIM66	APOBEC3B			GPR1	COL20A1		CFC1	PEA15	SLC7A6	ENKUR
GJA1	ATP12A	MED23			SLIT3			PTPRC	MARVELD1		LUC7L2	KRBOX4	TMEM107	MIGA1	GPNMB	CTBS	SYNPO2	FAM65B	KNG1	LRRC31	DDX26B	FSTL1	FSD1L	TFAP2A	AKIRIN1	RC3H1	LECT2	ZNF286A	CFC1			LY9	ZNF618		KCNJ16	CXorf28	IRF4	MIGA1
MAP3K8	ZSCAN20	STOM			HSP90AB1			PAAF1	PROX1		MARCHF6	FGF20	ZNF426	G6PC	DENND2C	ACSL1	RUBCNL	HYLS1	SUCNR1	NLRP12	AMFR	CASZ1	KIF17	SOCS6	USP9X	FILIP1	AC119673.1	ABCF2	DHRS12			ZNF484	TRAM2		CDC42EP3	FAM69A	FAM83F	PKIB
LIF	ANKRD13C	RNF111			STK25			ILF2	SUV39H2		MCU	GOLGA8I	SYNJ2BP	PTK7	AC011755.1	HMGA2-AS1	ANKRD17	MTA3	ATXN1L	ACTR3	PTGDR	CTDSPL2	RPS6KC1	SLC5A9	ATF2	CHIC1	DFFA	TRAPPC2	PSMD5			SPRTN	CERS3		ARPC5	RAB7A	SLC10A7	GLIPR1L2
RPA2	TSG101	WTAP			PUS3			SLC12A9	FAM86B1		ARHGAP12	SLC24A5	ZDHHC21	TUBA1A	KCNMB1	FBXO33	TEX30	RNF7	MUC13	ZBTB10	ETS2	PCLAF	FAM166B	PTPRM	MIPOL1	C5orf24	HLA-DQB1	KLHL4	LMO1			NRAP	MVB12B		RTBDN	ZNF486	ZER1	PTK7
ARL4C	FAT4	PEX11G			RAB4A			OSTC	DLX6		NRM	TRIM2	PHLDA1	RXRB	TRIM64B	HMX2	ANTXR2	GOLGA8O	TIMELESS	RBM46	GNAI3	NDN	RALYL	HSPD1	ATPSCKMT	SCLT1	C16orf87	RIMKLA	CDK2AP1			ADAM15	HDAC11		ACADVL	SLC2A14	ERAP1	TUBA1A
GOLGA1	PDGFRA	IQCA1			KCNT1			ZMYND15	SETD2		BCL2L13	SUV39H2	ABCA1	KCNE1	HLA-DPB1	NAA15	CNOT6L	GOLGA8R	ZHX3	EFS	ZNF292	FNDC3B	CAB39L	DSC3	WBP1L	MYO6	AKR1C2	VAMP4	CDC42EP3			PDPK1	WNT3		UBE3B	PPP3CB	RALGAPB	RXRB
FAM134C	ARHGEF18	ASCL5			EPC1			ZNF839	SYT16		CHST15	FAM162B	KLK10	JAM2	RAB27B	MBL2	LYSMD3	SMC1B	FAM120B	WDR72	EIF5B	A1CF	TAL1	DCP2	RAP1B	BAZ2A	RP11-15E18.4	MTCP1	ARPC5			TCP11	TMEM110		WWP2	ZNF286A	ZNF268	KCNE1
FRMD4A	TANC1	DEDD2			OTOP3			CLOCK	ZNF512		NTAN1	SUSD3	DIO2	LIN9	PCBD2	TBX15	TNFAIP8	ALPPL2	DCAF17	OTOG	PTPN13	EIF4E2	FAM72C	PTGFR	NRDE2	SYDE1	CRK	PCNX1	ACADVL			CRISP2	LBH		ST3GAL3	GLDN	PRMT5	JAM2
ZNF704	MINK1	PROX1			MOK			SLIRP	THAP9		STRIP1	KLRG1	RAB29	APOBEC3B	EDDM3B	ADH1B	KLF5	MLANA		IGSF9B	MTF2	LARP1B	COBL	ARNT2	ARHGEF38	PRKACB	HIATL2	ZNF268	PRSS21			OASL	ZC3HAV1		SOCS2	SLC2A3	PCDH11X	KCNJ16
SNX12	CMPK1	SLC16A7			NRXN3			C7orf57	TEX22		GZMH	GVQW1	PHF3	CFC1	ZNF557	CYBB	PTTG1IP	RPRML		ZNF891	PBX3	NECTIN4	JADE1	N4BP2L1	ZNF781	RNF121	FAM178A	CCNJ	WWP2			AP3D1	SEC14L1		CENPN	PBXIP1	PLPPR5	DHRS12
PPP1R15B	RBM12B	JOSD2			STXBP2			HSD11B1L	C9orf38		TFAM	SRR	GABRA1	KCNJ16	COPS2	PHTF2	FARP1	CYP11B2		GOLGA8O	RIMS2	TMEM164	OTOF	GPM6A	PLPP5	PGPEP1	MS4A14	CCND2	ST3GAL3			MS4A14	AC079612.1		PSMB6	FAM153C	PEG10	PSMD5
MAP3K9	DOCK4	LUC7L2			LRRC14			RCBTB2	AC008267.1		MEAF6	NF1	EIF4E3	MAP4K3	CLCC1	PNPLA4	OSR2	OGDHL		FMN1	TAF1D	PPP1R9A	PPCS	FGF7	FAS	CPSF6	PAQR8	MTHFD2	MCM3			SERPINB7	GALNT11		PSMD11	FAM180B	PCDH11Y	CDC42EP3
TNFAIP1	GPATCH2	MARCHF6			RPS6KB1			LRRC8E	KIAA1143		MPC1	UNC13C	MDGA2	PSMD5	SSR1	SGCD	CTNNAL1	SPRTN		ANKRD62	EFNB2	GTF3C4	CDC25C	POU2F3	ZNF706	CDK19	WDR82	UBXN7	PSMB6			JRKL	NTNG1		TST	EXTL3	PCLO	ARPC5
FIBIN	AGFG2	SMOX			C16orf91			RCC1	DCAF4L1		GNPDA2	DTYMK	GLP1R	CDK2AP1	MDFIC	ATRN	ZKSCAN1	FGF11		RASA4B	ZBTB38	RGL1	CLIC1	BEX4	RPN2	NPC1L1	ZNF705B	INTS2	PSMD11			PTER	MIXL1		CAMKK2	LDLRAD3	DGKH	PRSS21
VPS13C	SQSTM1	ARHGAP12			MRFAP1			CTCFL	AREG		TRAPPC3	ABCA13	MAP3K15	CDC42EP3	TSPAN18	FBN1	RABGEF1	AC023632.1		KIAA2012	SYT1	SUZ12	STK32A	THAP1	COX7A2L	ANKRD42	SUN3	STRIP2	TBXT			TMC5	PLCH2		TAF11	ARL11	EPSTI1	WWP2
PCNP	RBBP7	NRM			SHISA5			CHD1	ZNF676		IFIT1	PATZ1	RABGAP1	RTBDN	MFSD2B	EPHB2	TPD52	SNAP23		POTEI	DCAF17	YAP1	HMGCLL1	FGF10	P2RX7	AMOTL1	IGF1	NANOG	CAMKK2			ZNF623	SYNDIG1L		RPL13A	ZNF700	FGF9	ST3GAL3
ABHD2	LMO3	CHST15			AOC1			DYDC2	PRR15L		JAKMIP2	G3BP2	PXN	ACADVL	REV3L	AKT3	FBXL13	GOLGA8K		TCP11X2	PTPN14	CHSY1	COL4A6	TMEM87B	STK35	TJP1	PURB	PARS2	TAF11			TESPA1	EFHD2		ZNF334	PGM3	UNKL	SOCS2
WAC	SGTB	STRIP1			QARS1			RAD23A	AREGB		KLF7	BAALC	ATP6V1A	MAOA	TRMT10A	DPP10	ABCC8	CPNE4		CYP26B1	R3HDM2	KANK2	TBCE	LEO1	HDAC9	BCLAF1	RAB1A	NOVA1	RPL13A			CDKN2C	GSC2		CA6	PAPD7	PRAG1	CENPN
SOBP	SERF1A	SORBS2			USP10			TMEM254	MRPL27		TNFRSF11A	MLF2	RNF6	ST3GAL3	SYNJ2BP	E2F8	FSD1L	CDY1		YTHDF3	CPED1	GSTA4	CYFIP1	ITM2A	FAXC	CADM1	FAM179B	LRRC32	ZNF334			CDS1	GNA12		TNFAIP3	LSM7	ZDBF2	PSMD11
TP73	ABCG4	TFAM			SLC1A6			ANKRD46	ATOX1		HYDIN	AL355390.1	PEX26	SOCS2	ACR	LOXL4	ITM2C	GOLGA8N		CCNT1	KRAS	FRMD4B	DNAJC16	IK	SCAF11	AP2S1	C14orf159	CTBP2	CA6			CDSN	GPR132		DAAM1	NASP	TPGS2	TST
BHLHE41	FAM210A	MEAF6			STX4			XRRA1	TRABD2A		IST1	FAM134B	CLTC	MCM3	RAB22A	GADL1	ZSCAN26	CDY1B		CXCL12	DUSP7	NPC1	UBAP2L	SGMS2	DNAJC24	ZBTB44	SCIMP	CARD8	TNFAIP3			KIF18B	C22orf46		OTX2	PSMD4	TIMMDC1	CAMKK2
CABLES1	PARD6B	MPC1			PAQR6			ENKUR	MEIS2		LTBR	PCNA	RSBN1	CENPN	TMEM41A	HSD17B3	ARFIP1	TGFBR1		CHUK	BMI1	PLXNC1	KCNT2	ANKRD20A3	UBE2D2	SH3GL3	C8orf4	CREBZF	LATS1			CDX2	TOLLIP		RNF111	ZNF37A	NCAM1	RPL18
SMOC2	RAB8B	TRAPPC3			CHD4			MIGA1	ERBB3		EPGN	CSTA	ZNF507	PSMD11	NHS	GPM6A	TET3	EGR1		LPAR4	CCNT2	ARID4B	TMEM9	KLRB1	DNAJB14	VPS39	RNF157	EEF2K	DAAM1			FAM13A	CBX7		WTAP	FAM126A	GALNT6	ZNF334
POU6F1	IL6ST	IFIT1			LDLRAD4			RASSF6	NRG4		CHD2	GOLGA8H	STON2	CAMKK2	SLC25A43	LARP4	TMEM168	ZNF772		SKOR2	CNTN4	TUBB	EYA1	ACTR6	PHLDA1	BNC1	PPIL1	CALCA	MED23			TTI2	KIF13B		MDK	PPAPDC2	PTPRC	CA6
TET3	TPRG1L	JAKMIP2			WDTC1			PKIB	CISD2		CENPX	FAM211B	NETO1	TAF11	RBMS1	RBM3	IQCE	GOLGA8I		L1CAM	SRF	NAB1	BROX	CD300C	SMAD9	TPCN1	SRP14	ITM2B	OTX2			RTN3	CDC34		CSNK1G3	AIDA	SLC25A44	CENPS-CORT
RSRC2	WEE1	ZNF551			RGS3			G6PC	AMIGO1		FLI1	SCRG1	KCNJ5	RPL13A	PUS10	EFHC1	ITPRID2	CDH19		ZKSCAN8	FIGN	MBNL2	FAM133B	PLAC1L	ROBO2	ERC1	SPAM1	HGF	RNF111			PLEKHG5	TECPR1		IQCA1	DDI2	ARPP19	LATS1
RNF38	MCL1	XPO6			MBD4			CFC1	GRWD1		UBE2W	CD1D	SECISBP2L	ZNF334	AL353791.1	PIAS2	ARHGAP30	CD96		ADAM29	RTF1	BICC1	FAM83A	RASL11A	DOCK10	LRAT	MFSD4	TOP3A	WTAP			PFDN6	GTF3C1		DEDD2	CCDC163P	CHST3	DAAM1
ERBB3	FBXL3	KLF7			TMEM80			KCNJ16	DCAF6		AKR1E2	HAUS5	MS4A7	CA6	MFAP3	ZNF737	DCUN1D4	GOLGA8M		ENG	ZNF711	CEP97	JPT1	C9orf89	CNTN1	STING1	OTUD7B	OR9Q1	AKAP13			SMC2	LIX1		PROX1	YY1	SV2B	OTX2
LIN52	GNS	TNFRSF11A			PPIP5K2			MAP4K3	FAM110B		ATRIP	C9orf64	RIMS2	TNFAIP3	RBM18	PLP1	KCNT2	GOLGA8H		ZNF205	ATL2	MYZAP	FAM222B	DIAPH2	KLHL24	SS18L1	C5orf64	RPRD1B	MDK			TRAK1	FAM101B		SLC16A7	FAM120AOS	ZNF627	RNF111
LASP1	PXYLP1	UCHL3			BBX			PSMD5	LRRK2		CDH19	PSMA4	ELOVL4	DAAM1	DUSP14	OPRM1	ZWILCH	PPAT		HIPK3	RSRC2	DPY19L3	CLTC	CA8	UNK	METTL6	UCMA	SPIN3	CSNK1G3			MAPKBP1	TRIM72		MED4	DDO	CYP7A1	WTAP
ZNF70	FAM199X	SLC25A10			PRKAR1A			CDK2AP1	PIN4		FCGR3B	RP11-644F5.10	MCCC2	MED23	NPAT	XKR6	JPT1	TBC1D23		CDK5RAP1	DIXDC1	SEMA3F	DCAKD	ATP2A2	ZNF200	BOC	RSG1	PRPF40A	IQCA1			CNOT1	UBQLN1		JOSD2	PHF19	IQCE	AKAP13
C6orf120	C14orf28	PSD			NISCH			CDC42EP3	INPP4A		ADGRE2	WDR4	DERL2	OTX2	ZNF449	EMB	CLTC	BRD3		SDHC	AC068987.1	IGF2R	STAT5A	2022-03-06	VSNL1	CCL28	GUCA2B	F10	ASCL5			SLC25A25	BBX		LUC7L2	LRRC73	PTPN6	MDK
PPARA	MAP3K8	HYDIN			PPP1R3E			ARPC5	YIPF4		NKD2	C5orf54	PAK5	RNF111	RUNX1T1	CPOX	CRMP1	FNIP2		HERC4	TARDBP	TAP2	ATE1	MGAM	GIPC2	ACP2	SLCO4C1	MOCS2	DEDD2			FAM153B	NCCRP1		SLC5A10	C9orf129	ITSN1	CSNK1G3
DGKH	SCAMP5	IST1			YOD1			RTBDN	C14orf178		PUF60	LINC00998	IGF1	WTAP	CLEC1B	PCDH18	NELL1	CCDC103		GANAB	RAC1	CASR	DKC1	FAM150A	TBC1D22B	AAMP	EREG	RPP14	PROX1			CES1	SLC30A3		MCU	FANCD2	CAMK4	IQCA1
RAPGEFL1	PLAG1	LTBR			SETMAR			ACADVL	TECRL		ST3GAL6	ADAMTS3	ZMAT3	CSNK1G3	DYNLT1	MIPOL1	STAT5A	HSPD1		TEX264	PPP1R10	DCUN1D5	BABAM1	KLHL4	ARMCX5	HNRNPCL4	PAPOLB	GLCCI1	SLC16A7			CHAD	PTCHD2		SMOX	GRK1	TMEM182	DEDD2
KMT2A	PSG3	EPGN			EIF4E2			UBE3B	GATS		PGR	GLIPR1L1	LSM8	IQCA1	ZC3H12C	ZXDA	ELP4	AL391421.1		ZBTB18	DACH1	HNRNPD	C17orf80	TMX1	INPP5A	ACHE	ZIK1	MRPS18A	MED4			PWWP2A	NOTCH2NL		ARHGAP12	WFDC3	CCNDBP1	PROX1
TCF4	TSPAN9	ZFAND2B			RMC1			PRSS21	KIAA0754		PTGS1	KCTD7	TRMT61B	DEDD2	RP1-228P16.5	SYPL1	PPRC1	GPR89B		CDK5RAP3	BICC1	DENND1B	PIK3C2G	ZC3H12C	CREB5	SLC17A9	ZNF415	CAPN13	SLC5A10			SLC7A8	LRRC14B		BCL2L13	PTTG1IP	LEF1	SLC16A7
DMRTA2	RNF6	CHD2			AGAP4			WWP2	ESR2		RAP2C	ABI1	TTN	PROX1	GABRA4	ZNF277	ATE1	SHOC2		SNX2	PTBP1	MTF2	E4F1	NAPEPLD	CXorf58	PARD3B	CXorf28	PRKCA	MARCHF6			CENPK	FUT7		CHST15	TXNDC12	SDC3	MED4
APP	CORO2B	CENPX			C1orf141			ST3GAL3	GNPDA2		NEB	SNX6	ANKRD61	SLC16A7	ACTL7B	GRM5	DKC1	HSPA6		NUP153	ZMAT3	UBE2W	MARCHF10	ART4	NUCKS1	TRNT1	RAB3D	SLF2	MCU			LARP7	SYT11		STRIP1	WNT9B	ITGA8	JOSD2
MTF1	REV3L	FLI1			USF1			SOCS2	SLC5A3		SQOR	ZNF597	MAP3K21	SLC5A10	C1orf198	OAS3	DMPK	VCY1B		PHF7	VLDLR	TBCA	NFATC4	ZAR1L	ZNF623	MPP6	TAB2	TCAF1	SMOX			JARID2	RNGTT		SORBS2	GUCA1B	TOR1AIP2	LUC7L2
C7orf60	NR2C1	AKR1E2			LZTFL1			MCM3	MSI2		OBSCN	ACOX1	CD1D	MCU	RPS17	HGF	RMND5B	VCY		ZNF189	SLC1A2	MYB	ZNF707	PCDH17	PPM1H	TMEM198	HSD11B2	ACADL	ARHGAP12			ARMC8	RAB3B		GZMH	WDR77	USP46	SLC5A10
SERTAD2	FBXO21	ATRIP			ICE2			CENPN	TAL1		DICER1	TMX1	NAPG	ARHGAP12	SYT10	ZNF596	OLFM3	TMEM232		LMCD1	CBX4	UBAC2	GGT1	DCAF12L2	ACTR6	PDZRN3	DRAM2	CHD2	CHST15			AEBP2	ATP10B		CRIP2	LONRF2	SGCD	MARCHF6
FOXB1	ABHD5	CDH19			KIZ			PSMD11	C3orf58		ANTKMT	PYGO2	GFOD2	NRM	BBS4	ALG1	GDF9	ATP8A2		PTPN5	SMAD2	PLPPR4	C19orf44	BEND6	UPF3A	SLC25A46	HFM1	CCDC88A	STRIP1			PSME3	GRAMD4		MEAF6	DENR	PDPR	MCU
DAZAP2	MYLIP	NEDD9			DALRD3			CAMKK2	PRTFDC1		ZNF512	BTC	MTMR10	BCL2L13	IFNA21	RHOQ	ASTE1	MAFF		RXYLT1	KLF9	TRIM23	ASTE1	SMAD9	VKORC1L1	ZBED8	CCDC74A	MRPL1	MEAF6			FRMD6	LILRB5		TRAPPC6A	SENP8	RAP1GAP	SMOX
PDGFRA	UXS1	CFAP221			KCNJ15			TAF11	SLC6A13		EMC1	FICD	FAM13B	CHST15	RPS17L	WDR35	XRCC6	RAB31		RNF214	HOXA5	IER5	TTC7A	NIPA1	C18orf21	CEP97	AMACR	PLET1	GNPDA2			ELAPOR1	TINAGL1		TRAPPC3	ITGA9	SLC6A11	ARHGAP12
TPRG1L	UNK	ADGRE2			ELF2			RPL18	HDAC8		LRTOMT	HRG	FUS	NTAN1	LRTM2	FGF12	C18orf54	RABGEF1		CARHSP1	KMT2E	CCNE2	CLIC2	NREP	ESYT2	RPRD1A	C8orf22	CHL1	SLC25A10			GPR155	SCARB1		IFIT1	AC093802.1	GABRB2	BCL2L13
MKL2	ZBTB8A	VPS72			NR5A2			RPL13A	SLC35C1		CCDC177	LRRC9	DAZAP1	SORBS2	LRRC69	COG6	LIN54	ARID4A		SRPK2	CHD2	CRTAP	EEF2KMT	IGFL2	CACNA1I	TRIML2	C10orf2	FAM86B2	TRAPPC6A			UNC45B	KCNA2		JAKMIP2	ARHGAP19	GIPC3	NTAN1
CNOT6L	GUCY1A1	ZFP41			B4GALNT1			ZNF334	ITGB1		ACBD5	TNFRSF11B	WDR36	TFAM	DRG2	KCNMB2	GMIP	MS4A15		E2F6	CSNK1G3	NUFIP2	PIGG	ARHGAP24	VGLL3	TAZ	RP11-178L8.4		TRAPPC3			CASP7	BSDC1		ZNF551	SYAP1	SHKBP1	STRIP1
SHOC2	WDFY2	PGR			GPSM3			CENPS-CORT	RNF219		KCNMA1	RHPN2	KPNB1	MEAF6	FAM205A	CALCOCO1	TM9SF1	PCBD2		RPE	PDS5B	SECISBP2L	LIMCH1	NOVA1	PCK1	CBX6	ZNF233		IFIT1			SNX17	CPEB4		XPO6	MOCS2	RPL7L1	GZMH
EIF4G2	ARAP2	PTGS1			SDHD			DAAM1	COL24A1		SEL1L2	GOLGA8J	ZNF281	MPC1	INADL	IL2RA	GALK2	NLRP7		CFAP65	QKI	NOTCH1	SLIT2	IL17C	ZNF644	PDZD4	ATP6V1G3		JAKMIP2			PLEKHB2	PLIN4		KLF7	YARS	CBWD5	MEAF6
GBF1	MAPK4	TRO			TP53			MED23	CCDC23		PEX11A	NCBP1	LRRIQ4	GNPDA2	PPP6R3	FBXL20	PLAGL1	C6		COL6A5	ADCY2	PRDM1	VPS52	N6AMT1	GPR63	RAPGEFL1	SLC2A1		ZNF551			GOLGA6L4	MTTP		UCHL3	VPS37D	FSTL1	MPC1
NRBP1	LYPD6	CLEC18A			ANKDD1B			OTX2	MPP1		DNAJC10	ARL8B	CDNF	SLC25A10	METTL15	SMAD9	PIGG	BMP2		EPHA6	RASA2	ALDH1A1	SMARCA2	REST	DMC1	RAB11FIP4	ACSL6		KLF7			F7	TMEM132C		NOSIP	IRF4	PAPPA	GNPDA2
FURIN	TMEM100	NEB			PAK6			STOM	TRAF3		SMIM10L1	RNF19B	NRBP2	TRAPPC6A	CDK6	FAM227A	HELLS	THBS1		DIABLO	BRMS1L	DNAJB14	MMS19	TP53RK	ARHGAP20	USP6	HEPACAM		TNFRSF11A			PDCD6	TNFSF13		PSD	ANKFY1	FAM122A	SLC25A10
ANKFY1	RGMA	SQOR			TRABD2A			RNF111	TLL1		SESN3	RFK	LPAR5	TRAPPC3	ADCY3	PRDM10	DCLRE1C	C16orf45		DNAJB14	DR1	GATA4	PMS1	STARD8	JMY	PPFIA4	PLCXD1		UCHL3			TJP3	IPP		HYDIN	C10orf2	SYAP1	TRAPPC6A
TXLNA	PSD	OBSCN			ERCC6			WTAP	HAUS2		BASP1	ITK	GCNT4	IFIT1	ACRV1	RHEX	CPNE4	WDR93		NUP155	CDR2	KIF14	ARHGEF3	C12orf68	NAP1L3	ZNF773	C8orf31		PSD			CREM	MAP2K7		IST1	LMLN	CHD2	TRAPPC3
ZBTB37	CNOT6	DICER1			ZNF541			AKAP13	ITGBL1		LASP1	PPAPDC2	GIT2	JAKMIP2	C1QL3	MRTFB	LIMCH1	BIRC3		FBXL7	CDC73	LCA5	GPI	PCMT1	CUL3	ANKRD60	ATE1		HYDIN			TBC1D2	KLHL25		LTBR	ARHGEF28	FOXP4	IFIT1
DCUN1D3	KIF26B	ZNF512			KLK15			MDK	PLXDC2		PPP1R12C	KIAA0087	CACNB4	KLF7	KLF7	SHE	FAM110A	PRSS56		MOBP	PIKFYVE	NYAP1	IL17RA	SDC2	SH3KBP1	LRTM1	TARBP2		IST1			EIF3C	FTSJ2		EPGN	VSTM2A	KCNK10	JAKMIP2
LPGAT1	SLC49A4	ACBD5			ZNF550			CSNK1G3	ZNF107		ZNF423	PTN	SLC6A11	TNFRSF11A	IFI30	MRPL12	VPS33B	CARD18		ACO1	GPR107	SCN8A	ERBB2	BMX	DSTN	WSCD2	FOXA1		EPGN			USP43	NRG2		CHD2	MRPL49	FLT1	ZNF551
ISM1	MMP24	KCNMA1			DNAH11			IQCA1	MID1		MEF2D	C10orf126	TRAPPC13	PSD	BTAF1	RAB13	MPI	GPR158		MPP2	NPTX1	ATP6V0A2	SLC1A3	C21orf37	ARHGAP21	STXBP6	FLJ20306		CHD2			TOR1AIP1	MYO1C		FLI1	KIAA0355	HSD17B7	KLF7
GINS1	NUP35	C11orf71			LRRC31			ASCL5	RBPMS2		CNOT9	TRAPPC13	WDR26	HYDIN	AP005482.1	RNF213	ZNF227	NEK10		SLC38A1	GATA2	NRG1	ERICH2	MSL1	PRKAR1A	FGD4	TREML2		CENPX			PRC1	GPR123		UBE2W	SERBP1	STAMBP	TNFRSF11A
RGL1	REPS2	PEX11A			ZBTB10			DEDD2	MPEG1		THADA	ITGA1	PDPK1	IST1	PRRG3	CASP3	ZNF135	CT62		ANXA11	CNOT4	ACVR1C	NUMBL	NRSN1	KHDRBS1	ZNF23	PRMT5		FLI1			FBXW10	EDEM1		AKR1E2	CD180	VDR	PSD
LRIG1	LCOR	DNAJC10			B3GALNT2			PROX1	C14orf177		SEMA4F	OIT3	PPP1R12B	EPGN	ZNF596	C9orf152	MMS19	RP11-73M18.2		DYNC1I1	FOXF2	MTSS1L	FLACC1	BTAF1	PHF14	CEP20	KRT72		AKR1E2			SENP1	HIST1H2BO		ATRIP	CRKL	TEF	HYDIN
GTDC1	PBX3	SMIM10L1			WDR72			SLC16A7	FAM86C1		DTNBP1	LIN28B	CPEB3	CHD2	XAF1	TMEM255A	FAM104A	CLEC12A		N4BP2L2	ETV5	ADH1B	THPO	CDRT4	SLC4A10	CCDC25	CNTROB		ATRIP			ZNF248	SPSB1		CDH19	BATF2	RIC8B	IST1
KLF3	EPS15L1	PPME1			TAGLN2			MED4	RP11-156E8.1		SLC35A3	RTN1	ZNF678	FLI1	RSAD2	WNK3	PER3	TTC26		FNDC3A	GBX2	GUCY1A1	BIN2	DIRAS2	TOX	NKAIN3	SGOL2		CDH19			MGST1	PPM1F		NEDD9	CCNH	ST8SIA4	LTBR
SLC29A2	WFS1	SESN3			LGR5			JOSD2	FEN1		RAB3IL1	SMCO3	RORA	AKR1E2	MCCD1	ZNRF1	SLC1A3	USP18		ILK	SLC24A4	SBSPON	PRMT7	ATIC	PCDHB7	EPHA4	TMEM154		NEDD9			FAM189B	TESK2		FCGR3B	ARFGAP2	AMOT	EPGN
KDM2A	TMX3	ZNF423			OTOG			LUC7L2	ZNF304		ABCB7	AKAP5	RALYL	ATRIP	ZSCAN5B	ADCY3	ROBO2	PTDSS2		ANKLE1	DNMT3A	PPP1CB	TAP2	RP11-3B7.1	PCMTD2	BTNL2	ALPP		FCGR3B			GPR161	ROBO4		NFIX	ISY1-RAB43	RPS3	ZFAND2B
IGF2BP1	FOXK2	MEF2D			IGSF9B			MARCHF6	NABP1		ANXA8	ANKRD44	MARK1	NEDD9	CAMK2D	PCGF5	CECR2	DBNL		SP140	DLGAP2	CHMP5	ENPP5	P2RY1	SGK2	MIEF1	DAZ3		NFIX			ARPP21	ISLR2		ADGRE2	APOL6	ITGAV	CHD2
EIF4H	ATXN7L1	CNOT9			ZNF891			MCU	CYP1A1		SLC2A8	FAM199X	DNAJB9	FCGR3B	KLF6	NOX4	ATL3	EIF1AD		COBLL1	ATXN1	EFNB2	PHF12	HIGD2A	SLC19A3	SLK	ZNF705D		CFAP221			ITPA	CHMP7		VPS72	MPLKIP	ESCO1	CENPX
MAP3K11	ATXN1	ZNF138			FMN1			ARHGAP12	ZFPL1		FBXO38	C9orf85	GRIA4	NFIX	HS2ST1	TNIK	USO1	SPRR2A		DNM1L	MED13	MEX3D	VPS11	SSBP2	RIC1	SENP6	TIMM8A		ST3GAL6			RPS3A	KLF17		PUF60	SPTA1	CELF6	FLI1
KCNB1	MFN2	THADA			C19orf67			NRM	HSP90AA1		YIPF5	DPAGT1	FAM126B	ADGRE2	DSCC1	NSD2	URGCP	LAX1		MON2	PHTF2	KCND2	SEZ6	PTPRC	PNPT1	CCDC134	APOBEC3G		ZFP41			PHB2	AP3D1		ZFP41	MYH7	RARB	UBE2W
MYO1D	TMEM265	NSA2			POTEI			BCL2L13	C10orf126		MST1L	ZNF441	RAD51B	ST3GAL6	BSPRY	RTL8A	TEK	NOP9		ANAPC15	ZNF217	ZBTB20	DCP1A	EED	LGALS3	SPRY3	L3MBTL3		PGR			CD274	TLCD2		PGR	POP4	DISC1	AKR1E2
LRRC20	FASTK	CYLC1			NBPF9			CHST15	DFFA		COPZ1	FRG1B	DACH2	ZFP41	FAM150B	SH3BP5	DCP1A	NDRG1		STT3A	ZNF280C	SIKE1	SCAMP1	RNLS	LCOR	ITFG1	HHLA1		PCED1A			ZNF706	MYO1D		PTGS1	RSPO4	TNRC6B	ATRIP
TMEM123	SOCS6	PYCR2			AOC3			SORBS2	SERINC3		CSNK1A1	ZNF559	PPP1R1C	PGR	PDYN	PLEKHM1	TSPAN10	PGRMC2		AP3B2	RPE	MSL2	CDIN1	HSBP1	TOPORS	SLC5A7	MARVELD2		CLEC18A			IL3RA	ZNF74		PCED1A	TUBB4B	ACO1	CDH19
SUMF1	RAB12	SLC35A3			CIB1			GZMH	AEBP2		CALCRL	CAD	FOXJ3	PTGS1	GABRA5	SSPN	SCAMP1	BTBD10		CUL4A	CCNA2	ZNF224	DOCK10	NRF1	APC	LNPK	PCP4		NEB			ZNF728	ADRA2C		TRO	TGFBR1	RTCA	NEDD9
MMP24	TBC1D8B	ABCB7			ATG12			MEAF6	LRRC16A		ITGBL1	TPK1	MVB12B	PCED1A	KRTAP2-4	RAB3D	CDK2	RIOK3		MDM4	NOVA2	OXR1	SLC35E2B	RTKN2	TCP11L2	ZNF33B	CETN1		OBSCN			NOXO1	SERINC3		RAP2C	OPRL1	DDO	FCGR3B
C2orf69	TMEM167A	ANKRD61			YTHDF3			MPC1	LIN54		DUS2	CEP192	TRIM22	TRO	SCGN	HIPK1	CDIN1	WBP1L		ZNF518A	ANKH	CDH11	SORBS1	MANSC4	UBQLN2	TMEFF2	GLRX		DICER1			SRP72	LIPE		NEB	STMN3	PATE4	NFIX
FNBP1L	TENM1	ANXA8			CCNT1			GNPDA2	NIPAL2		SLC16A5	C14orf1	SLC30A9	RAP2C	FAM171B	FREM2	DPP6	MDH1B		ERMARD	PARD6B	IPO8	DMXL1	TPRX1	LSAMP	ZFP90	FYB		ZNF512			CCDC61	SEPN1		OBSCN	C10orf90	SIK2	ADGRE2
TSHZ3	RETREG3	MKRN2			STIM1			SLC25A10	BIRC3		AP3B1	PTX3	GABRA4	NEB	ZNF669	CEP85L	ASB15	CTD-2140B24.4		NR6A1	NPC1	BPTF	ECEL1	CCDC14	C6orf136	RNF43	PPARG		EMC1			ARSG	TENM1		DICER1	CDKN2D	FBXO45	NKD2
PARP6	BHLHE41	SPINK2			LPAR4			TRAPPC6A	TMEM170B		RALGDS	TAF2	SEMA3E	SQOR	PDSS1	CD177	PHF3	COX15		PDK1	FAM60A	TBCK	DLG1	C11orf21	SEZ6L	TXNL4A	ZNF740		LRTOMT			ZNF850	GIT2		ZNF512	FAM26D	SLC4A8	VPS72
SSX2IP	PTPN21	YIPF5			CASP9			IFIT1	BDP1		PSMD6	ANKRD1	RBMS2	OBSCN	FBXO33	PRDM4	SLC35E2B	EPT1		UBE2E3	HCFC2	THSD7A	LRRC74B	CMTM6	NCKAP1	CYREN	NSUN2		CCDC177			AMBRA1	FGFR4		ZNF266	CENPF	RAB3C	PUF60
CCDC25	BICD2	MST1L			SKOR2			JAKMIP2	GDA		FAR2	HRSP12	ZNF83	DICER1	ATP6AP2	CUX1	DMXL1	FOSL1		ZNF316	THRA	MMGT1	PDE6D	CCL3L1	PJA2	LMO7	FAS		ACBD5			MED24	ANKRD27		MARVELD3	CXorf21	INSR	ST3GAL6
NOL4	SYTL4	CSNK1A1			ADAM2			ZNF551	GALNT7		DYNC1I2	CCDC85C	KLHL7	ZNF512	SULT1C4	ZNF189	USP38	TRMT13		COL26A1	POLK	STX17	CACNA2D2	RCAN1	ATP8B4	INTS6	ZNF705A		KCNMA1			PAAF1	GAB2		EMC1	PI15	EMP1	ZFP41
LAMP1	AKAP13	C5AR2			ADAM29			XPO6	ZNF674		REEP2	APPL2	ZC3HAV1	ZNF266	BSND	OSBPL8	ECEL1	SPHKAP		ACVR2A	LAMC1	PHF6	FAT4	CCL3L3	NPAS2	FN1	KCNB1		SEL1L2			EIF6	CCNF		COLCA2	NOX5	PCDH8	PGR
TRIM66	DUSP8	CALCRL			NBPF12			KLF7	PRPF38A		PFKFB1	HIST1H3A	MPP6	MARVELD3	C1orf145	ABHD18	DLG1	CD44		CORIN	COMMD3-BMI1	ARHGEF17	BAHCC1	STX16	HIPK1	ARHGEF6	C9orf66		PEX11A			SLC12A9	MFAP3		LRTOMT	MBP	FGF19	PTGS1
GPR63	ARHGEF3	AP3B1			AKT1S1			TNFRSF11A	HNRNPK		PLA2G2D	C6orf123	KRT73	EMC1	TBX15	C9orf153	EPHX1	FMO2		ANO2	KIAA1456	RABIF	PRAMEF33	ARL5A	IDO1	MOSPD1	CDC73		DNAJC10			OSTC	SLC6A11		CCDC177	STX3	ZNF629	TRO
KLHL20	RHOC	RALGDS			HIPK3			UCHL3	HINT3		NOX1	CKS2	CAPZA2	CFAP410	CYCS	QKI	SERPINB11	C1orf170		AXL	VAT1L	ETV5	ERG	C1orf216	PRKCE	TCF4	USP36		SMIM10L1			ZMYND15	ATXN7L1		ACBD5	KIAA0226	NTNG1	NEB
HIF1A	PRR16	FAR2			CDK5RAP1			NOSIP	CXCL14		DCLRE1A	SLC16A2	CHAD	CCDC177	KIAA1958	FAM92A	CYB561D2	MUC13		LARP1B	DOT1L	CADM1	WASHC2A	ERMN	DENND5B	ZNF827	ZNF460		PPME1			CLOCK	UROC1		KCNMA1	TMEM154	CCDC93	SQOR
CCND1	NEUROG1	DYNC1I2			GSE1			PSD	STMN3		TREM2	C15orf53	ATF6	ACBD5	UST	ADGRL2	FAT4	CD58		BFSP1	ZBTB5	TMBIM4	SON	OR1L8	PGM2L1	TCF12	MPHOSPH6		SESN3			HSD11B1L	SNX30		SEL1L2	HOXB6	ABCC11	OBSCN
CRIM1	TAGAP	PFKFB1			HERC4			HYDIN	PTN		SERPINB6	GOLM1	MEF2C	KCNMA1	RPS6KA3	C17orf47	PLD3	C21orf62		MYBL2	FUT4	ANLN	SH2B3	ZIK1	STEAP3	RWDD4	CXCR5		BASP1			RCBTB2	MAPK11		DNAJC10	RPS6KB1	GCH1	DICER1
CNN1	MAP7	PLA2G2D			GANAB			IST1	FAM45A		PUS7L	CTB-186H2.3	CALHM5	SEL1L2	ANLN	SCLT1	CSPP1	SH3RF2		PCDH1	CCDC177	NIN	AKAP8L	GSG1L	MBNL3	RASL12	PARP3		LASP1			LRRC8E	NAT8L		SMIM10L1	ZNF772	CCNT2	ANTKMT
PAF1	RSRP1	NOX1			TEX264			LTBR	ZBTB37		PRELID1	RAD21	PDE3B	PEX11A	FYB	GALNT13	SON	SYTL4		UMOD	NCOA7	TAF9B	CEACAM5	POLRMT	ISL1	ARID3B	CLCA4		STX10			RCC1	MCPH1		PPME1	C2CD2L	MXRA7	ZNF512
KLHL28	PAPOLB	DCLRE1A			CLCC1			EPGN	MOB1B		PTPA	FLRT3	SFRP4	DNAJC10	TCERG1L	DBT	KDM6A	MFAP3		BUB1	MATR3	BAG5	ZNF2	KITLG	CD46	HAPLN3	TMX4		MEF2D			SHOC2	TMEM8A		BASP1	MPZL1	PAN3	EMC1
FAM126B	SCN2B	ORAI2			KCNN2			ZFAND2B	AC015987.2		DENND2D	TMEM252	EDARADD	PPME1	ACBD5	ATP13A3	LYPD4	MED1		GABRB3	FOXN2	NSD2	ESR2	SLC30A5	SYT1	TMPO	SCGB2A2		CNOT9			CTCFL	ZNF324B		LASP1	FKTN	PSD3	CFAP410
ELK4	TRIM37	SERPINB6			SLC43A3			CHD2	CALU		CCDC120	C8orf4	SLC38A1	SESN3	AC008267.1	BCL11A	OR8G2P	KRTAP8-1		IRX4	PIP4K2B	UBQLN1	REL	TIPRL	SLC8A1	ST8SIA5	RP11-382J12.1		MTCH1			CHD1	FEM1A		STX10	TTLL11	KIAA0355	COLCA2
TRIM8	PDLIM5	PUS7L			LRRC20			FLI1	ZNF703		RCN2	STX7	VGLL4	PPP1R12C	PLP1	CDKN2B	CCL4L2	KRT74		RANBP1	LRRTM3	SHROOM2	HMCN2	DNAJB14	DOK6	MEF2C	PICALM		THADA			REG3G	ZNF605		PPP1R12C	PLD5	AFAP1	LRTOMT
UCP3	MAGI3	PTPA			CDK5RAP3			AKR1E2	ZNF641		RSRC1	MFSD9	PIH1D2	CNOT9	WIPI1	MDFIC	NPHP4	SLC38A5		EDIL3	SYVN1	C6orf120	CYP3A5	TRIM33	PAFAH1B1	LIPG	SELK		SEMA4F			DYDC2	FLT1		CNOT9	ZC2HC1C	CC2D2A	ACBD5
ZFP91	SH3BP5	DENND2D			RUFY2			ATRIP	GP5		TBC1D16	CHMP1B	CCSER2	ZNF138	CPOX	THNSL1	NR2C2	WDR78		OSBPL2	GALNT2	LAMC1	IGF1R	ANGPT1	GIGYF2	PIK3C3	U2SURP		NSA2			RAD23A	NFIX		MTCH1	C10orf113	MEFV	KCNMA1
PEX5L	ARHGEF28	IKZF5			RUSC1			CDH19	WDR48		ZNF700	KYNU	CPD	MTCH1	TAF1D	GABBR2	CYFIP2	GRAMD3		B3GALT5	PIK3CB	SYNCRIP	NHS	HENMT1	NTNG1	TNS1	C16orf45		DTNBP1			ALDH1L1	SGSM1		SEMA4F	OC90	GRID2	C11orf71
TAOK1	DDX5	SCIMP			ZNF189			NEDD9	GDPGP1		CEP57L1	TAF4B	GPR158	THADA	ARMC10	STARD8	IKZF1	CCNT2		RANGAP1	CYP1B1	CPEB3	IGF2BP2	TRIM6-TRIM34	LEPR	RBM23	CADM3		PYCR2			PLPPR3	LHFPL2		SLC35A3	ARVCF	GLRB	PEX11A
FAM117B	SRPK2	TBC1D16			LMCD1			FCGR3B	CD320		GPR176	MMP20	LRRC57	SEMA4F	PIGL	FNBP1L	NOX4	IL1RAPL1		POLDIP3	MYZAP	DCT	TACC2	MAML2	CCDC6	STARD4	ZNF830		SLC35A3			ANKRD46	UBE2Q1		RAB3IL1	PRKG1	PAFAH1B1	DNAJC10
TBC1D15	DCUN1D1	CEP57L1			PTPN5			CFAP221	FAM86A		PNLDC1	PRKAA2	MRPL16	NSA2	ZNF81	CFLAR	SEC14L2	BMPR1A		NFATC1	EIF2B5	CYP11B1	WNT2B	PHF13	CPEB2	HDAC7	CSF2RA		ABCB7			XRRA1	KLHDC7A		ABCB7	APBB1	NOS1	PPME1
FBXO31	CTSA	PNLDC1			RXYLT1			ADGRE2	RGS5		KLHDC8A	ARMC8	LARS	DTNBP1	MGAM	ACTC1	MTR	EGR2		TGIF1	WDR45B	ROBO2	SYT1	TSPYL5	FEM1C	PHC3	THAP4		ANXA8			ENKUR	FANCA		ANKRD61	CCDC79	CXCL9	SESN3
ZHX2	RNH1	GTF2H3			PELP1			NKD2	LCOR		GTF2H3	CCDC90B	PCSK5	PYCR2	NPBWR1	SLC35E4	CDH18	CISH		SSTR3	DCUN1D1	XKR6	AFDN	CBLN2	AKAP6	ZNF24	PFDN1		IZUMO3			MIGA1	SHISA9		ANXA8	ZNF697	STAT4	BASP1
ARHGEF3	CAPN15	SZRD1			MS4A15			VPS72	TMEM56		SZRD1	CALD1	DDX3X	SLC35A3	HOMER1	PLXNA4	ENTPD3	CROCC		ANTXRL	ZNF697	STXBP6	POLH	UFM1	HECTD4	MRTFB	PCNXL4		MKRN2			RASSF6	WNK2		IZUMO3	PIRT	SH3GL2	LASP1
FBXO39	LRPAP1	SRGAP2B			ZFAND5			PUF60	FXYD5		SRGAP2B	GIMAP5	PANK3	ABCB7	SLC10A2	ZNF90	NOP14	IRS2		NRN1	KCND2	SWAP70	PTPRK	AC132872.2	LGI2	PLEKHG3	RP11-724O16.1		SLC2A8			PKIB	SLC2A10		MKRN2	GAS2L2	ANKS1A	STX10
PPP1R3B	NFIC	AAR2			RNF214			ST3GAL6	ICK		AAR2	SEMA3C	MRGPRX3	ANKRD61	OR4K5	LIPA	GABRP	TTC34		FBXL4	WWC3	LATS2	SSR1	JAG2	BMPER	GOLIM4	DAZ2		MST1L			GLIPR1L2	RAPGEF2		SLC2A8	CCL4L1	TPT1	ZNF423
CSNK1G1	ZDHHC1	ESR2			PIP5K1B			PGR	BEND4		ESR2	DLX2	TFDP1	ANXA8	ADNP	FAT3	RUFY3	DACT3		RFXANK	CDYL2	FYN	EYS	FKBP14	FUBP3	TGFA	PCBP1		COPZ1			G6PC	NDEL1		SPINK2	LDOC1L	TBC1D7-LOC100130357	MEF2D
MSL1	PFKFB3	HIGD1B			CARHSP1			PTGS1	GPR126		KHDRBS1	NUP62CL	PIFO	MKRN2	F2RL1	MPZL2	NCK1	SPRR2B		HARS2	GLIPR2	RIMKLB	TAP1	ITGB1BP1	WAC	PCNX1	IRS2		CSNK1A1			PTK7	SLC35E1		YIPF5	TBCEL	MACROD2	CNOT9
TBC1D10C	SMAD4	AAGAB			TADA3			PCED1A	FAM174B		HIGD1B	PCDHB2	HBS1L	SLC2A8	NRIP1	CAMK2N1	KLHL8	TRIM44		TSPAN6	PHF21A	SASH1	MAN2B2	C11orf44	OR11A1	CDH2	APPL1		CALCRL			TUBA1A	TTYH2		MST1L	CD1E	PTPN14	MTCH1
DAB2	C9orf40	CIB2			SRPK2			TRO	ITK		AAGAB	PKD1L2	ARMC8	SPINK2	ZNF780B	MAML1	SSR1	CDRT4		NPY4R	PAG1	LEPR	STAC	PRSS23	TSC22D1	NEURL1B	SLC25A31		ITGBL1			RXRB	CASKIN2		COPZ1	ZFPM2	MELTF	THADA
PDE3B	GRAMD1A	TARS2			E2F6			CLEC18A	CCNT1		TWIST2	FAM115C	SLFN11	YIPF5	RAD52	CAPZA1	ZNF76	GCNT4		ELN	TBP	NUP160	CLNS1A	IFNA8	EFHC1	SS18	CLCN4		SLC16A5			KCNE1	PIRT		CSNK1A1	NELFE	ACSL5	SEMA4F
FAM189A1	ZHX2	PPP2R2B			MRPL45			NEB	ITPRIP		TARS2	ZBTB11	TMEM106B	MST1L	CHCHD3	SLC15A2	FER1L5	TAOK3		KCNH6	PVRL4	TMX1	MCCC1	FBXO30	OLIG2	SGIP1	NFATC3		AP3B1			JAM2	KIAA0087		C5AR2	CHST3	PYGO1	NSA2
IL25	MYNN	GSKIP			CFAP65			OBSCN	TMEM218		PPP2R2B	COX18	AAK1	CSNK1A1	NUCB1	TXNL4B	STUB1	TAF9B		SEC13	ZC3H15	SHOX2	CACHD1	FAM9C	PDE3B	BTNL9	GOLGA1		RALGDS			LIN9	WDR45B		CALCRL	HEATR4	GJB6	DTNBP1
POLQ	RNASEH2B	SEC11A			EPHA6			DICER1	TGFBR1		GSKIP	POLK	POLH	C5AR2	PITPNB	ZFR	CACHD1	LIMS2		CIDEA	UNC119B	GMFB	SCN10A	RFK	PI15	MYLK3	DAP		PSMD6			APOBEC3B	FICD		MAGEB5	PCNP	RNF220	SLC35A3
ZNF827	FLT1	KIF27			UBE2F			ZNF512	RUNX1T1		SEC11A	COCH	SORCS1	CALCRL	RSPH4A	STK31	AZIN2	PLIN2		REXO4	CDR2L	HOXA5	RBIS	PRKCQ	HMX2	TSPAN2	EID3		FAR2			DHRS12	DDR1		ITGBL1	MRPS7	HMGA2-AS1	ABCB7
SOCS6	SNX16	TK2			AKAP3			MARVELD3	ITGB7		BCKDK	MAP3K4	FCHO2	ITGBL1	RSC1A1	RILP	TAF4B	TMED4		JRK	NEK9	GABPA	MGAM2	PIK3CB	TMEM26	RPGRIP1L	NAA20		DYNC1I2			MAP4K3	APLN		DUS2	STOML2	HOXB6	ANKRD61
KPNA2	KCNJ10	RMND1			NUP155			EMC1	SEMA3D		KIF27	CALCB	PPP2R2B	DUS2	TAOK1	MIA2	RAD52	LOH12CR1		VPS45	NRBF2	SLC15A5	PABPN1L	CASQ2	STUB1	DENND5B	SGPP2		REEP2			PSMD5	CNTD2		SLC16A5	TET1	CDHR3	ANXA8
SLC45A4	C2orf69	MEGF8			FBXL7			CFAP410	C8orf22		TK2	C15orf54	TMEM56	SLC16A5	TIMM22	RAD51B	TMEM175	ZNF397		LYPLA1	CAMSAP2	KANK1	ZC3H18	HTR2A	CRNKL1	ALG10B	LRAT		PFKFB1			LMO1	ACBD3		RALGDS	CASQ2	CASTOR3	IZUMO3
FAM3C	MCF2L	TFEB			LILRA1			LRTOMT	PLCB1		RMND1	MTFR1L	PSIP1	RALGDS	FABP2	ANKRD17	INPP5B	HEPN1		CIRBP	TMEM178A	LMO7	SLC49A3	STX2	DAPK1	CIAPIN1	ARHGEF35		PLA2G2D			CDC42EP3	PAFAH1B2		PSMD6	EFHD2	SRRM4	SLC2A8
PAFAH1B2	ZBTB21	SLIT3			MOBP			ACBD5	CNR1		MEGF8	PGRMC2	MSR1	DYNC1I2	TFEC	LHFPL3	HAS1	FLRT2		DPF3	TRIM62	PCSK2	CCR1	HABP4	SOWAHC	SIDT1	COX17		NOX1			ARPC5	POU3F1		FAR2	FKBP5	MYLIP	FBXO38
PHTF2	HLF	TPGS2			KCNIP1			KCNMA1	SLC39A9		SLIT3	SLITRK4	SLF2	PFKFB1	H3F3B	PHOSPHO2-KLHL23	PDE4B	GLS		PAX5	UGCG	SH3GL1	MAP2K7	ASCL1	TBL1XR1	ADGRG7	LGALSL		DCLRE1A			RTBDN	ZNF2		DYNC1I2	AC006946.15	GPR12	COPZ1
SH2D5	RETREG2	SLC39A1			MCRS1			SEL1L2	BBX		TPGS2	PPP2R2B	LMO3	TREML1	TIPRL	GNAQ	ZNF131	OTUD6B		CPNE6	INHBA	SLC38A2	HTRA3	PRSS35	LHX6	METTL4	ZNF41		TREM2			ACADVL	ABCA3		PFKFB1	PCOLCE2	CREB5	CSNK1A1
TMED8	44263	STK25			ACTN2			DNAJC10	ZBTB12		SLC39A1	SMIM12	RBM47	PLA2G2D	CEACAM1	PPM1E	UPF1	SPOPL		ANP32E	SPAST	CNN3	SEL1L3	ZNF674	EPHA6	VRK3	MRPL18		SERPINB6			UBE3B	PIK3C2A		TREML1	FAM47E	CCDC136	CALCRL
SCAMP2	RBL1	PUS3			PHYKPL			SMIM10L1	KATNBL1		HSP90AB1	UBE2E2	SORT1	NOX1	ST8SIA3	WDR26	TNFSF4	TCF19		SURF1	ST6GALNAC5	ZNF302	MIER3	IFI44L	IBSP	NAA50	TMEM60		PUS7L			PRSS21	HIPK2		PLA2G2D	RASSF3	NISCH	ITGBL1
KLF12	SCAMP2	CREB3L3			FRS2			PPME1	FILIP1		STK25	CHRM2	SMNDC1	DCLRE1A	C1orf180	RPH3A	ZNF124	C8orf34		EPHB6	PHLDB1	RNF5	MAP3K6	ARHGAP23	CCNQ	CREBL2	LDHC		PCP2			WWP2	DNAJA3		NOX1	CCNF	MPZL1	DUS2
MAP3K3	STK11	RAB4A			RHOH			BASP1	CSNK1D		PUS3	GOLGA8K	LSS	ORAI2	PHYKPL	CACNG2	PEA15	CTD-3148I10.1		ANKRD35	TUBB3	FSIP1	MAST4	AMN1	LOC388813	BLOC1S6	SMIM7		DENND2D			MAOA	GPR157		TREM2	TNFSF12-TNFSF13	SH3TC2	AP3B1
STX6	CDC23	DOCK7			MPP2			LASP1	TTF2		CEP76	NBEAL1	ZNF367	SERPINB6	ACSL1	PCK2	ELOVL7	LHFPL5		ZNF281	VASH1	LRRC58	DDR1	ZNF680	TMED7	TRIT1	WDR49		CCDC120			ST3GAL3	AUTS2		SERPINB6	ARNTL	ARL11	PSMD6
MAP7	ZFPM2	KCNT1			ARL6IP4			STX10	DUT		CREB3L3	ZNF235	NHLRC2	PUS7L	ERO1LB	SGTB	TTC39A	SLC35E4		M1AP	CECR2	CNTFR	KIF2C	C10orf25	ECM2	F9	CS		RCN2			SOCS2	C10orf55		PUS7L	CCNJL	SUCO	FAR2
ZBTB33	ATG2B	EPC1			SLC38A1			PPP1R12C	SERINC5		DOCK7	LTF	SLC17A6	DENND2D	PNRC2	AMER1	RGL1	CDH12		FKBP6	PPP2R2C	ZFHX4	TSSC4	EHHADH	RBMS1	AFF1	SYNDIG1		SCIMP			MCM3	HIP1		PRELID1	LPGAT1	ARHGEF38	PFKFB1
B4GALT6	SERP1	OTOP3			LILRB2			ZNF423	KCTD12		KCNT1	MOB1A	CYHR1	CCDC120	SLC35A5	KLHL23	NANOG	STRADA		ZNHIT3	ARRDC3	ELMOD1	CCDC125	PTPRR	MRI1	ADAM32	LHCGR		TBC1D16			CENPN	F2RL3		PCP2	C2orf88	OGFRL1	NOX1
KCNJ10	PLCB1	ITPRIP			ANXA11			CNOT9	PDPR		EPC1	ZNF648	GPR62	RCN2	INHBA	PAIP2B	CAMSAP2	CSF2RA		MAP2K4	PTP4A1	CASP2	CAMSAP2	EPS15	ATAD5	KDM5B	PCYT1B		ZNF700			PSMB6	GSE1		PTPA	NKAIN2	MLEC	DCLRE1A
PHF1	CNOT6L	NRXN3			C1QTNF5			THADA	CASP1		ITPRIP	FUBP1	LCLAT1	SCIMP	C15orf53	CDON	SWAP70	KIAA0247		SMAP1	GABPA	RAPGEF2	SWAP70	DIO2	IKZF1	MBNL1	OCIAD1		CEP57L1			PSMD11	UVSSA		RSRC1	PCYT1A	ZMYM6	ORAI2
RAB11FIP1	CDC37L1	STXBP2			FNDC3A			SEMA4F	MSX1		NRXN3	FAM35A	AGPS	TBC1D16	LIN7A	HLA-DPB1	SYNE4	KB-1507C5.2		TRIM50	TBC1D22B	GPR173	SV2C	TOX3	GJC1	ZNF510	DDX1		TAMALIN			TST	CNKSR2		CCDC120	HSF5	BCL2L2	TREM2
AEN	CDKN1A	LRRC14			ILK			NSA2	ZNF782		LRRC14	RWDD2A	PIK3R1	ZNF700	ZXDA	PARP8	CLEC1A	C10orf131		MBD3	CTNND2	IKBKB	NSL1	ACVR2A	SLC35F3	MAPK14	ZCCHC7		GTF2H3			CAMKK2	GPR37L1		RCN2	HAPLN1	HLA-DQA2	SERPINB6
FRMD4B	USP6	CDK5RAP2			SP140			DTNBP1	ZNF776		VWA2	PSMD10	MMP20	CEP57L1	CCR3	SLC35A5	CNN1	PAM		PMP22	YWHAQ	SPTSSA	CLEC1A	CENPI	CCN3	PDHB	ARL8B		SZRD1			TAF11	MCHR1		IKZF5	MAP3K9	SFXN5	PUS7L
FBXO21	PTPDC1	RPS6KB1			COBLL1			PYCR2	CAMK4		MRFAP1	RDH14	MYSM1	GPR176	PRIM2		KLF6	RND1		SLC35C2	ZYG11B	GLRX3	ADCY10	FGF2	DEPDC1	LDHB	CTB-96E2.2		SRGAP2B			RPL18	TOM1L2		SCIMP	IER3	N4BP2L2	CCDC120
RBMS1	NFIB	TRAP1			MDM2			SLC35A3	TBC1D23		MAGED4	TCAIM	CBLN1	PNLDC1	KRBA2		LARGE2	RPE65		SMC1A	TLN2	FUNDC1	PSG1	TMEM237	CCER1	THSD7B	POLR1A		AAR2			RPL13A	ELF4		TBC1D16	IL10RA	CNTF	RCN2
FRS2	ZDHHC9	C16orf91			DNM1L			ABCB7	BMPER		SHISA5	SMIM15	LIPT2	KLHDC8A	SLC35E3		NKAIN2	RPP14		TRMT6	WBP1L	UBXN8	METTL15	ZNF660	ZMIZ1	DLC1	IDS		KHDRBS1			ZNF334	C17orf107		CEP57L1	RORC	RPP14	IKZF5
PRRX1	KATNAL1	MRFAP1			MON2			ANKRD61	ZNF592		ABHD10	MAP3K5	UBQLNL	GTF2H3	LMBRD2		VPS35L	VCX2		FASTKD1	TTC5	SRP72	KLF6	CCL3	MEF2C	CHD7	LPPR1		HIGD1B			TNFAIP3	MFSD4		GPR176	SUCLG1	FAM13C	SCIMP
SYNE1	SORL1	MAGED4			CHRDL2			ANXA8	COL2A1		AP1S2	PDE7B	LRRC1	SZRD1	SNTN		TRIM36	DDAH1		ARFGAP1	PRDM1	NFIB	DTX4	SEC24A	MBNL2	PARP16	VIP		AAGAB			CENPS-CORT	MGAT5		TAMALIN	FAM83G	ENAH	TBC1D16
NCOA3	RRAS2	SHISA5			RUNX2			FBXO38	DCDC2		AOC1	NFATC2IP	TFEC	SRGAP2B	ZIC4		SLC9B2	IST1		MSH6	NCOA3	USP18	ATMIN	C12orf75	ACTR8	REEP4	PAH		TARS2			DAAM1	CTDSPL		KLHDC8A	RCAN3	NDUFB3	ZNF700
CREBRF	PRCP	RIT2			SUPT20H			MST1L	C5orf24		QARS1	MFSD4	KLHL11	AAR2	ZNF543		TTC29	C22orf46		CTNNBL1	THSD7A	RBFOX1	BORCS5	DUSP10	SLA	MACIR	C1orf61		PPP2R2B			MED23	HSPBP1		GTF2H3	ZNF544	SCN9A	CEP57L1
MTMR3	PRR14L	SLC1A6			ANAPC15			COPZ1	GPR133		USP10	FCGR3B	CDK15	HIGD1B	DRAM1		KIF3A	GPR179		PHB	GABBR2	UBE2D1	LMBR1L	RFX3	FREM2	SPACA6	RILPL2		GSKIP			OTX2	C9orf66		SZRD1	RPRM	USP22	GPR176
SLC25A51	PAG1	STX4			NUTM2B			CSNK1A1	IGSF11		RIT2	SPIN2A	UBXN2B	AAGAB	VWC2		UBE2D3	CHN1		SLITRK1	N4BP2	GTF2E1	SLC9B2	TMEM33	HOXD3	NLRP8	FUT9		SEC11A			STOM	NTNG2		SRGAP2B	DPT	CCNG2	TAMALIN
HMGB3	DNAJB9	CLCN5			ADORA2A			C5AR2	DLX1		SLC1A6	PDIA4	RETSAT	TARS2	RCBTB1		NAA40	ZNF707		PHACTR3	ELK3	SBF1	ANGEL2	POLK	NECAB1	ZNF418	IFI30		KIF27			RNF111	ZNF320		AAR2	TMEM229B	NEK8	KLHDC8A
NETO2	MMP2	CHD4			GPATCH11			MAGEB5	CDADC1		STX4	ZNF141	UGT8	PPP2R2B	TMEM236		PITPNM2	UGT2B7		HADHB	PIP4K2A	SIX3	TTC29	LEPR	PITPNM3	WDR77	PLEKHG7		TK2			WTAP	FAM73A		ESR2	DKFZP779L1853	MAP3K13	GTF2H3
PCDHA5	NTNG1	CHEK1			CTAGE8			ITGBL1	FOPNL		MMP19	TRAPPC3L	PDE8A	SEC11A	MBLAC2		RPS6KA4	TGM5		MCM8	SPAG9	UBA6	SYT7	SYT17	TTC3	BLCAP	ACADL		TFEB			PEX11G	ATCAY		AAGAB	SRRM4	WNT3	SZRD1
PCDHA12	NANOS1	LDLRAD4			ZNF180			DUS2	AC093677.1		PAQR6	ZDHHC11	UBR5	BCKDK	IQCG		SEC24B	MAP1LC3A		PSME1	GPR173	PLK2	FAM120C	TRIM5	CLSTN1	DLK1	RAB42		SLIT3			AKAP13	CALB2		CIB2	IL15RA	MUSTN1	SRGAP2B
PCDHA2	MAPK8	RGS3			AP3B2			SLC16A5	RYK		CHD4	COLEC12	OPRPN	KIF27	SLC1A2		EIF4B	TVP23C-CDRT4		BTD	ANKRD28	SUPT20H	PEX5	GOLGA8I	VAMP4	ARIH2	WDR16		TPGS2			MDK	CYBRD1		TARS2	RBBP4	TMEM110-MUSTN1	AAR2
PCDHA10	USP24	DUOXA1			CUL4A			AP3B1	SERPINB7		CHGA	CHORDC1	LSAMP	TK2	MKI67IP		PCDH18	CYS1		CERS5	TRHDE	KLHL29	NAA40	ASPH	ATAD2	HSPA4L	ZNF623		HSP90AB1			CSNK1G3	ARL6IP1		PPP2R2B	STARD13	SLC6A6	CUEDC1
PCDHA4	PAPOLA	MAZ			MDM4			PSMD6	SPRY1		CHI3L1	GCNT4	RANBP6	RMND1	HADH		CIRBP	PRKG1		SLC26A6	ARID4A	TRIM71	RPS6KA4	IFNA21	IKZF5	AQP4	TM6SF1		CREB3L3			IQCA1	LRRTM1		GSKIP	AC132216.1	KLF7	ESR2
PCDHA7	NEUROG2	PPIP5K2			ZNF518A			DYNC1I2	MRPL45		LDLRAD4	SGK2	ADAM22	TFEB	SGCB		C1orf131	RP1L1		ZFYVE1	GOLGA1	SLC16A2	SEC24B	OCIAD1	BBS9	KCTD10	SCG2		DOCK7			DEDD2	ZNF850		SPATA33	SYNE3	POLD3	AAGAB
BICC1	SPTY2D1	ATRNL1			ERMARD			REEP2	C1orf141		WDTC1	FDXACB1		SLIT3	RTFDC1		TLE2	MLTK		ENOX2	AFF3	GNAI3	EIF4B	RNF11	DNM1L	SLC6A11	EPOR		KCNT1			PROX1	ANGPT2		SEC11A	RAC2	TMOD2	CIB2
WEE1	ZNF280B	BBX			RCHY1			PFKFB1	BICD1		RGS3	MAK		TPGS2	CKS1B		RC3H1	TAB2		ETFDH	RIPK2	EFNA1	RNF19B	COL1A1	RUNX1T1	RPL8	SCRG1		EPC1			SLC16A7	PIM1		BCKDK	SLC25A44	MPEG1	TARS2
POU6F2	MYO5B	PRKAR1A			CPB2			TREML1	ZNF578		DUOXA1	CLEC1A		SLC39A1	TRIM59		MPND	MXRA7		FHOD3	PEAK1	PHACTR2	SLC10A7	CPM	PCDH11X	STYXL1	NPM2		OTOP3			MED4	ZMYM1		KIF27	ITIH6	C15orf41	PPP2R2B
CDCA3	TMEM138	NISCH			DIXDC1			PLA2G2D	DIO1		TMEM80	RPGR		PUS3	SPTLC3		RANBP3	C3orf56		MLIP	GPATCH8	ANGEL2	FOSL1	SCD5	LRRK2	TMEM120A	C20orf194		ISCA2			JOSD2	HPS4		TK2	MUL1	SEMA3A	SEC11A
ATP1A2	ZNF25	PPP1R3E			NR6A1			NOX1	ERVMER34-1		PPIP5K2	HMGN4		CREB3L3	TMEM47		FILIP1	PACSIN3		SIK3	HOOK1	USP43	CDKL3	ANKRD11	ZDHHC17	HEMK1	TLR4		MOK			LUC7L2	POU2F1		MEGF8	CHD2	PRSS23	BCKDK
PCDHA3	NPLOC4	YOD1			MAPK8			DCLRE1A	HEXIM1		BBX	DUSP5		DOCK7	COL28A1		CHIC1	FAM178A		EPHA5	REEP1	PAK6	DCD	AC144568.2	SON	TOR1B	TMPRSS4		ITPRIP			SLC5A10	DIDO1		TFEB	KLHL5	PTPRN2	KIF27
PCDHA8	SAMD8	TNNT2			PDK1			SERPINB6	VAMP3		PRKAR1A	ATP6V0D2		OTOP3	TTC28		ZNF562	JMJD8		ZMYND8	GLCCI1	KMT2C	MPND	MCHR2	PCDH10	SMIM14	DPH1		NRXN3			MARCHF6	PHLDB3		SLIT3	ARSD	CDR1	TK2
PCDHA11	TRDN	C1orf100			GRIN2C			PTPA	CLNK		NOL3	SLC30A9		ISCA2	MLH1		TRIM67	AP003774.4		SHMT1	WDR82	AMBRA1	RANBP3	CAPN9	NPAS3	UVSSA	KCNG4		STXBP2			MCU	HIC1		SLC39A1	TET3	TAOK1	MEGF8
PCDHAC1	EIF4A2	C9orf153			UBE2E3			RSRC1	SEC31A		STMN3	ANKRD42		ITPRIP	MLPH		PRAMEF27	TMEM55A		CNEP1R1	NEK10	EPHA5	MYO6	TXK	TP53BP1	BNC2	INTS7		LRRC14			SMOX	MMP25		HSP90AB1	DEPDC7	ZNF501	TFEB
PCDHA9	TMBIM6	USF1			WSB2			IKZF5	GALNT11		YOD1	EGLN3		NRXN3	CYP4F11		C5orf24	C10orf35		GCSAML	ZFAND5	KDSR	CD55	ATF2	PLAG1	ZBTB7A	MFAP1		CDK5RAP2			ARHGAP12	POLR3A		PUS3	TARS2	PDE11A	SLIT3
PCDHA6	KMT5B	ICE2			ZNF316			SCIMP	NEDD1		SETMAR	IFNK		STXBP2	TIGIT		MYO6	FANCL		NCAPG2	CACNA1C	MSANTD2	IBTK	FAM135B	JAKMIP1	FAM214B	GTF2IRD2B		RPS6KB1			NRM	SYNGR1		CEP76	PDE2A	CSDE1	TPGS2
PCDHA1	MTF1	DALRD3			COL26A1			TBC1D16	SBNO1		SLC22A12	C10orf107		LRRC14	SLC17A6		BAZ2A	SNAI3		CSMD2	C10orf118	ZNF697	WNT8A	HIATL2	ANKRD34C	SALL4	ENHO		VWA2			BCL2L13	ADARB2		KCNT1	RAB15	BROX	SLC39A1
PCDHA13	ABHD2	SEC16A			ACVR2A			CEP57L1	COLCA1		EIF4E2	STRADB		CDK5RAP2	MRPL50		IBTK	EGFL8		AP2B1	PDPK1	PRKN	EMSY	C10orf88	PDZD8	SNCB	CD99L2		C16orf91			NTAN1	CACNA1I		ISCA2	MS4A7		HSP90AB1
CHIC1	ZNF597	KCNJ15			CORIN			GPR176	ELF5		RMC1	ABCA8		RPS6KB1	AC021218.2		KMT5B	UGT2B10		YAP1	SBSPON	CDR2	NR2C2AP	TLX1	UNC5C	ZNF618	GPRC5C		MRFAP1			STRIP1	SRCIN1		ITPRIP	FAM71F1		STK25
PGBD5	GABBR2	DRGX			ALDH6A1			GTF2H3	EID2		AGAP4	ARMCX2		MRFAP1	AKR1E2		WNT8A	TRIM34		TOP3B	PPP1R9B	ASH1L	KIAA0895	GTF2F2	LOC100144595	MAPK10	NLRC3		AP1S2			SORBS2	CSF1		NRXN3	PDK4		CEP76
MAP3K12	KLF9	KPNB1			MCM7			SRGAP2B	LIMS1		C1orf141	ACRV1		MAGED4	SPRR2E		EMSY	KDELR3		RFX3	ATP11C	TIFA	CDK19	TLR5	TENT5A	HP	ABHD6		AOC1			GZMH	SEMA3F		RAB13	CNNM4		CREB3L3
ZNF385A	RCCD1	ELF2			ANO2			AAR2	ZC3HAV1		C9orf153	ZNF337		SHISA5	C12orf23		LONP2	SUMO1		SSH2	CHST2	SLC4A4	CCDC181	LY6G5C	PPP4R3A	AQP3	MCC		QARS1			TFAM	PAQR4		RPS6KB1	CELF6		RAB4A
VPS26A	SLC4A4	NR5A2			AXL			CUEDC1	BTK		USF1	GTF2H3		ABHD10	FAM104B		ACER3	ANKRD20A3		MEI4	CLIP1	ANO5	ANKRD42	LMOD2	ARNT2	FRMPD2	DMTF1		USP10			GABRG3	ANO6		VWA2	C15orf32		DOCK7
PCDHAC2	RPS6KA6	B4GALNT1			BFSP1			ESR2	ABI1		LZTFL1	TXNL4A		AP1S2	TNFSF8		KIAA0895	CALHM1		HEPH	PPFIBP1	MXD4	OCA2	GABRB2	ZNF432	DDHD1	GTF2IRD2		STX4			MEAF6	MGAT3		TRAP1	KIFC3		KCNT1
PANX2	PPP3R1	PSG4			UMOD			HIGD1B	VTI1A		ICE2	CREB1		AOC1	PBRM1		BSDC1	ANKRD53		NLRX1	STARD13	NRXN1	PTBP2	LRP2BP	LARP1B	APOL6	SMIM3		CLCN5			MPC1	TLDC2		MAGED4	FAHD1		EPC1
L3MBTL3	AHNAK	TP53			PCDH11Y			AAGAB	NLGN4X		KIZ	TRIQK		USP10	RUNDC3B		EYA4	TRAFD1		VPS29	ZMYM4	MTMR6	EIF3K	IFNG	PURA	SH3BP5L	ZC2HC1C		CHEK1			GNPDA2	HPSE2		SHISA5	XKR4		ISCA2
UBE3C	RAB30	ANKDD1B			RAD17			TARS2	PRELP		LDLRAD1	ABLIM3		SLC1A6	ST8SIA1		NKAPD1	TAF1D		SUV39H1	XIAP	SLC39A8	AMOTL1	RAP1B	PLAC1	KDM7A	SENP8		CHGA			SLC25A10	ZKSCAN3		AP1S2	RNF111		MOK
RGS9BP	KLF12	PAK6			NFXL1			PPP2R2B	CASP3		DALRD3	ADORA2B		STX4	DCLRE1A		TJP1	LILRB1		VPS36	MOB4	B4GALT6	VSTM2A	STC2	RBM47	PRRT1	KPNA4		CHI3L1			TRAPPC6A	GLIS2		AOC1	FMR1		ITPRIP
ATXN1L	NDEL1	CHKA			CRNKL1			SPATA33	CLDN22		SEC16A	DAW1		MMP19	CD48		GRIK5	KCNE1L		CLPTM1	UBQLN1	GAB1	ALKBH8	INSIG2	SEL1L	SMCP	FOXR2		LDLRAD4			TRAPPC3	ST6GAL2		QARS1	MECOM		STXBP2
KIAA1522	ZBTB9	ERCC6			C9orf43			SEC11A	GTF2H1		KCNJ15	TMEM168		CHD4	LAMA1		SLC24A1	HK2		PPP2R5E	FAM19A5	AAK1	HNRNPUL1	ATOH7	ATP8B1	PTPRO	CHST9		WDTC1			IFIT1	TLR6		RIT2	ZFP69B		LRRC14
ARAP2	NPAS3	MFF			GABRB3			KIF27	TFAP4		DRGX	CCDC112		CHEK1	GPR89B		BCLAF1	WASF3		UBXN8	ACTR3	DNAJB6	NKAPD1	ERLEC1	SERPINB8	BHLHE41	LEKR1		RGS3			JAKMIP2	VAV2		SLC1A6	ZNF557		CDK5RAP2
PFKFB3	TP73	KLK15			RANBP1			RMND1	MAP3K8		KPNB1	TMEM62		RGS3	SLC15A5		CADM1	SLC36A2		RNASE4	SDK2	FUBP3	TJP1	BAG4	SCAF8	ILKAP	HTATIP2		DUOXA1			XPO6	PEX26		STX4	GPR26		RPS6KB1
RPS6KA1	GNPDA2	POTEJ			EDIL3			MEGF8	OSBPL7		NR5A2	AGPS		DUOXA1	KLK10		VASH2	STX5		SLC25A14	PCSK5	STYX	GRIK5	TTC33	SSBP2	PTDSS2	ZFP28		MBD4			KLF7	KIRREL3		MMP19	EID2B		VWA2
GDF11	FAM13C	DNAH11			B3GALT5			TFEB	PDCD6IP		B4GALNT1	IL6ST		MBD4	SLAMF8		MORN1	NCR1		SIGMAR1	CASD1	TAF4	CADM1	TSLP	GPR107	GPR63	GPR89B		MAZ			TNFRSF11A	SIM1		CLCN5	GOLT1A		TRAP1
TBCEL	CPEB3	ZNF468			RANGAP1			SLIT3	MTUS2		LONP1	NABP1		PPIP5K2	CPAMD8		NDST1	KCND2		NDRG2	FERMT2	KCNMB1	TREH	ZC2HC1A	NETO1	CYRIA	PRKG1		PPIP5K2			NOSIP	NUP210		PAQR6	PCYT1B		MRFAP1
SCN2A	NHLRC3	NLRP12			POLDIP3			TPGS2	KDR		NLRP6	SLC22A5		ATRNL1	STAP1		RRN3	PPM1A		ATP7A	C7orf43	RNF169	CNOT8	PDC	PPP1R8	TXNDC5	SLC44A2		ATRNL1			PSD	FAM131B		CHD4	TMEM204		MAGED4
ZNF202	PKD1	ZBTB10			ZNF254			SLC39A1	SRSF11		TRABD2A	SMNDC1		BBX	GNB4		MAP3K4	ZNF417		ADA2	APAF1	C4orf46	AP2S1	LIX1L	PCDHB16	GFOD2	OCA2		PRKAR1A			HYDIN	SAMD1		CHEK1	CCDC37		SHISA5
RND3	FAM3C	RBM46			AMOTL2			STK25	C3orf83		MFF	RNF212		PRKAR1A	ZFX		ZBTB44	RMI2		GAB3	SMAD9	CPPED1	SNX19	LSM5	HELZ	ZNF442	C12orf56		NISCH			IST1	ACVR2B		CHI3L1	PSMG4		ABHD10
YES1	RNF217	EFS			TGIF1			CEP76	SLC19A3		ZNF541	ATP6V1C2		NISCH	PTGER3		ADAMTSL3	BCAT1		DYRK4	HIPK1	ICK	ZBTB44	AP1AR	FOXF1	OR5V1	TRIB2		NOL3			LTBR	BACH2		LDLRAD4	APOPT1		AOC1
MXI1	STYX	WDR72			SSTR3			CREB3L3	EIF4EBP2		HOMER1	TADA1		STMN3	SERTAD2		MAGI2	ZNF587B		ARHGAP27	KCND3	TMEM135	MAGI2	COX7C	SBF2	ZSCAN31	UGT2B10		STMN3			EPGN	GIGYF1		RGS3	GPR12		QARS1
LDLRAP1	MSR1	P2RY6			CEP43			DOCK7	HNRNPA2B1		POTEJ	MPP7		PPP1R3E	FOXN2		MTERF1	RNF115		TMEM185A	OXR1	TBC1D22B	BAHD1	CHAMP1	WDR5B	LBH	OPHN1		PPP1R3E			ZFAND2B	UBE3C		DUOXA1	ANO1		USP10
SCAMP5	ZNF2	TAGLN2			GPR132			KCNT1	ZNF141		ZNF550	CNDP1		YOD1	SGK223		MYEF2	LDLRAD4		CATSPER2	FBXO22	CCDC186	TMEM209	RLN2	ZBTB41	NECTIN4	SIK2		YOD1			CHD2	ZNF3		MBD4	HLA-DQA1		RIT2
AL163636.6	SLC30A7	LGR5			POLR2H			OTOP3	TP53TG3D		DNAH11	ZNF716		SETMAR	CCDC89		TRPM7	FAM174B		EXOC7	EGR3	SLC35A2	RASAL1	WT1	GCLM	C1QTNF3	HN1L		EIF4E2			CENPX	ITPKB		TMEM80	HIPK2		SLC1A6
RABEP1	SS18L1	OTOG			NRN1			ISCA2	S100Z		ZNF468	SLC25A53		SLC22A12	LGSN		TPM1	WASL		SMG6	DOCK4	SEC24A	MYEF2	DNAJC24	PAX4	OR14J1	GTF3C6		RMC1			FLI1	KANSL3		MAZ	POLR3H		STX4
RAD23B	JAK1	ZNF891			FBXL4			MOK	UTP15		LRRC31	SLFN12		EIF4E2	ONECUT1		ERC1	SHBG		PES1	MAP3K1	DNAJC10	TPM2	ENPP4	CLEC12B	SLCO5A1	ZNF564		TNNT2			UBE2W	NCS1		PPIP5K2	TEF		MMP19
FZD3	ATG14	POTEB2			FXYD1			ITPRIP	WDPCP		ZBTB10	ARRDC4		TNNT2	IKZF4		INAFM2	ANKRD20A4		PLS3	DLC1	GRAP2	GANC	ARAP2	SKP1	ST6GALNAC5	C13orf35		C1orf100			ATRIP	PRDM2		BBX	EXT1		CLCN5
IPO7	SLC41A1	POTEB			GAS2L1			RAB13	PPFIA4		RBM46	LRRC19		USF1	SENP1		GALNT13	UGT2B28		FBXL19	2022-03-08	KPNA4	GBX2	AES	GOLGA8J	C1QTNF1	ABCC9		USF1			CDH19	ZNF726		PRKAR1A	ARID4A		PAQR6
KIRREL	SCN2A	GOLGA8O			ELN			CDK5RAP2	CMYA5		EFS	SLCO1C1		LZTFL1	VN1R1		STING1	FAM3D		SLC26A7	CASR	YTHDF3	CCR7	IFNA17	ZFP36L1	SFXN3	DHRS9		WDR38			NEDD9	ANKRD63		NOL3	AMZ2		CHEK1
SUCO	MDM4	FMN1			KCNH6			RPS6KB1	PCDH10		CNIH4	MAPKAPK2		ICE2	KLF3		ZNF202	SAT2		IDH1	PAK6	NCOA7	SS18L1	RP11-758M4.1	NMUR1	ARPC5L	RCOR1		LZTFL1			FCGR3B	MCCC2		STMN3	EPGN		CHGA
PTPN3	LZIC	KRTAP9-6			CYP3A43			VWA2	SOGA3		SIGLEC7	ING3		KIZ	ENPP5		METTL6	VAPB		EPC1	WASF1	UBE2I	ZNF202	TMCC1	SLC22A15	PITPNM3	CDC5L		ICE2			NFIX	POU6F2		PPP1R3E	C5orf49		LDLRAD4
ATG2B	SLC45A4	KRTAP9-7			ANXA8L1			TK2	SLC35E3		P2RY6	HOXA13		LDLRAD1	SPEF2		C12orf57	PPP1R3G		WNK2	KIAA1462	ADRB2	ABCC4	UBE2Q1	CTTNBP2NL	HNRNPC	AOX1		KIZ			CFAP221	KMT2D		SLC22A12	SCN3B		WDTC1
RUNX3	AKT3	ANKRD62			EBAG9			C16orf91	CCRN4L		TAGLN2	KCNJ1		DALRD3	LHX9		LPIN3	SOAT1		HPCAL4	ZIC3	STAM2	LPIN3	VAV3	ERG28	HNRNPD	TRMT61B		LDLRAD1			ADGRE2	TCEANC2		EIF4E2	DSTYK		DUOXA1
NEK9	TAOK1	RASA4B			CIDEA			MAGED4	CAMSAP2		LGR5	PCMTD1		UNKL	HSPB7		MMP2	PHEX		ZMAT1	KANK2	RAB8B	BOC	GPR22	GOLGA8O	PCDHA1	CD5L		UNKL			NKD2	FOXO6		AGAP4	TMEM181		MBD4
PRKACB	BMT2	MGAT4D			LYPLA1			SHISA5	NAP1L1		TM7SF2	CNR1		SEC16A	SIM2		HNRNPCL4	SPRYD7		NRBF2	LPIN1	RFTN2	ZNF75A	SYT4	PRKAR2B	GABARAPL1	DAZ1		SEC16A			VPS72	KLHL21		TNNT2	STAT6		MAZ
RNF2	BCL2L11	KIAA2012			DPF3			ABHD10	TP53TG3B		OTOG	CPD		KCNJ15	LRRC8E		ADORA3	ANKRD49		KCTD14	SOX5	ADCY9	RBSN	SAT1	DYRK1A	CHST9	NSF		KCNJ15			PUF60	DNAJC16		C1orf100	FUT7		PPIP5K2
SMAD5	KIAA1522	RFPL4AL1			IFT122			AOC1	SLC17A2		IGSF9B	CCNI		DRGX	LIPA		OVOL3	YEATS2		PPP1R7	SCN3B	PCDH7	FASLG	MARS2	TASOR	AIF1L	SLC22A4		DRGX			ST3GAL6	CDV3		USF1	SLCO4C1		ATRNL1
E2F2	PTGDR	ZNF730			PAX5			QARS1	RLBP1		ZNF891	FGF1		KPNB1	PPM1E		BPHL	CD164		STAG2	CHSY1	MIER3	PARD3B	KDM6A	ERBB3	DNAL1	GMPPB		KPNB1			ZFP41	ZZEF1		ICE2	SBNO1		BBX
FBXW11	VASP	POTEI			ANP32E			USP10	SSC5D		POTEB2	SFRP4		ELF2	LILRA4		ZNRD2	RP11-215A19.2		KCNS3	ARL14EPL	BLOC1S6	DMTN	TMPRSS11BNL	DPPA4	SELENOO	ZNF24		ELF2			PGR	SYNRG		LDLRAD1	HIST1H2AK		PRKAR1A
HOXA2	AMIGO2	TCP11X2			SURF4			RIT2	TP53TG3		POTEB	POMGNT2		NR5A2	BEND2		MPP6	AKR1E2		ARL4C	SHC1	SOX1	CLSTN1	XKR6	RPGR	SESN2	COMMD8		NR5A2			PTGS1	F10		SEC16A	SORBS1		STMN3
SLC39A6	BAMBI	NBPF9			EPHB6			STX4	CCDC3		MAGEB17	TFDP3		CORO1C	ZNF546		MYT1L	LYN		BLOC1S2	ARHGEF17	KIAA1841	CACNA2D1	C17orf72	GRHL1	HSDL1	FAM151B		B4GALNT1			PCED1A	TPCN1		KCNJ15	FBP2		PPP1R3E
SNTB2	CBLN4	CYP26B1			ANKRD35			MMP19	C6orf120		GOLGA8O	ABT1		LONP1	SPIRE2		HIP1R	FLG2		DPEP2NB	CASZ1	AFF4	PLCH2	MAP3K7CL	ACSL5	NRIP2	PPAT		CORO1C			TRO	CEP170B		DRGX	ARRDC4		YOD1
SS18L1	ABCD2	ATG12			GTF2I			CLCN5	PHLDA1		FMN1	DNAH10OS		SERPINB8	PDE6D		CCDC138	TOM1L1		YAE1	FGD1	PRKAR1A	ITGA10	ZNF432	VEPH1	PCDHA2	MAGEB1		LONP1			RAP2C	STK17B		KPNB1	SVOP		SETMAR
PTEN	SPRY4	YTHDF3			RNF130			PAQR6	NPAT		ANKRD62	KCTD4		PSG4	ZNF146		ZDHHC6	GAREML		SNX5	TBX5	HTR2A	MYT1L	LRR1	PABPC5	PCDHA3	GSG1L		GPSM3			CLEC18A	FIBCD1		ELF2	CD27		SLC22A12
BNC2	TWF1	CCNT1			ZNF281			CHD4	SP3		RASA4B	GDI2		GPSM3	TMEM55A		PDZRN3	ADIPOR2		CHRNA2	C6orf62	FUT9	TUBA1C	TES	SV2C	PCDHA4	OMG		SDHD			NEB	SETX		B4GALNT1	C9orf47		AGAP4
RNF145	KPNA3	POMK			FKBP6			CHEK1	ZNF525		MGAT4D	MARVELD2		SDHD	CNOT2		PRUNE1	MITF		GVQW3	SCN1A	ACVR2B	GAS2L3	PLCXD3	COL5A1	PCDHA6	ZNF852		TP53			OBSCN	CACNG8		CORO1C	ZNF607		TNNT2
PLEKHA7	OSBPL5	CXCL12			DNAI1			CHGA	SEC24D		KIAA2012	NHLRC2		MT1HL1	SLC9C2		SLC25A46	KRTAP4-3		GOLGA8M	DESI1	LONRF2	ZDHHC6	EVI5	CAPRIN1	PCDHA9	KLHL41		ANKDD1B			DICER1	LRRC4B		SERPINB8	POU4F2		C9orf153
PURB	ZBTB47	CHUK			PCED1B			CHI3L1	TP53TG3C		C19orf67	PLA2G2D		TP53	ACKR4		ZBED8	TSPAN33		GOLGA8J	SLC4A7	RRAS2	WDR61	LGR5	LDLRAD3	PCDHA10	SDCBP2		PAK6			ZNF512	CARHSP1		PSG4	ATP6V0E2		WDR38
ULK1	IKZF4	LPAR4			MAP2K4			LDLRAD4	PUS7		ZNF730	SDHD		ANKDD1B	GYPC		MORC2	FAM110A		PRR23D2	STRN3	ENOX2	MAPK12	DACT1	GPBP1	PCDHAC1	FASN		CHKA			ZNF266	RBM33		GPSM3	TEFM		LZTFL1
NUBP1	CXCL14	GRM1			SMAP1			RGS3	SLX4IP		POTEI	FHL5		PAK6	UBE2G1		POLR2B	CDC42EP3		PRR23D1	HSPE1-MOB4	ZFY	P3R3URF-PIK3R3	PPP4R2	DZANK1	PCDHAC2	CYP2C18		TRABD2A			EMC1	FBXL18		SDHD	C20orf24		ICE2
ANKRD13C	PPARA	COL5A1			UPK1A			DUOXA1	PRKG2		NBPF9	AK4		MFF	CLMP		DNAH2	PPP1R3B		PRKG2	CNST	TM7SF3	PIK3R3	SPOCK3	C4orf46	TMEM121B	CCDC47		ERCC6			CFAP410	GPR26		TP53	SLC22A14		LDLRAD1
BCL2L2	MCHR2	GDNF			MBD3			MBD4	IL6ST		AOC3	PRR16		ZNF541	ITGBL1		MYO1D	LINC00998		GOLGA8R	ZNF236	MAGEC2	ZNF500	GOLGA8M	NOVA1	CACNG8	BMPR1A		ZNF541			COLCA2	WDR31		NLRP6	SYT9		UNKL
PLEKHO2	PAFAH1B1	ADAM2			PMP22			MAZ	KMT2C		CYP26B1	RBMS2		KLK15	CCDC137		ZNF639	WDR82		GOLGA8H	RBM26	ZFR	KLHL36	TMEM30A	GOLGA8A	ARMC10	PDRG1		KLK15			LRTOMT	RILP		ANKDD1B	PTPRN2		KCNJ15
NHLH1	PHLPP2	ZKSCAN8			SMC1A			PPIP5K2	RAB9B		CCNT1	RNF217		POTEJ	MIB1		KLHL36	SBSPON		GOLGA8K	CHN2	AP1AR	TTI1	PAM	AHSA1	SYT15	CDH11		ZNF550			CCDC177	PRDM16		PAK6	NETO2		KPNB1
CSNK1A1	ZNF362	ADAM29			TRMT6			ATRNL1	COL6A6		STIM1	CAV2		ZNF550	IFI16		TTI1	SGK1		GOLGA8N	GFI1	NCOA4	SAMD9L	DENND5B	RAB3B	HMCN1	AP3B2		ZNF468			ACBD5	KLHL28		IFTAP	GPD2		ELF2
FAM199X	WWP2	NBPF12			MLPH			BBX	IMPG2		CXCL12	PHLPP2		DNAH11	ADAMTS5		SMIM21	ATP6V0A4		ZNF343	FYN	PSTPIP2	TUBB6	ATP6V1A	SAT1	GPR61	SUMO2		NLRP12			KCNMA1	CHDH		ERCC6	TTC38		NR5A2
SH3PXD2A	ITCH	HIPK3			FASTKD1			PRKAR1A	TDGF1		SKOR2	RPL7L1		ZNF468	YWHAQ		SAMD9L	RSPH3		TTC1	WDFY3	SHCBP1	CD226	LILRA4	C18orf54	EIF4H	GBAS		LRRC31			SEL1L2	OAZ2		MFF	SLC25A5		B4GALNT1
SLITRK2	MTURN	NBL1			ARFGAP1			NISCH	AL133373.1		GRM1	GPR82		NLRP12	PGBD4		PDZD4	RERGL		ZFP37	ERG	TIAL1	LDLRAD3	EFNB1	SAMD4A	PCDHGA1	AC069547.1		ACTR3			C11orf71	C1QTNF6		ZNF541	ANP32E		LONP1
ZFYVE26	FGL2	ZNF33A			PHB			NOL3	FAM111B		COL5A1	REEP5		LRRC31	KCNN3		VBP1	MOB1B		BCL2L12	SH3GL1	MEX3B	USP6	AC026703.1	LGR5	TMEM245	ZNF248		ZBTB10			PEX11A	ZNF529		HOMER1	IST1		SERPINB8
PAK3	MYO1D	SDHC			FADS2			PPP1R3E	MBNL3		GDNF	CCDC79		ACTR3	INTU		MEIKIN	ORMDL3		NPIPB6	ARHGAP20	SYNC	ZNF773	SRSF1	FMN1	NDRG3	AKAP1		B3GALNT2			DNAJC10	UNC13A		ZNF550	TGIF2-C20orf24		GPSM3
DNAJC16	FEM1B	EOMES			CEP85			YOD1	DOCK7		L1CAM	DGKE		ZBTB10	LANCL3		CPD	TBC1D5		ADNP	CACNA2D1	GIGYF1	KDM4C	SECISBP2	FKRP	LRMDA	PKD2		CEACAM3			SMIM10L1	MARK2		ZNF468	RP11-93B14.6		TP53
PANK3	C6orf120	TPM3			MCM8			SLC22A12	NEUROD6		ZKSCAN8	UBE2H		CEACAM3	PHF6		KDM4C	CPPED1		LZTS3	ULK2	IQCJ-SCHIP1	ERMN	SERBP1	GRM4	EIF2A	NRBF2		RBM46			PPME1	ADRBK1		NLRP12	LTB4R		ANKDD1B
2022-03-08	C3orf70	GANAB			EPB41L3			RMC1	TTLL9		ADAM29	CBR4		RBM46	GPM6A		OLFM2	IL9R		GNB1	PTCH1	XG	MUC5AC	PHB	GOLGA8B	SLC4A11	C10orf25		WDR72			SESN3	LDLR		LRRC31	DIP2A		PAK6
PLEKHM1	TBC1D15	TEX264			NCAPH			AGAP4	C7orf13		ENG	IARS2		EFS	GIPC2		MUC5AC	TMTC2		HHLA2	CHD1	TMEM170B	ANKRD60	LYRM5	WNT16	PCDHGA8	FGD4		P2RY6			BASP1	RADIL		ACTR3	TGFB3		IFTAP
DIP2A	ESR1	ZBTB18			BTD			C1orf100	AAK1		ZNF205	SLC25A35		CNIH4	PCID2		ANKRD60	MRGPRE		EYA3	PAK7	UTY	ADGRG5	FAM169A	LYPD6	PCDHGA11	POU2F1		TAGLN2			LASP1	LEPR		ZBTB10	ZCCHC16		CHKA
NEK10	ERI1	CDK5RAP3			CERS5			C9orf153	GNB3		HIPK3	AC140061.12		P2RY6	NCK2		LRTM1	GRAP		MACO1	SMURF2	EIF5B	SLMAP	MSI2	ZNF681	SEMA6B	BTC		LGR5			STX10	LCN10		WDR72	MEGF8		ERCC6
CEP120	PAF1	SNX2			SLC26A6			USF1	DCTN3		NBL1	FCGR3A		TAGLN2	ESCO2		STXBP6	KCNN3		H6PD	CNOT6	NCAM1	WSCD2	CYP19A1	STC2	ADGRV1	NELFCD		TM7SF2			PPP1R12C	ANO5		P2RY6	STX5		ZNF541
KRT81	GBF1	NUP153			ENOX2			WDR38	RP1-139D8.6		CDK5RAP1	RP5-1052I5.2		TM7SF2	SORD		FGD4	UBL4A		SLAMF7	TP53INP1	PAIP2	CHRD	MEF2C	FMR1	MAGT1	LDLRAD3		IGSF9B			ZNF423	PHF19		TAGLN2	SEMA5A		ZNF550
LMO3	RBSN	LRRC20			ETFDH			LZTFL1	CNTF		ZNF33A	VAMP3		OTOG	PNMAL2		ZBTB25	GABRR2		TMBIM4	TXLNG	SNAP25	SNX14	ZNF730	C9orf72	TMEM222	CISD2		ZNF891			MEF2D	ZNF831		LGR5	ASB5		DNAH11
ATXN1	SMIM14	PHF7			FHOD3			LDLRAD1	CBLN2		SDHC	TTC13		IGSF9B	CXCL5		KRCC1	FOXQ1		ARHGAP36	ZNF662	EP300	CEP20	TVP23C-CDRT4	RAD54L2	FAM160A2	CCKBR		POTEB2			CNOT9	MLLT1		TM7SF2	CCL16		ZNF468
TLE4	NR4A3	RUFY2			UBE2C			DALRD3	OSBP		GSE1	NMUR1		ZNF891	TAF4B		PRKAG2	PARVA		OLFM1	TMEM164	CERS6	PRKAG2	SCOC	SLC5A3	QRICH2	ARFIP2		POTEB			ZNF138	H6PD		OTOG	PGM5		NLRP12
ZNF697	44261	RUSC1			MLIP			UNKL	FCGR1A		HERC4	LCE2D		POTEB2	NLRP8		NKAIN3	MBD3		BEST3	PPP1R12B	NFYA	CFAP47	OLIG2	EXOC8	FBXO30	SLC1A4		MAGEB17			MTCH1	ZNF85		IGSF9B	HRK		LRRC31
ZNF362	CIT	LMCD1			SIK3			SEC16A	CD302		TPM3	DAB2		FMN1	ZNF169		EPHA4	PLEKHG4B		GNAI2	ZDHHC18	PARD3B	SLK	KCTD8	PTCH1	PCBD2	ZNF584		GOLGA8O			THADA	TNRC6A		ZNF891	ATP1A2		ACTR3
CPEB3	EEA1	PTPN5			EPHA5			KCNJ15	GPN2		GANAB	CYB5R1		NPIPA5	ZNF567		MIEF1	SLC25A51		KDM5C	CDX4	HNF1B	CRTAM	IFNA16	TANC2	DSEL	ULBP1		FMN1			SEMA4F	CIT		MAGEB17	GATS		ZBTB10
QKI	DLGAP1	PELP1			ADCY1			KPNB1	TRAT1		CLCC1	OSBPL3		KRTAP9-7	HMGCS1		SLK	HDGF		LMNA	CPT1A	44263	DUSP18	KLC1	GPR180	ACAD11	NTN1		NPIPA3			NSA2	ZBTB7A		FMN1	ATP6V1E1		B3GALNT2
SLC16A12	PTGFRN	ZFAND5			ZMYND8			ELF2	SLCO5A1		KCNN2	PCYOX1		ANKRD62	CCDC169-SOHLH2		SENP6	PRSS42		ARSL	PPP1CB	PLOD2	BRD1	GPR107	STX2	ZNRF3	CCNJ		KIAA2012			DTNBP1	GNG4		NPIPA3	NDUFA10		CEACAM3
NBEA	CHAF1A	RNF214			SHMT1			NR5A2	TRIM4		SLC43A3	ARL14EPL		MGAT4D	CRYBG3		BRD1	BICD1		SLC35A2	ICK	LCORL	C12orf4	SDR42E1	MCPH1	ARID5B	CKS1B		POTEI			PYCR2	ZNF704		NPIPA2	ACOT9		RBM46
FAM117A	TENT5C	SLC25A45			FSD2			B4GALNT1	EVX2		DMC1	CD34		KIAA2012	ZNF667		C12orf4	SERINC3		ZNF143	TENM1	ZDHHC17	DNAJC22	PIK3R1	ZFP30	NLRC5	CYP3A7		AOC3			SLC35A3	ZNF708		NPIPA5	CYP27C1		EFS
SH3BP5	SHTN1	PIP5K1B			NCAPG2			CORO1C	GRM8		NUP153	GPC5		RFPL4AL1	OSBPL8		OGFOD2	SSR3		CCDC3	PRKG1	C5orf24	KRBA2	ORM2	PXMP4	ANTXR1	FGF5		CIB1			RAB3IL1	KAT6A		ANKRD62	KIAA1143		CNIH4
PKN2	APBB2	CARHSP1			CSMD2			LONP1	CPM		LRRC20	CTXN2		POTEI	NKAIN2		DNAJC22	KLHL42		USP47	SRP72	WDR91	PKP4	LXN	CDH11	PCNX3	MSMO1		CXCL12			ANKRD61	GATAD2B		RASA4B	SPRR4		SIGLEC7
RB1CC1	UBE2D1	NBPF20			KIR2DS4			SERPINB8	ACTR3C		CDK5RAP3	TMPRSS4		TCP11X2	SLC5A8		KRBA2	BCL2L13		MRTFA	JAZF1	COG6	LNPK	UBQLN2	ZNF711	TMEM164	CDX1		CHUK			ANXA8	FAM20B		MGAT4D	PRPF18		P2RY6
PLAG1	PAFAH1B2	TADA3			SPOCD1			PSG4	PTDSS1		PHF7	RP11-383H13.1		NBPF9	CERK		SDSL	DIRC1		PEX1	FMR1	MSTN	ZNF747	TMEM211	TSHZ3	ZDHHC18	CCDC180		LPAR4			MKRN2	ZNF28		KIAA2012	SERPINA5		TAGLN2
AJUBA	PLEKHO2	SRPK2			AP2B1			GPSM3	RNF111		RUFY2	C20orf173		AOC3	ZNF568		LNPK	GLG1		SH3YL1	RBM20	CREBBP	TMEM59	YEATS2	PUM1	DCUN1D5	HTR2A		CASP9			SLC2A8	CLSTN2		C19orf67	TTC37		LGR5
DOCK4	POLR3G	E2F6			DOC2A			SDHD	MPZL2		RUSC1	GCNT1		CYP26B1	ANKRD13C		RSPRY1	KLC4		FAM107B	DACT1	NDNF	RNF43	FAM84A	ATXN7L3B	COQ5	WNT8B		GRM1			FBXO38	ZNF512B		RFPL4AL1	C2orf91		IGSF9B
ARHGEF11	ST6GALNAC3	RPE			YAP1			TP53	PYROXD1		ZNF189	TTBK2		CIB1	P4HA1		MED20	BOD1L2		OLFML2A	LEMD3	ACACA	CYREN	ORM1	EMB	NICN1	RBM3		COL5A1			MST1L	CACTIN		NBPF9	TUBB8		ZNF891
TP53INP2	CELSR2	ARL6			RFX3			NLRP6	ALDOB		LMCD1	ZNF721		ATG12	BEAN1		RNF43	CEACAM1		SUPT7L	MAP2	OPRM1	CLDN3	PLEKHB2	LTBP1	NTPCR	FAM126A		GDNF			COPZ1	DIAPH2		CYP26B1	MGAT5		MAGEB17
AHCTF1	KRT10	CFAP65			SSH2			PAK6	RHOBTB1		PTPN5	NUDT9		YTHDF3	TRIM6		MBNL2	HNF1B		SPATS2L	KLF3	CALU	MBNL2	C20orf62	SLC35E2B	EIF1AD	ZSCAN21		ADAM2			CSNK1A1	UBAP1L		CIB1	SHPK		GOLGA8O
ZNF25	COX7A2L	COL6A5			HEPH			IFTAP	UGT8		PELP1	ARL6IP1		CCNT1	ZNRF1		PRAMEF26	ZNF45		PLXDC2	NR3C1	RSRC2	CAD	TAS2R20	B4GAT1	ING5	PTP4A2		L1CAM			C5AR2	AMER2		ATG12	MID2		FMN1
SNX8	M6PR	EPHA6			NLGN4X			TRABD2A	TXNL4B		MS4A15	PPM1B		ZNF83	PRRG4		SLBP	FBLN7		OSBP2	FOXK1	LPAR1	INTS6	RAB28	ARFGAP3	LLPH	FMR1NB		ZKSCAN8			CALCRL	NOL3		YTHDF3	IVD		NPIPA3
SFMBT1	SHANK2	DIABLO			SOHLH2			ERCC6	RBMXL1		ZFAND5	PRPH2		STIM1	POU2F3		LMO7	MAPRE1		ARMC3	CALHM1	PTPN22	ZADH2	PFAS	EGR3	DDI2	NAP1L2		ADAM29			MAGEB5	TBRG1		ZNF83	NPFFR2		NPIPA2
SORL1	LGI2	UBE2F			UBE2A			MFF	PAX9		RNF214	OR51E1		POMK	RBFOX3		STK32B	DOK1		TLE4	PAPOLG	RHOT1	FN1	ST6GAL2	CCNJ	THOC3	ZNF714		ENG			ITGBL1	DNAJC5		POMK	DISP2		NPIPA5
MIER2	SLITRK2	AKAP3			CAPZB			ZNF541	RASGEF1B		PIP5K1B	AL354993.1		CHUK	PDE4C		CFAP54	ST7-OT4		SUCO	GOLIM4	N4BP2	MTMR1	SAMSN1	CXADR	ELOF1	RBM8A		NBPF12			DUS2	NDUFAF5		GRM1	MPPED2		RASA4B
FXR1	NEURL1B	NUP155			MSL3			POTEJ	COG2		CARHSP1	TBCA		CASP9	L1TD1		ZNF236	THNSL2		PUM2	ZBTB16	RNF38	SEPTIN11	CD46	RLN2	ARFGAP2	TBL1X		ZNF205			SLC16A5	CBX6		COL5A1	MIS12		KIAA2012
SASH1	DDIAS	TROAP			CLPTM1			ZNF550	KLHL32		NBPF20	ATL3		COL5A1	SNAP23		ZADH2	PDE4DIP		MTA3	ACTR1A	RBM26	CCT5	GLUD2	COL1A1	PCDHGC3	PRPS2		HIPK3			AP3B1	PRKG2		GDNF	KRTAP1-5		TCP11X2
ATG2A	UTP23	KCNIP1			PPP2R5E			DNAH11	GLYAT		SRPK2	BTLA		GDNF	SCP2		ADH4	FAM173B		CDV3	GAB1	SLTM	ARHGEF6	RABEPK	RORB	PINK1	ACADVL		NBL1			RALGDS	CASZ1		ADAM2	ANKRD34B		NBPF9
CSF1	ACBD5	PHYKPL			ZC3HC1			ZNF468	NR1D2		E2F6	EDEM1		L1CAM	FLRT3		ARHGEF6	G0S2		KIAA1217	NKAP	CLOCK	TCF4	SFRP1	MTX3	HOOK3	LHFPL4		CDK5RAP1			PSMD6	FAM53B		L1CAM	RP11-683L23.1		AOC3
GLTSCR1L	EIF4G2	ACO1			RNASE4			NLRP12	MALL		ZNF3	IDS		ZKSCAN8	ZNF99		ARPP19	AMICA1		ANKMY1	FOSL2	PHC3	TCF12	RASSF3	CHSY1	FRMPD3	PRPH2		ZNF33A			FAR2	ATG14		ZKSCAN8	SGK223		CYP26B1
HOOK3	FAM117A	FRS2			ZNF630			LRRC31	TSHZ2		CFAP65	CBLB		ADAM29	EIF2AK2		TGFBR1	EVA1A		NFIB	SLC38A4	PLS3	NAP1L1	R3HCC1	TMEM106B	MAP3K21	FLJ30594		SDHC			DYNC1I2	NEDD4L		ADAM29	SDF2		ATG12
TMEM168	CCSAP	RHOH			SIGMAR1			ACTR3	OSTN		COL6A5	CCSER1		ENG	PM20D2		ZNF827	EPHA8		FAM71F1	MYCN	ADCY2	ZYG11A	RUNX1T1	HS6ST2	L3MBTL3	COPZ1		EOMES			REEP2	RNF7		NBPF12	TTLL9		YTHDF3
LYSMD3	SOWAHC	MPP2			NDRG2			ZBTB10	PREX2		DIABLO	GOLGA8G		ZNF205	RABL5		SLC38A2	PACRG		ANKZF1	PCNX	CALN1	MEF2C	SCP2	PDGFD	LCOR	PAFAH2		GSE1			PFKFB1	CLEC16A		AKT1S1	RP11-701P16.2		CCNT1
MXD1	E2F2	SLC38A1			ATP7A			RBM46	ATP7A		UBE2F	AC093157.1		AKT1S1	GLYATL3		LPXN	KCTD5		FILIP1L	ABAT	C15orf40	LIPG	FBXO8	TDGF1	ZNF527	CTNND1		HERC4			TREML1	PLEKHG4B		HIPK3	C21orf128		STIM1
IKZF4	PHTF2	USP44			CDKL1			EFS	SPAST		AKAP3	USP51		HIPK3	XKR6		DYNAP	WNT9A		ZNF7	BPTF	TP73	MSANTD2	NFIL3	PTGFR	PHF6	UBE2D2		TPM3			PLA2G2D	FAM189A1		CDK5RAP1	TREM2		CHUK
YTHDF3	RB1	RAB3IP			PYCR1			WDR72	MTMR2		NUP155	CASP3		NBL1	SPRR2A		TMPO	GABRB2		R3HDM1	CLASP2	TMA16	FER	PPP2R3B	N4BP2L1	DCTN5	ATG14		GANAB			NOX1	AL117190.3		ZNF33A	AFF2		LPAR4
PRR14L	C3orf38	LILRB2			JAKMIP2			P2RY6	KIAA1429		INSC	GLRB		CDK5RAP1	ACVR1		WDR74	BNIP2		SENP7	KIAA1468	FRMD4A	SENP5	SLCO1C1	TFAP2B	RFX4	GDPD1		ZBTB18			DCLRE1A	GAB3		SDHC	PTK2		SKOR2
FGF4	UTP14C	ANXA11			GAB3			TAGLN2	USP54		FBXL7	UBE2Q2		ZNF33A	JMY		ST8SIA5	PER3		MARCHF7	SCN8A	TMEM170A	PRUNE2	ELTD1	PLEKHA1	JAGN1	ZSCAN32		SNX2			ORAI2	LPIN2		EOMES	EEF2K		GRM1
KIF3B	MAP3K20	AMN1			DYRK4			LGR5	PPFIBP1		LILRA1	NLRP1		SDHC	PEX13		MEF2C	LACTB2		RGN	ITPR1	DCAF17	HDAC7	C21orf91	KCNA2	AP1M1	ZPBP2		CLCC1			SERPINB6	ARMC10		HERC4	EAPP		COL5A1
GDA	C16orf70	PKD1L2			TMEM185A			TM7SF2	KIAA1024		TROAP	ZNF567		EOMES	C15orf41		ELMOD1	B4GALT5		PPP4R3B	CDH6	RPRD1A	EGLN3	PKIB	CDKL2	ZC3H8	IL7R		KCNN2			PUS7L	SH3PXD2A		TPM3	NAT8L		GDNF
RAB5B	CRIM1	LILRB4			CATSPER2			OTOG	JAM2		KCNIP1	CD69		GSE1	VSNL1		TNS1	CPXM2		HEY1	RNF38	EHD1	KLHL28	FOXG1	ADIPOQ	UNC80	COA6		SLC43A3			PRELID1	COL22A1		GANAB	ZNF26		L1CAM
XKR4	PTH	C1QTNF5			EXOC7			IGSF9B	ZMYM1		MCRS1	ENOPH1		HERC4	AC024257.1		TICRR	EDA		CCNY	HAS2	ACADSB	PHC3	NKD2	GATAD1	ZBTB37	KDM4A		DMC1			PCP2	PARP8		TEX264	LOXL4		ZKSCAN8
MID1	SUMF1	N4BP2L2			RNF212B			ZNF891	CHURC1-FNTB		ACTN2	FAM174A		GANAB	PHF21B		CFLAR	TLL2		GON4L	CCDC117	ARL15	MRTFB	2022-12-01	KLHL4	FNDC1	C7orf76		NUP153			PTPA	HECTD3		CDK5RAP3	ZNF3		ADAM29
TMEM200C	TRAF4	FNDC3A			PES1			POTEB2	ADAM28		PHYKPL	GPR27		TEX264	CTD-2140B24.4		PRR16	LNX2		RSPO2	NCMAP	ALG2	PLEKHG3	MAST2	TMEM178B	ABTB1	MAP7D2		LRRC20			DENND2D	RAP1GAP2		CLCC1	GLRB		ENG
SRCIN1	HMGA2	ILK			TSEN34			POTEB	PPP1R12B		ACO1	UGT2B11		ZBTB18	HOOK1		DCUN1D1	PIF1		SLC2A11	FGF18	PALM2	SLC36A1	RNF139	DNPEP	HCAR1	HS6ST2		MIER1			RSRC1	FAXC		SLC43A3	DDX49		NBPF12
EIF5A2	HOOK3	MDM2			ADAMTS10			MAGEB17	EIF4E		FRS2	KDM6A		CDK5RAP3	ZNF823		PHC3	CYP2J2		TMEM108	ATMIN	PPWD1	SP140L	DBX2	FOXN2	KIF2B	VASH1		PHF7			CCDC120	GBX2		LRRC20	CENPBD1		ZNF205
ITCH	RASA2	DNM1L			ITGB6			GOLGA8O	PPARA		RHOH	KCNJ5		SNX2	PLEKHF2		TOGARAM1	ARHGEF40		MARCHF8	PI4KB	CNOT6L	GFM1	RIC3	NRBF2	FAM126A	CDKL1		FGGY			IKZF5	HSPA12A		MIER1	NOS1		HIPK3
PHF6	CRIPT	CHRDL2			TRIM46			FMN1	HDAC1		MPP2	C2orf49		CLCC1	PPP3R1		SLC22A5	ZBTB25		RHD	SBF1	ARGLU1	ACSM2A	MRPS23	PSME3	KDM2B	DUSP19		RUFY2			SCIMP	STOML1		PHF7	HFE2		NBL1
BICD2	GABPB1	SUPT20H			ARPIN			NPIPA3	HPGDS		SLC38A1	NKAP		KCNN2	TSPAN7		ZBTB8OS	TMIE		UBR5	AKT2	TMEM33	SIMC1	STXBP3	IRAK1BP1	MYO18B	BAIAP2L1		RUSC1			TBC1D16	C19orf26		RUSC1	KCNK10		CDK5RAP1
KIAA0922	CREBRF	ANAPC15			WNK2			NPIPA2	FAM98A		CEACAM18	HOXB2		NUP153	DOK4		MRTFB	CXorf56		LAX1	PFN2	PPARA	ARHGAP39	ACSL5	QKI	PTP4A3	PNPT1		ZNF189			ZNF700	SYNM		ZNF189	TESPA1		ZNF33A
OCRL	LONP2	NUTM2B			HPCAL4			NPIPA5	PCTP		RAB3IP	AC124890.1		MIER1	C9orf41		PLEKHG3	GLIPR2		POLR3H	SMARCD1	PTGER2	ZNF346	ZFY	SPIN1	RBBP6	FBXL4		LMCD1			CEP57L1	STX17		LMCD1	RB1		SDHC
SNX9	BTG2	STT3A			ZNF2			KRTAP9-6	ZC3H12B		ANXA11	GNG12		PHF7	SLMAP		PCNX1	ZNF248		EIF4E3	KATNAL1	C19orf12	KCNAB1	ZYG11B	SRGAP3	PAPOLA	CYP3A4		PTPN5			GPR176	THUMPD1		PTPN5	CTC-360G5.1		EOMES
BBX	TMEM50B	AP3B2			ZMAT1			KRTAP9-7	CCDC141		AMN1	ELOVL4		RUFY2	KMT2C		SP140L	CDH22		TRPS1	XKR4	FBXO22	ERN2	ZNF184	LOC403312	FOXP1	DPYD		PELP1			TAMALIN	VKORC1L1		PELP1	ZNF662		GSE1
MCC	ADAT2	CUL4A			MDH2			ANKRD62	CHUK		CD22	GYPE		RUSC1	SLC35F1		CCNJL	AC079612.1		CCT8	PKP1	BAG6	ZNF521	TDGF1	TIAM1	MPV17L2	AGO3		ZFAND5			PNLDC1	LEPROTL1		MS4A15	POTEF		HERC4
CTDSPL2	KDM2A	ZNF518A			KCTD14			RASA4B	TMEM199		DYNC1I1	FAM20B		ZNF189	KRTAP2-2		GYPA	MROH8		CARF	KCNJ15	TLL2	EVI5	RTN4	PATJ	AGPAT1	GPR75		RWDD3			KLHDC8A	BZRAP1		ZFAND5	PLXDC1		TPM3
WDR82	PDRG1	NR6A1			IL1RL1			KIAA2012	HIST1H3A		PKD1L2	RPUSD4		LMCD1	C19orf54		TSHZ1	ZNF354B		SPIDR	RLF	ANKRD33B	HPS3	ETF1	MMS22L	JMJD1C	ATP5D		RNF214			GTF2H3	PITPNM2		RWDD3	SLC7A6		GANAB
RBM20	NMUR2	MAPK8			PPP1R7			C19orf67	AMOT		N4BP2L2	ZBTB33		ZFAND5	USP5		ZNF346	ACKR3		RALGAPB	FRMD6	PCNX1	RNMT	IDI1	MYOCD	RIOX2	TBATA		DNM3			SZRD1	ACSL6		RNF214	TBCK		TEX264
NKX3-2	GIGYF1	PDK1			STAG2			POTEI	DYNC1LI2		FNDC3A	ADRA2C		RNF214	BACH2		RPS15	PGBD5		MX1	DTNA	PNISR	SHFL	HIST1H2AK	GPC6	JAM3	SYTL5		CARHSP1			SRGAP2B	POLR3D		CARHSP1	FRAS1		CDK5RAP3
NR2C2	STX6	GRIN2C			NDUFA5			TCP11X2	SGK3		CLASRP	CCDC30		SLC25A45	FBXW8		DOK3	NT5C1A		MAB21L4	DGKH	DOCK4	MYLK3	LYPD6	SMAD2	SLC7A3	ALKBH8		NBPF20			AAR2	CUX2		NBPF20	STOX2		KCNN2
CXorf56	TUSC2	WSB2			A2ML1			NBPF9	KRTAP17-1		ILK	GOLGA8B		CARHSP1	KLHL15		ANKRD29	TFEC		LRRTM4	BCL11B	MTMR9	ROPN1B	AL117190.3	CELF2	ADO	IL15		SRPK2			CUEDC1	ANKRD35		SRPK2	ZNF788		SLC43A3
NRIP3	ATP1A2	ZNF316			GNA13			AOC3	KCNV1		ANKLE1	ZBED6CL		NBPF20	KCNE1		EVI5	APIP		ABI2	HNF1B	ZNF557	PARP15	TAF4B	ST8SIA3	ATAD1	CCDC18		E2F6			ESR2	PABPC1		GLT8D1	NDRG3		DMC1
HEG1	JAZF1	THEG5			PIK3CG			CYP26B1	MBTD1		COBLL1	HAUS2		TADA3	PCDHB4		ABHD3	WT1		PRDM15	NKD1	C2CD6	STXBP5L	PEAK1	PAM	TBRG1	IL18		MRPL45			HIGD1B	CBFA2T2		RPE	FLVCR1		NUP153
SLC35F3	ARSJ	ACVR2A			KRT23			ATG12	SEPT6		MDM2	ACVR1C		SRPK2	MSH4		HPS3	CCDC50		MDH1B	ZNF362	FAM81A	POPDC2	TCF7L2	GRIN2A	SLC35B4	METTL10		RPE			AAGAB	APC2		ZNF3	MKL2		LRRC20
GCNT4	KLHL20	CORIN			BLOC1S2			YTHDF3	NKX3-1		MON2	PITPNB		E2F6	ZFAND1		RNMT	NOVA1		JMJD1C	ITSN1	FASTKD3	RPGRIP1L	RPGR	GABRA1	ATOH8	TMOD2		ZNF3			TWIST2	BCAR1		CFAP65	POMT2		PHF7
NIN	PGP	LIAS			GNA12			CCNT1	ZFAND5		RUNX2	BIRC6		MRPL45	ITGA9		ST7L	MXI1		CFAP77	RLIM	TMEM245	SIDT1	PRMT5	44256	SPRYD3	C14orf1		CFAP65			TARS2	TRAPPC9		COL6A5	LILRA5		FGGY
ZNF618	NRBP1	ALDH6A1			SNX5			STIM1	C12orf43		NUTM2B	FGF14		GLT8D1	GTF2E2		SLC14A1	NR3C2		CCAR1	PKD1	MON2	DLGAP1	SAFB	MBL2	FIBCD1	BTBD19		COL6A5			PPP2R2B	GABPB2		EPHA6	TRPV1		RUFY2
TET1	ARL4C	MCM7			CHRNA2			POMK	AP006621.5		ADORA2A	UBE2W		RPE	C7orf10		SH2B1	HEMK1		HJURP	INPP4A	MXD3	CDH11	KBTBD8	CIRBP	ATG4C	MNS1		EPHA6			GSKIP	C17orf51		DIABLO	EVX2		RUSC1
NEURL1B	DMTF1	ANO2			GVQW3			CXCL12	SLC1A3		STT3A	ZNF174		ZNF3	HHIP		MYLK3	AMZ1		C14orf93	ESRP1	KIF11	VRK3	TMEM50A	VGLL4	HSH2D	LYSMD1		DIABLO			SPATA33	ABCB8		UBE2F	NAV3		ZNF189
SNX21	DSG4	AXL			C2			CHUK	ZNF320		GPATCH11	TOE1		CFAP65	C2orf69		CHD9	DST		SEPTIN2	MFHAS1	SLC6A15	NME6	ZNF460	PAX5	MICALCL	ZMYND10		AKAP3			SEC11A	CDK9		AKAP3	THAP9		LMCD1
MAPK4	ATG7	PCDH1			LRRC63			CASP9	TMED7		NUBP1	CEP120		EPHA6	CHRM2		PARP15	BCMO1		ZNF133	LRRC8A	CNST	ZFP28	NPTN	CEP192	AJUBA	UNC80		NUP155			KIF27	REXO1L1		DNAJB14	KIAA1045		PTPN5
PTPRD	PREX1	UMOD			SPIN2B			SKOR2	MROH9		ZNF229	PDK4		DIABLO	ZSCAN12		RPGRIP1L	ACTL10		RTEL1	RPS6KA2	PPP2CA	EPHB2	KCTD16	ZSCAN20	PNMA6A	RANBP1		INSC			TK2	POFUT1		FBXL7	UNC45A		RXYLT1
CEP170	PON2	PTPN1			GOLGA8M			GRM1	TEX15		CUL4A	TMEM245		NUP155	ZNF714		EPHB2	RAB20		NUDT13	LHX9	CTNND2	ANKRD36C	TRMT10A	RTF1	TOX2	NPTX2		FBXL7			RMND1	NDUFA7		LILRA1	GIMAP8		MS4A15
FAM216B	PLS1	PCDH11Y			TSPY10			COL5A1	TNFSF13B		ZNF518A	C1orf131		INSC	ABHD14B		MYO15B	RFPL4B		GMPR2	DENND5B	CDC73	TNFAIP8L3	RNF138	ZMAT4	ATG4D	LPL		LILRA1			MEGF8	TJP1		MCRS1	GIMAP1		ZFAND5
TP53INP1	FRMD4B	RAD17			GRIK4			GDNF	CCDC80		ERMARD	INPP5F		FBXL7	BRI3BP		CREBL2	ZNF547		NAPB	OSR1	RNF180	PCYT1A	RGPD3	NRSN1	TMEM241	ERO1LB		MOBP			TFEB	CACNA1C		ACTN2	CCDC83		RNF214
KIAA1671	PPP6R2	NFXL1			GOLGA8J			ADAM2	MDM2		RCHY1	UGT2A2		MS4A13	TPM4		ATXN2	SERINC1		RTF2	MIER3	ORMDL3	TRIT1	ARHGAP6	TMEM18	MLXIPL	CDH7		KCNIP1			SLIT3	DENND6B		PHYKPL	TULP4		DNM3
ABCG4	RABEP1	CRNKL1			PRKG2			L1CAM	C12orf4		CPB2	SLC24A2		MOBP	IDS		PRAMEF25	MYEF2		USP25	NUDT3	SRF	HMGB1	MRPL27	INPP5B	MAPKAPK2	DLGAP5		MCRS1			TPGS2	MUC20		ACO1	MRPS18A		PIP5K1B
GMPR	ST8SIA2	GABRB3			GOLGA8R			ZKSCAN8	REEP3		C8B	ZNF227		KCNIP1	HK2		TTC6	GRIN2B		RALGAPA1	RAB23	CASK	AFF1	FLVCR1	CYCS	PCDH10	POU6F2		ACTN2			SLC39A1	CDH1		FRS2	GCH1		CARHSP1
CANT1	RAPGEF4	IRX4			GOLGA8H			NBPF12	CREB5		NR6A1	GDE1		MCRS1	G2E3		LOC100129307	NUBP1		USP8	LEPROTL1	YPEL1	BECN1	ZNF714	EIF2A	DTNA	C12orf77		PHYKPL			STK25	ABHD2		RHOH	VWA3A		NBPF20
AGO1	RNF2	EBPL			ARMH2			ZNF205	NFIC		MAPK8	B3GALNT1		ACTN2	CD47		LOC100131107	EXOC6B		ICOSLG	TIAL1	GABRB3	SIRT1	KIF3B	JADE1	SEC23B	CXorf67		FRS2			PUS3	FAM179A		MPP2	POU5F1B		GLT8D1
GPC6	COMMD6	FLT3LG			GOLGA8K			AKT1S1	NOV		PDK1	PLLP		ACO1	FPGT		ANKRD36C	TTLL5		STMN4	HCN1	TFPI	KLF4	RTN4R	RAP2C	DEDD	MGAT5		RHOH			CEP76	XKR7		ARL6IP4	PRMT6		RPE
ZDHHC8	SKIL	RANBP1			ZNF343			HIPK3	RPL3L		TUBA4A	ZNF750		FRS2	CASKIN2		RNF31	ZKSCAN8		JKAMP	SRSF2	UNC80	MAPK14	WNT2	EIF1AX	PLAT	ARPC3		MPP2			CREB3L3	CNOT6		SLC38A1	TPD52L3		ZNF3
EPHB4	MAPRE1	OSBPL2			TTC1			CDK5RAP1	FOXI2		UBE2E3	ANKRD17		RHOH	ST18		RLN3	RDH11		MED6	CDC42EP3	FLT4	MPZ	AL590483.1	STX18	NR1I2	TRAF1		ARL6IP4			RAB4A	CIRBP		CEACAM18	FOXN1		ARL6
ERO1LB	KIF5A	B3GALT5			ZFP37			SDHC	CCP110		ARPC3	TREH		MPP2	SYT14		ANO3	ZNF224		TRIP12	HCCS	MKLN1	SLC22A18	RTF1	DUSP16	TRIM33	TNFSF15		SLC38A1			DOCK7	ITGA8		RAB3IP	MUC19		CFAP65
DCBLD2	RASGEF1A	RANGAP1			ADNP			GSE1	NPAP1		WSB2	SUMO1		SLC38A1	P2RY1		HMGB1	OLFM4		FCRL6	RBFOX1	STARD13	CCDC57	PLEKHA8	WT1	PDGFA	CTC-534A2.2		CEACAM18			KCNT1	SMARCC2		LILRB2	DLST		COL6A5
KIAA0247	KLF10	PELATON			LZTS3			HERC4	PARP8		ZNF316	TTC33		CEACAM18	CACNG8		TFRC	CCDC41		ELP3	SFXN1	BPY2C	RECK	PDIK1L	C18orf25	TRIM55	STX11		LILRB1			EPC1	ZNF778		ANXA11	TP53INP1		EPHA6
GRIK1-AS2	CCSER2	POLDIP3			KCNK9			TPM3	APCDD1		LCTL	SMIM8		USP44	POGLUT1		IGFBP2	PQLC3		LRIT2	EXOC6B	CACUL1	THSD7B	PAX5	FBXW2	EAF1	C18orf54		RAB3IP			OTOP3	CCDC97		AMN1	TFAP2A		DIABLO
PDS5A	CRK	NFATC1			PPFIA2			GANAB	SIX6		COL26A1	PHPT1		LILRB1	AF131215.5		BECN1	SLC9A8		MAP3K9	GAN	MAMDC2	CHD7	REEP1	ZBTB20	CDHR1	ST8SIA1		LILRB2			ISCA2	EEPD1		CD22	UBR7		AKAP3
RACGAP1	MAP3K12	TGIF1			GNB1			TEX264	SGK2		ACVR2A	RFX4		RAB3IP	CHMP2B		DIAPH1	TMX4		GTDC1	RALGPS2	BPY2B	LZIC	NEIL3	CBLN2	TBCK	CASP9		AMN1			ITPRIP	ARHGAP35		DYNC1I1	SCNN1D		DNAJB14
AAK1	SHOC2	EOGT			CCDC182			CDK5RAP3	ZNF549		CORIN	HOXC13		ANXA11	NEUROD1		SIRT1	RANBP10		ZFYVE16	CSMD3	SSR3	CHTOP	CCDC178	SPATA5	ANKRD13A	CDH17		DYNC1I1			NRXN3	ELFN2		PKD1L2	CD40		NUP155
SIRPA	TXLNA	CEP43			BARD1			CLCC1	MYCT1		LIAS	ACBD7		AMN1	NXPH1		CRYAA2	FCN2		CCSER2	YOD1	SLC25A27	MED19	C3orf72	AZI2	ZIC5	FAM154B		PKD1L2			STXBP2	RIMS3		N4BP2L2	CHRNA2		MOBP
TRIM44	NR4A2	GPR132			STK40			SLC43A3	SMAD9		ALDH6A1	ICOS		PKD1L2	TMEM255A		MBNL1	GDF5OS		GUCD1	NRIP1	FUT4	ZPR1	TRMT1L	NAPEPLD	FGF5	FBXL13		N4BP2L2			RAB13	ALS2CL		FNDC3A	CCR5		TROAP
SKI	ALX4	POLR2H			BTBD3			DMC1	PHF17		MCM7	ADH7		LILRB4	ARMC2		PROS1	HECA		HECTD2	ANK3	LFNG	NPY5R	NPBWR1	IGSF11	CNR1	GPR89A		FNDC3A			CDK5RAP2	HAUS5		CLASRP	LDLRAD1		KCNIP1
FGD1	UBE2J1	PSMD2			HHLA2			NUP153	AVPR1A		AXL	PAK2		FNDC3A	FAM149B1		PCNT	ZNF782		SERPINA9	HNRNPK	UBE2V1	AGO1	C14orf1	B3GALT1	PIGS	XG		CLASRP			RPS6KB1	EPG5		ILK	ATF1		ACTN2
LPPR5	TMEM25	FBXL4			EYA3			LRRC20	ZNF627		NUP54	FBXL20		SP140	GLRB		LDHB	NUDCD2		PITPNB	OSMR	FHOD1	DLK1	AC007461.1	AFTPH	UCN2	GHR		ILK			VWA2	UCN2		SP140	ZNF106		ACO1
CAPN15	TBC1D17	RHBDL1			MACO1			PHF7	CAPN12		EIF1AY	RAB3B		COBLL1	ZIC1		ITGA6	SNX1		VOPP1	SYNJ1	ZBTB8A	CDH3	MTUS2	HERPUD2	BMERB1	KANK2		ANKLE1			MRFAP1	SH3BP2		MDM2	MAMSTR		FRS2
SIRT7	AKAP5	IL20RA			ZCCHC17			RUFY2	SRFBP1		PCDH1	GJA3		MDM2	VAV3		PLCB3	DNAH10		INPP5J	TMX4	SYT1	HSPA4L	CCDC11	TAF4B	ZNF670	TNR		SP140			MAGED4	AGAP1		MON2	NUTM2E		RHOH
BCL2L11	FAS	RFXANK			H6PD			RUSC1	PTGFR		UMOD	SLC18B1		DNM1L	SPIN2A		DLC1	GABRA2		NUTM1	IGSF3	TIGAR	TRAT1	DCX	FLI1	PPP1R3F	NOB1		COBLL1			SHISA5	CD248		CHRDL2	AC110781.3		MPP2
NPAS3	TASOR	GAS2L1			SLAMF7			ZNF189	LYPD6		BUB1	NRIP1		MON2	MYO10		PLAC1	AZGP1		CHPF2	COL4A3	FBXW11	ROPN1	REV3L	TBC1D4	PURB	HSD17B13		MDM2			ABHD10	RXRA		RUNX2	DUSP3		ARL6IP4
PLS1	IL25	HARS2			CTNNA2			LMCD1	KIF13A		PCDH11Y	PLP1		RUNX2	STEAP3		MACIR	POU2F3		PHF21B	EIF3J	DSG1	SNX25	GALNT8	GAD2	IRX2	SLC39A6		DNM1L			AP1S2	BCR		ANAPC15	HSD17B8		SLC38A1
FSD1L	SYT17	TSPAN6			PTGES3			PTPN5	IMPA1		RAD17	ZFYVE19		ADORA2A	SLC35A1		ZNF418	GPR135		ANLN	BACH2	LETM2	SPATA5	GPR108	SNX25	TP53INP1	TRDN		SUPT20H			AOC1	ADM2		NUTM2B	CKS1B		USP44
HECA	LRP1B	GORASP1			TMBIM4			RXYLT1	TMOD1		NFXL1	GOLGA6D		STT3A	RBBP9		WDR77	KDM4E		ZNF106	CREB5	MYT1	HEMK1	RPL22	ZNF254	LRP8	RBM43		ADORA2A			QARS1	MASTL		ADORA2A	AC135983.2		LILRB1
SYAP1	KANSL1L	KCNMB2			ARHGAP36			PELP1	PAPD4		CRNKL1	GABRA4		NUBP1	RC3H1		CHTOP	SOX17		DBNL	UBN2	TAB3	PARP10	CXCL16	NKX3-2	B3GNT9	ZNF439		GPATCH11			USP10	PPP4R1L		STT3A	RHCG		ANXA11
STYX	PPP4R3B	ELN			OLFM1			MS4A15	GRK6		C9orf43	IQUB		CTAGE8	SOX7		ZPR1	SORD		POLM	CAB39	ZNF292	FAM72A	PURA	BMP3	SOX6	CCND2		NUBP1			RIT2	PITPNM3		GPATCH11	FAM20A		CD22
GABBR2	VCPKMT	KCNH6			GNAI2			ZFAND5	SLC37A1		GABRB3	ZNF850		ZNF180	CITED2		AGO1	BEND6		RRP12	SOAT1	TBX5	PPM1L	MRPL42	MGAM	RGS8	YWHAH		CTAGE8			SLC1A6	ADRA2B		NUBP1	GABBR1		DYNC1I1
CCND2	CLEC12B	EBAG9			LMNA			RWDD3	MRPL50		EBPL	JRKL		ZNF229	SRI		METAP2	PEX11B		IQCH	EFNA5	BPY2	BNC2	RAD1	EVX1	MICALL1	TMEM97		ZNF180			MMP19	ASB16		ZNF229	FSHB		PKD1L2
EXPH5	FAM53A	JRK			ARSL			RNF214	ZNF354C		EDIL3	GAS2L3		AP3B2	IPO11		SLC6A11	PGPEP1		SUN3	IGF2R	MMD2	LARS1	FOXN2	CYB561	ZC3H12C	MEAF6		ZNF229			CLCN5	SLC20A2		CUL4A	GNPNAT1		LILRB4
FAM131B	TMEM267	VPS45			SUSD1			SLC25A45	LRRTM3		B3GALT5	PCDH17		ZNF518A	CISH		TRAM1	CYP2U1		SLC9A3	ESRRG	RAC1	RPL26L1	CD3G	BRWD3	ZFHX2	GRAMD3		MDM4			PAQR6	PDLIM4		MDM4	TSNARE1		C1QTNF5
CSRNP3	DLEC1	LYPLA1			SLC35A2			DNM3	ZNF117		RANGAP1	ISL1		ERMARD	LOXL4		RMDN1	GTF3C2		LRRC49	ATP2A2	TMEM189-UBE2V1	FAM114A2	OFD1	PCNX4	FBXO3	LGSN		ZNF518A			CHEK1	N4BP3		ZNF518A	ZDHHC18		N4BP2L2
PHLPP2	IPO9	CIRBP			STIP1			PIP5K1B	C21orf91		POLDIP3	RAD52		CPB2	KLRC1		HEMK1	QKI		UBE2Q2	FAM168B	CHST2	LAMB4	KLHL9	SOS1	ZNF764	METTL9		ERMARD			CHGA	EFHC1		ERMARD	OVOL1		FNDC3A
LAMTOR1	DOK6	IFT122			CCDC3			CARHSP1	MACF1		NFATC1	CCDC163P		DIXDC1	RP2		EIF3CL	C11orf57		NOLC1	DCAF5	SPIDR	MRTFA	SBK1	EFR3B	RWDD2A	PCBD2		RCHY1			CHI3L1	CBX8		RCHY1	DCLRE1A		CLASRP
ZDHHC9	ZNF805	PAX5			USP47			NBPF20	RC3H1		AMOTL2	GABPA		C8B	TRIM3		PSIP1	LBP		VGLL4	WDR12	BCLAF3	CPSF4	DDB1	CMPK2	MVB12B	BMP8B		CPB2			LDLRAD4	CCDC64		CPB2	VPS13A		ILK
PURG	RNF11	SURF4			MICAL2			SRPK2	RPS23		TGIF1	SCN2A		MAPK8	NDNF		PPM1L	EPO		LRRC28	MYT1	NLGN4X	PUS7	AP3S1	SLITRK4	MMEL1	TRIQK		DIXDC1			WDTC1	MAPK1		DIXDC1	CLEC4M		ANKLE1
HS2ST1	ZADH2	GLS2			FAAP20			E2F6	CRYZL1		SSTR3	CCDC67		PDK1	WDR26		UVSSA	DKFZP667F0711		HACL1	SRRM4	BTF3L4	EEPD1	SEC62	LRP8	FBXO9	SEPHS2		C8B			RGS3	CCDC113		C8B	BNIP3		SP140
ENTPD4	RPS6KA1	ANKRD35			PAMR1			GLT8D1	ANKRD36		EOGT	DMGDH		TUBA4A	BNC2		CCDC192	PPM1M		LYSMD4	NPNT	SOWAHC	DDHD1	RBPJ	MACC1	BMF	PIK3CG		NR6A1			MBD4	SYNPO2		MAPK8	IFRG15		COBLL1
NFIB	PKN2	GTF2I			GAPVD1			RPE	RCOR2		CEP43	GCM1		GRIN2C	NCBP1		BNC2	KIAA1257		MYRIP	ASXL3	FAM3B	KDM7A	ATF1	HCN1	SELENOI	KCNMB1		MAPK8			TMEM80	LSAMP		PDK1	SLC37A1		MDM2
SETD7	COX8C	RNF130			FBXO31			ZNF3	THBS1		GPR132	EP300		UBE2E3	KIAA1456		AKNA	WARS2		SLC43A2	CLIP2	SGPP1	HOXA3	TMEM178B	STXBP5	RCCD1	IQCJ		PDK1			MAZ	RALGPS1		TUBA4A	SLC24A2		DNM1L
ZBTB8A	SESN2	ZNF281			KCTD17			ARL6	SCN1A		POLR2H	XRN2		WSB2	FLI1		PWP1	FAM118A		CLCA1	DDX3Y	PRRG4	ZEB1	FSTL5	AGAP1	FBXO21	BCAS1		TUBA4A			PPIP5K2	RAB3IP		WSB2	MTRNR2L5		MON2
TVP23B	MSTO1	DCTN3			LRRFIP2			CFAP65	RPS17L		PSMD2	SELE		ZNF316	C11orf87		SLC27A6	FAM76B		RCAN1	TP73	ZC3H12B	S1PR5	ESRRG	SORT1	FGF13	ZNF598		GRIN2C			ATRNL1	AMDHD2		ZNF316	MTPN		CHRDL2
FAT2	MAPK9	DNAI1			FMO1			COL6A5	RPS17		NRN1	NANOS1		LCTL	PADI3		FAM214B	PRKRA		AIPL1	MOSPD2	NPTX1	AKNA	PRMT10	CDH2	FBXW11	SRSF3		UBE2E3			BBX	GNG7		LCTL	JHDM1D		SUPT20H
SALL3	GPC6	PCED1B			FAM107B			EPHA6	MAP1B		ATG3	TMF1		COL26A1	ZBTB8B		C2orf15	RCAN1		RICTOR	DNAJB14	TMEM167A	TDRD3	CREBZF	GTF2A1	CDH7	PDGFB		ARPC3			PRKAR1A	PLEKHG2		COL26A1	SLIT3		ANAPC15
RAB30	PRRX1	TNFRSF8			PDIA6			DIABLO	C1orf21		FBXL4	TMBIM1		IL36G	RNF152		XRCC4	DIO2		PDXDC1	TRIO	HNRNPH3	CYRIA	HS6ST2	STX16	CNTNAP3	PEX2		WSB2			NISCH	TMEM242		THEG5	TMEM260		STT3A
MAP3K1	SLC16A7	MAP2K4			EXOSC2			UBE2F	AC005477.1		RHBDL1	MDGA2		THEG5	NETO1		LAMB4	B4GALT7		IQGAP2	SLC38A2	MTFR1	RCC1L	ARL4A	TDRD5	BRWD1	GAS1		LCTL			STMN3	ZC3H6		ACVR2A	SLC51A		GPATCH11
PCMTD1	PFN2	SMAP1			STAG3			AKAP3	MAK16		HARS2	C6orf118		ACVR2A	GTF2A1		CFI	RFWD3		OPRM1	TRIM2	RBL1	C1orf21	GXYLT2	ZNF281	ITGB1	GOSR1		COL26A1			PPP1R3E	STX1B		CORIN	CX3CR1		CTAGE8
CDH24	CAMK2N2	UPK1A			LDAH			NUP155	IGF2		ZNF274	PPP3R1		CORIN	B3GAT2		ATP6V1E2	SLC38A1		ZDBF2	GDI2	ELL	TXNDC5	EML4	LIX1L	TRIM10	PRSS35		IL36G			NOL3	TMEM26		LIAS	SNX22		ZNF180
GRHL2	TSHZ3	RBPJL			SLC25A17			INSC	NCBP1		CYP39A1	PRG2		MCM7	UBE2D3		ZKSCAN5	MGAT3		GCOM1	DPY19L1	RLF	APOLD1	FAM101B	LIFR	PANX2	SERPINB4		THEG5			YOD1	GXYLT2		MCM7	MT-ATP8		CUL4A
EDA2R	F2R	TRIM50			PXYLP1			KCNIP1	FAR2		GORASP1	DKFZP434H0512		ANO2	ZNF674		FRMPD2	RPRM		ARNT	DCDC2	CNTN4	COL21A1	CD97	SEC62	ANKRD40	SLC39A9		ACVR2A			SLC22A12	OGFOD3		ANO2	NAT2		MDM4
SLC4A4	RNF38	MBD3			SLC39A12			PHYKPL	SLC46A2		RFC2	LRP2		AXL	CRHBP		NCOA6	NFIX		RBM7	PTEN	C6orf62	ZNF442	TAF1	HDHD2	ZNF300	ACLY		CORIN			EIF4E2	CLDN19		AXL	PLA2G2C		ZNF518A
SLC7A2	LHX8	PMP22			SPATS2L			ACO1	PHF6		NPY4R	JAG1		LARP1B	EFCAB13		ZNF436	ZNF30		CNN3	KCNB1	CADM2	TBRG4	SLC6A1	SCG2	TIFA	KRT34		LIAS			RMC1	KIF1A		NUP54	POTEI		ERMARD
TRAPPC10	GID4	SLC35C2			OSBP2			RHOH	RHOBTB3		KCNH6	C11orf21		EIF1AY	PATL1		APOL6	C3orf67		RAB30	IMPAD1	RASSF6	CDADC1	HSP90B1	EFNB1	STX1B	GUCY1A3		ALDH6A1			AGAP4	BTBD9		LARP1B	STAR		C8B
TNS1	ZBTB6	SMC1A			ARMC3			MPP2	PUM2		PPWD1	DPY19L3		UMOD	PRND		KDM7A	UNC5C		C11orf54	RUNX1T1	PMM1	NECTIN4	USP9X	KLF6	NACC1	MORN4		MCM7			USF1	FAM129B		BFSP1	ZNF792		NR6A1
SCRT2	UBE2B	PTGDR			TLE4			ARL6IP4	DDX3Y		ELN	RPS6KA6		BUB1	GPR183		SETD7	TYSND1		UBXN1	GREM2	DIRAS2	OR14J1	IMPA1	MTMR9	LARP4	FGF2		ANO2			WDR38	SLC35B3		EIF1AY	TMCO3		MAPK8
BECN1	PRICKLE3	MLPH			SUCO			SLC38A1	ITGAM		PBK	MINOS1		PTPN1	ENPP1		HMGN5	ALG12		TMEM9B	SLC23A2	SHC4	TIGD6	TAF8	RRN3	MAL2	MIS12		NUP54			LZTFL1	FOXK2		PCDH1	LIPT2		PDK1
ZNF805	SLC29A2	FADS2			PUM2			CEACAM18	ADRA1A		CIDEA	DIEXF		PCDH11Y	CES4A		B3GNT4	NEUROD4		THEMIS2	TMEM245	FAM107B	ADAMTS12	GRHL3	ZNF248	PGLYRP3	OCEL1		LARP1B			ICE2	ACHE		BUB1	RAD51L3-RFFL		GRIN2C
ARHGEF18	TADA2B	PHACTR3			MTA3			USP44	ADAMTSL5		JRK	GNAI1		CRNKL1	THUMPD3		SLC2A10	KREMEN1		SLC17A4	TEC	TJAP1	SLCO5A1	NAP1L2	PUS10	BTBD9	SLC9A4		BFSP1			KIZ	UBB		PTPN1	FDX1L		UBE2E3
TENM1	HMGB3	HADHB			TRA2A			LILRB1	ARHGEF7		VPS45	C3orf49		GABRB3	PMAIP1		SLC25A32	RNF168		SLC17A2	NGEF	BHLHE41	OR12D3	ARHGEF10L	COLEC12	XKR4	PROK1		PCDH1			LDLRAD1	UBE2R2		PCDH11Y	NCAPD3		WSB2
BMP2K	CACUL1	CEP85			CDV3			RAB3IP	CUL5		IFT122	OPN3		IRX4	ARV1		CYRIA	GSE1		CNGB1	EIF4E3	RBM12B	ST6GALNAC5	ADAMTS7	NRK	CSMD3	UBE2Q1		UMOD			DALRD3	PAK1IP1		NFXL1	MOG		ZNF316
WDFY3	SH2D5	MCM8			KIAA1217			LILRB2	PPAT		DPF3	FRY		EBPL	NR3C2		C1orf21	CYP11B1		NQO1	CYTH3	LATS1	C1QTNF1	STK32A	CCDC144NL	SLC25A25	CD160		BUB1			UNKL	KLF13		CRNKL1	YWHAH		LCTL
FBXO28	PTPRJ	PSENEN			ANKMY1			AMN1	OSTM1		PAX5	KRT73		FLT3LG	NRCAM		COL21A1	CLDN18		SMPDL3A	LYSMD3	EIF5A2	HNRNPA1	RP11-650K20.3	CAMSAP2	FMNL2	HTRA1		PTPN1			SEC16A	SYT7		IRX4	UNC93A		COL26A1
PLEKHA8	GON4L	NCAPH			RGS7			CD22	CAND1		SLC39A4	YWHAE		EDIL3	KLHL14		MAP4	GIPR		BPNT1	FSTL4	UGCG	LAS1L	FRY	KDM5A	ELFN2	RP11-204N11.1		PCDH11Y			KCNJ15	METRN		EBPL	TNFSF18		THEG5
LHX9	EGLN1	PHB			NFIB			DYNC1I1	ALCAM		ANP32E	LTA4H		OSBPL2	SEMA3F		LRRC3	CHM		MPZL3	CDK13	RAB33B	QTRT1	ERC2	N6AMT1	ESCO1	GTF3C2		NFXL1			DRGX	C22orf29		RANBP1	ZIC1		ACVR2A
VWA7	POLQ	UBB			FAM71F1			PKD1L2	PLEKHH2		SURF4	AC004899.1		B3GALT5	C7orf65		TSPAN14	SF3B4		FANCA	SHROOM4	ZNF605	RBCK1	ATP6V1C1	PTGDR	LENG8	HLA-G		CRNKL1			KPNB1	ZNF573		OSBPL2	PRPF19		CORIN
VEGFA	GINS4	BTD			ANKZF1			LILRB4	USP6		GLS2	EHMT1		RANGAP1	STARD8		TRMT1L	GSTO2		SLC25A44	MBD5	PHLDB1	HNRNPA2B1	PUM1	ZNF512	SLAMF6	PSG1		GABRB3			ELF2	FXN		B3GALT5	KLLN		LIAS
CCNJ	COL4A3	SLC26A6			FILIP1L			N4BP2L2	RRP36		ANKRD35	KIF23		PELATON	FKBP5		C6orf62	MLLT3		SCAF8	NAPB	SRSF1	PSG2	TAF1D	USP53	SLC26A9	DOK6		IRX4			NR5A2	TBL3		RANGAP1	PIP5K1A		ALDH6A1
DEDD	NRP2	ZFYVE1			R3HDM1			FNDC3A	AP3M2		ZNF281	ERMAP		POLDIP3	METTL20		PPP1R14C	DHCR24		C12orf43	NIP7	RPL22L1	CDK13	FOXA2	TMEM237	FCRL3	PSTPIP2		B3GALT5			B4GALNT1	NETO2		PELATON	RAB8A		MCM7
MAK16	TP53INP1	ENOX2			MARCHF7			ILK	LDLR		M1AP	DNAJB14		NFATC1	SLCO3A1		SLCO5A1	KITLG		GAS8	SEC61A2	ARFGEF3	TEX14	METTL1	ADGRF5	GBP5	ZNF23		RANGAP1			CORO1C	CFD		POLDIP3	STK40		ANO2
PIKFYVE	MAT2B	MLIP			RGN			ANKLE1	LINC00346		AGAP3	UNC80		AMOTL2	OR2C3		KRTAP1-1	COG7		CEP162	RNF169	CYP1B1	TEX12	TUBB2A	PTPN14	TGM7	ATMIN		PELATON			LONP1	CD38		ZNF254	AZGP1		AXL
CHD5	CAAP1	EPHA5			PPP4R3B			COBLL1	PMP2		DNAI1	SEPHS2		TGIF1	IQSEC2		TBXAS1	IGFBP3		TMEM117	SRGAP1	NGEF	MRPS15	OR2A12	RORA	GCNA	RNF114		POLDIP3			SERPINB8	LYRM4		NFATC1	WNT10A		LARP1B
PLCB1	RNF13	ZMYND8			CCNY			DNM1L	YOD1		KLK8	ZNF680		SSTR3	GATM		HNRNPA1	UGT2B11		GTPBP2	CASK	TSTD3	FCRL5	MEX3C	KLF11	CLNK	SCML2		ZNF254			GPSM3	TRAPPC2P1		AMOTL2	METTL4		MYBL2
RB1	ITFG1	SHMT1			IQUB			MON2	NFRKB		ZNHIT3	CALM1		ANTXRL	SNX2		SEH1L	PAK6		SLC2A14	LCOR	EFHC2	GSG1	POLR2M	SNX4	MAS1L	FAM118B		NFATC1			SDHD	C1orf21		TGIF1	RPP14		EIF1AY
CIT	LPIN1	CNEP1R1			GON4L			RUNX2	ARHGAP32		SMAP1	THAP2		CEP43	TP63		KIF18A	ZNF160		SPATA6	TAOK1	PAK3	MXD3	DMRT3	CREBRF	MED12L	PKD2L2		AMOTL2			MT1HL1	MTG1		SSTR3	UBE2J2		PCDH1
PTPN21	PURA	FSD2			XRN1			STT3A	SLC25A31		TRIM50	PSMB11		GPR132	DTD1		PITPNM3	TSPAN3		GTF3C1	RAB4A	SLC23A2	KATNAL2	USP22	STK17A	TSSK2	GPR89C		SSTR3			TP53	MAPK9		ANTXRL	ZER1		PTPN1
PDGFB	PDPR	GCSAML			RSPO2			GPATCH11	SNAPC3		MBD3	KLHL24		POLR2H	TMPRSS11F		CDHR5	AC008394.1		CCDC63	STX1A	KLRF1	ALPG	QKI	PRKCB	ZFP91	GSTA2		ANTXRL			NLRP6	RP11-108K14.8		EOGT	TBC1D26		PCDH11Y
PKNOX1	GGCX	NCAPG2			TMEM108			NUBP1	PLA2G2C		PMP22	GCSAML		PSMD2	AC005609.1		CDK13	CCDC74A		DTX3	FAM107B	ESM1	HNRNPDL	WDR5B	XPO4	MYLK	BPGM		EOGT			ANKDD1B	SLC25A16		POLR2H	ZNF319		RAD17
PPP6R3	DPYD	KIR2DS4			MARCHF8			CTAGE8	TMEM97		SLC35C2	POU4F1		NRN1	CCT6A		TEX11	CPLX3		RALGPS2	DAG1	MED6	NUF2	ZNF347	FUT8	NPFFR2	ST6GAL1		POLR2H			PAK6	GADD45GIP1		NRN1	C15orf41		NFXL1
NDEL1	HP1BP3	SPOCD1			UBR5			ZNF180	SRF		SMC1A	RNF13		ATG3	C3orf80		RNF17	LURAP1		STAC3	PRKAB1	SLC6A17	COG3	MEGF9	LILRA4	UGT2B28	HMGCR		PSMD2			CHKA	FER		FBXL4	RUFY4		C9orf43
GOSR1	FMNL3	AP2B1			SMARCA1			ZNF229	COX6C		TRMT6	RABGAP1		FBXL4	C3orf35		GSG1	RICTOR		ADAT2	OTUD4	PPP2R2C	MFRP	PEX11B	TTC8	ZNF518B	NME6		ATG3			TRABD2A	NLRP1		FXYD1	FAM86B1		GABRB3
LIMK1	PCMTD1	DOC2A			LAX1			CUL4A	IKBIP		MLPH	KDR		IL20RA	PTGER2		HNRNPC	HJURP		MRS2	TOR1AIP1	FAR2	TMUB1	HGF	ZC3H12B	RBM33	RHOQ		ZNF705E			ERCC6	NNMT		RHBDL1	PROM2		EBPL
ELAVL2	LAMP3	YAP1			MAP3K19			MDM4	IRAK3		FASTKD1	TMEM87A		RFXANK	FAM155A		CERT1	YIPF2		HMOX2	KLHL3	ZNF652	THAP2	CCDC62	ING2	TADA1	TRAF6		FBXL4			MFF	ZBTB37		IL20RA	NAT9		FLT3LG
CNNM3	MAP3K5	TOP3B			POLR3H			ZNF518A	ZNF286B		ARFGAP1	LRRC4B		HARS2	SNX27		CCR6	ASPHD2		TPT1	CGGBP1	LIN28B	CCM2	LMBRD2	GJA5	CCND1	VANGL1		FXYD1			ZNF541	LNPEP		RFXANK	PRR20C		RANBP1
CAPRIN1	HMBOX1	RFX3			EIF4E3			ERMARD	EBF3		MSH6	2022-03-10		CYP39A1	GALNT3		GSDMC	DPH7		TUBGCP3	YME1L1	LCOR	ZMIZ2	KIT	SYTL4	VIT	MECOM		IL20RA			HOMER1	SCAI		GAS2L1	PRR20E		EDIL3
CRAMP1L	TMEM131L	SSH2			RAPGEF4			RCHY1	ZNF747		PHB	SFXN1		TSPAN6	C6orf62		AIF1L	MUC6		CBY2	MAP1B	ALDH1A3	HSDL1	MPP4	AMOTL1	SRSF10	GBP4		RFXANK			KLK15	HDLBP		HARS2	PRR20A		OSBPL2
TIPARP	CADM2	MEI4			TRPS1			C8B	AIDA		PHACTR3	KRIT1		GORASP1	MT-ATP8		TMEM47	STARD7		DACT2	ATP11B	UBN2	RPS6KL1	EDA	PPP1R1C	FKBP1B	PAK1		ZNF274			POTEJ	SNRPE		CCL5	UBE2Z		B3GALT5
APBB2	RAB3B	NLGN4X			OPRK1			NR6A1	LL22NC03-63E9.3		PSME1	TMED7		KCNH6	RPAP3		CCM2	CNIH3		PPIL6	SLC2A3	BTBD18	TRAPPC9	PCID2	NXPH2	PLAAT5	CTSS		CCL5			ZNF550	ZFPM1		TSPAN6	PRR20D		RANGAP1
RGS4	MYO5C	SOHLH2			ZFAND4			MAPK8	FUT8		EPB41L3	CCDC117		ANXA8L1	ISY1-RAB43		PARP9	HELLS		MAP7D1	DDIT4	PDLIM5	CALN1	GALNT4	ALG10B	LPAR1	AC023632.1		TSPAN6			DNAH11	ITGA3		POLR1H	NRXN1		PELATON
WNT9B	LIF	SUV39H1			CCT8			PDK1	C8orf44-SGK3		UBB	AMOT		PPWD1	RAB11FIP2		TRAPPC9	MAGEE1		VTA1	IFIT5	PAK5	INHBE	TMEM41A	GRHL3	COL6A3	PIGG		POLR1H			ZNF468	LAMTOR3		RFC2	PRR20B		POLDIP3
CYP26B1	CSGALNACT1	MSL3			CARF			TUBA4A	ST3GAL6		BTD	ANTXR1		PBK	TCEANC		L3MBTL2	ACTN4		TOMM40L	TEAD1	MSR1	LONP2	ARPC1B	PCDH7	NAA15	FCAMR		GORASP1			NLRP12	PDXK		KCNH6	TBCA		ZNF254
AKT3	RELL1	PPP2R5E			TCAIM			GRIN2C	AL353791.1		CERS5	C14orf39		CIDEA	LMOD3		PCDHA3	TMPRSS4		ITGAX	PHF16	GPX6	PCDHA7	CNR1	DEF8	EXOSC6	NIPAL4		RFC2			LRRC31	TCEA3		ANXA8L1	RCHY1		NFATC1
ANKRD12	ITPKB	CYSLTR1			RALGAPB			UBE2E3	LRRC40		SLC26A6	GOLGA8F		JRK	CAPZA1		HNRNPU	PARM1		FAM120B	FAT3	HIPK2	BBS2	SLC39A9	BCL9	PPP4R4	TINAGL1		NPY4R			ACTR3	MEGF6		PPWD1	RNF19B		AMOTL2
SALL1	SASH1	UBXN8			LRRTM4			WSB2	ZC2HC1A		ZFYVE1	ITGB1		VPS45	FAM228B		PCDHA6	MCM9		TMEM179	NUMB	SIRPA	USP26	FAM199X	EFR3A	CCNT2	KCNC2		ELN			ZBTB10	ANAPC16		PBK	VWC2L		TGIF1
TBX3	ZC3H7B	RNASE4			ABI2			LCTL	FAM19A1		ENOX2	LHCGR		LYPLA1	RNF113B		PCDHA13	CDNF		RNF217	NAB1	SLC35F4	C1QTNF2	ADAMTS17	ENAH	BRD4	BCR		KCNH6			B3GALNT2	DDX58		SEC13	C3orf52		SSTR3
LITAF	EGR3	ZNF630			STIL			IL36G	MORC4		MLIP	HTR5A-AS1		CIRBP	INSIG2		FZD8	ZNF724P		TMEM217	SPATA2	JMY	ANGPTL6	ABI1	AGFG1	MYO18A	AP2B1		ANXA8L1			RBM46	ATG4A		CIDEA	C14orf2		ANTXRL
PHIP	BECN1	ATP7A			JMJD1C			THEG5	ZNF41		SIK3	KLF13		IFT122	EDEM1		PCDHAC2	ZNF432		CIITA	ENDOD1	ASF1A	HMCN1	RABL3	GPM6A	SLC36A1	MFAP3L		PPWD1			EFS	ATP6V1C1		REXO4	RCVRN		EOGT
CCNT2	EPGN	ADA2			PRMT5			ACVR2A	GPR107		EPHA5	IKZF2		DPF3	DDIT4		ENAM	HIST1H2AC		RPUSD2	ELK4	INPP4A	SLC25A2	HIPK1	OSTM1	COL9A1	PHLDA1		EBAG9			WDR72	SMAD2		JRK	PADI3		POLR2H
DLGAP2	B2M	CDKL1			CFAP77			CORIN	TRAPPC10		ZMYND8	PTPN21		PAX5	WBP1		TEKT3	ZNF486		SCML4	SEC24A	SNAI2	KRTAP1-5	RPL37A	MIER3	MSL3	C6orf10		PBK			CNIH4	FAM83F		VPS45	TMTC1		PSMD2
PURA	CLEC4D	MATR3			SLA			LIAS	FAM175B		SHMT1	RAPGEF4		SLC39A4	IL22		SYT15	PPP1R3C		SUMO3	WNK3	TERF1	NARF	DYRK3	TEAD1	ABCA10	FCGR3B		SEC13			SIGLEC7	RTN4RL1		LYPLA1	NUTM2D		NRN1
MGEA5	TMEM9B	PYCR1			C14orf93			ALDH6A1	TDRD15		CNEP1R1	SLC1A1		CPNE6	GTF2H1		HMCN1	RP11-47I22.4		THSD4	CACHD1	RUNX1T1	PCDHGA2	CCDC15	ZNF25	CLEC4D	KLK7		REXO4			P2RY6	ADARB1		CIRBP	PNPLA3		ATG3
PEAK1	MAP3K13	ABCB8			MTSS1			MCM7	MYCL		FSD2	CBLL1		ANP32E	ORMDL1		CDCA7	NUP160		LEO1	DMRT2	TAOK1	NDRG3	IL7R	CXCL10	GAB2	B4GALT5		JRK			TAGLN2	ZBTB17		IFT122	HMBOX1		ZNF705E
ADIPOR2	ZNF217	CATSPER2			SEPTIN2			ANO2	NYX		CSMD2	OAZ1		SURF4	SPC24		SLC25A2	TMBIM1		REV3L	GDF6	TXLNG	RNF26	ANP32B	ARHGAP6	SLC32A1	CBLN1		VPS45			LGR5	MRM1		DPF3	RP11-455G16.1		FBXL4
SPRY4	TMCC3	FAM3A			FARP2			AXL	SNX22		KIR2DS4	MAGEB18		RNF130	XPO4		SPATA9	MRFAP1L1		EXD1	CEP85L	NPNT	RASSF4	ZNF264	WDR43	CAPS	ZBTB37		LYPLA1			OTOG	DARS		PAX5	GLP2R		FXYD1
PTPRJ	MVK	RNF212B			MED30			NUP54	GDPD1		SPOCD1	CYP4F2		TBCB	TAF9B		SPATA16	ACOX1		RIPOR2	ASH1L	MAPK1IP1L	BRIP1	DCBLD1	UFM1	BRI3BP	CYB5D1		CIRBP			ZNF891	PIK3C3		CPNE6	AKT3		IL20RA
ITGA4	SNTG1	OSCAR			DHRS4			LARP1B	KCNQ5		DOC2A	ZRANB3		ZNF281	LPP		KRTAP9-8	OLFM1		TMTC4	LPPR4	SH3PXD2A	KREMEN1	KCNJ2	BCL11A	SOGA1	SOX1		IFT122			POTEB2	PLEC		ANP32E	PPP2R5D		RFXANK
FLT1	XIRP2	FBXL19			AP1S1			BFSP1	TMEM257		YAP1	PRRG1		AGAP3	ARF1		CCNB1	DDX31		N4BP2L1	WIPF1	ZNF555	PCDHGA11	CCDC112	ONECUT2	COL12A1	AC010441.1		DPF3			POTEB	GPSM1		SURF1	RAMP2		GAS2L1
BMP2	BTN3A2	ADAMTS10			ZNF133			MYBL2	GJA1		TOP3B	GOLGA8A		FKBP6	GPR89A		EIF4H	KIAA1024L		BAIAP3	RPS6KA3	ASXL3	PCDHGB7	HCAR1	RNF145	DYNLL2	METTL2B		PAX5			MAGEB17	YAF2		EPHB6	CCDC3		HARS2
STK11IP	DCUN1D3	ITGB6			NUDT13			EIF1AY	ASXL3		RFX3	MKRN3		DNAI1	CPNE4		TMEM245	PIRT		DGLUCY	AP5M1	PCNP	KATNAL1	STK35	COL19A1	IFFO1	ST6GALNAC1		CPNE6			GOLGA8O	TMEM120B		ANKRD35	COL20A1		ZNF274
FAF2	KIRREL1	SLC26A7			NAPB			PCDH1	ZNF790		SSH2	KIF5A		TNFRSF8	AQP4		RNF26	RIPK1		EIF3C	RAPGEF1	SHOC1	ADGRV1	ZNF506	PALMD	SYTL4	RORC		ANP32E			FMN1	ALDH1L2		GTF2I	ZNF804B		CCL5
RASGEF1A	TIMP2	ZNF107			GMPR2			UMOD	ZNRF3		HEPH	USP6NL		ZNHIT3	WDR17		NCALD	RGMA		ARHGAP11A	RAB8B	ZNF181	HDHD2	LONRF1	ESRRG	ZNF280B	FAAH		SURF1			NPIPA3	BCAS2		ZNF281	LHX5		TSPAN6
FBXO10	BUD23	ARPIN			RTF2			BUB1	PRDM15		NLRX1	KLK3		MAP2K4	LRRTM2		BRIP1	RAB5A		TMEM87A	NCAM1	PIP4K2B	FSCB	IGSF11	HOOK1	SIRPA	FYCO1		EPHB6			KRTAP9-6	B4GALT7		M1AP	LEP		NPY4R
CACUL1	RNASEL	PTTG1			USP25			PTPN1	EBF1		NLGN4X	PTPRZ1		SMAP1	SPAG1		EMILIN2	CCDC180		TMEM14B	PLEKHM3	PLEKHM3	C3orf20	MAPK9	MELK	COL13A1	BRAT1		GLS2			ANKRD62	RBM28		EDF1	ADAP2		ELN
U2SURP	LRRC20	WNK2			RALGAPA1			PCDH11Y	BCL9		SOHLH2	PGAP2		RCC1L	LEPROT		PATZ1	LRIG1		PIF1	MLEC	NCOA3	FBXO30	CDKL1	WNT1	GPR78	DDX49		ANKRD35			RASA4B	RP11-343C2.12		AGAP3	HAVCR1		KCNH6
SEMA5A	RILPL1	HPCAL4			USP8			RAD17	XRCC2		FTSJ1	SYT10		UPK1A	MAL2		PCDHGA11	PTPN14		HSPH1	ZNF652	ARHGAP19	CAPRIN2	RASA1	SHISA9	CCN4	SERPINB3		GTF2I			MGAT4D	SPPL2A		FKBP6	PSD3		CYP3A43
C9orf64	CSDE1	ZNF2			STMN4			CRNKL1	UBE3C		CAPZB	MCC		PKIG	C2orf83		PCDHGB1	ZBTB6		SLC35B2	MAPK1IP1L	FXR2	SNX29	KLHL24	ATF7IP	SPSB4	SYNPR		RNF130			KIAA2012	C19orf52		DCTN3	STAT4		ANXA8L1
ZNF280B	TYW5	MIXL1			CCDC198			C9orf43	TRAF1		P2RX2	HMGA2		MBD3	PHTF2		PCDHGB4	PDCD1LG2		CENPW	SNTB2	SNX13	ABRAXAS2	ARGLU1	FAM110C	UNC5D	CEP68		ZNF281			C19orf67	MAGIX		PCED1B	NIPAL1		PPWD1
KLF9	CHD9	NRBF2			TANGO2			GABRB3	SEMA3C		SUV39H1	CNOT7		PMP22	TMTC4		ADGRV1	FAM167A		ATP2C2	BRWD1	PLCG1	PPP1R1B	CHEK1	ARHGEF35	PTPRC	PIN4		M1AP			RFPL4AL1	RNF115		TNFRSF8	MEMO1		SEC13
PTGFRN	SMAD7	KCTD14			FUT11			FLT3LG	LYRM7		VPS36	MIA2		SLC35C2	CRISP3		RBM48	VAV3		C2orf49	MED1	PHF21A	ARID5B	C18orf21	LRP2	DCBLD2	SAMD7		FKBP6			ZNF730	TIGD5		RBPJL	CLEC3A		CIDEA
PLCXD3	TBC1D2	IL1RL1			DCAF5			RANBP1	ZKSCAN3		MSL3	PCBD2		SMC1A	ZNF135		C3orf20	TM7SF2		CAPS2	KBTBD8	CLCC1	LOXL4	SLC35A1	PKP1	IRAG1	NEUROD6		DCTN3			POTEI	CCDC127		TRIM50	CLVS1		REXO4
ACSL4	KCNQ2	SLC5A10			CAST			EDIL3	MEIS1		PPP2R5E	ATP6V1A		TRMT6	LRTOMT		ANKRD27	C9orf142		TEKT4	EP300	GIN1	ANKRD17	GLRA2	SYNE3	MADD	DGUOK		TNFRSF8			TCP11X2	PDF		MBD3	HEPH		JRK
SLC33A1	CARNMT1	STAG2			FCRL6			OSBPL2	AP3S2		CYSLTR1	MMP2		PTGDR	SRSF2		CEP192	ZFP69B		NUMA1	GRID2	TRAM1L1	WDR24	MEOX2	OTULINL	PTPRT	FRMD5		KLK8			NBPF9	MESDC2		SLC35C2	RPIA		VPS45
AGO3	YPEL2	NDUFA5			LRIT2			B3GALT5	ZNF514		UBXN8	ARID2		MLPH	ERMAP		PCGF6	MYO9B		GRAMD1B	PPP6C	THAP5	TRAF7	GPATCH11	SOX14	ELMO2	UNC5C		MAP2K4			AOC3	NAPA		SMC1A	ATP6V1D		LYPLA1
VTI1A	SOBP	GNA13			MAP3K9			RANGAP1	NUDT19		SLC25A14	CXCL10		FASTKD1	GNPNAT1		USP42	TMEM234		KIAA0513	ERLIN1	C21orf91	RHBDD1	ZNF274	IRF2BP2	APBB3	INTS2		SMAP1			CYP26B1	ZNF589		TRMT6	RAD51D		CIRBP
LDLRAD3	INO80	ARL4C			GTDC1			PELATON	SLC19A2		ZNF630	AGMAT		MSH6	SGMS2		FAM161A	GCSAML		ZRANB3	ASAP1	SNAPC1	ATP13A4	DCLK1	ARID4A	PPARGC1B	RASSF2		RCC1L			CIB1	MECP2		PTGDR	RARB		DPF3
ZNF532	SNX21	KRT23			ZFYVE16			POLDIP3	SRSF1		SIGMAR1	SCN10A		CTNNBL1	RAI14		ARID5B	ZNF586		C2CD3	KRT80	C2orf49	ELAVL3	TMEM170A	ASAH2B	WIPF2	SLC12A2		PKIG			ATG12	CENPA		MLPH	IYD		IFT122
MYNN	SOGA1	BLOC1S2			SARAF			NFATC1	BAG4		NDRG2	CD44		PHB	LIMCH1		NLRC5	GPR89A		PHRF1	ZNF365	TPCN1	MRI1	MZT1	PIK3C2G	AMOT	DMRT1		TRIM50			YTHDF3	POLDIP3		FASTKD1	SMIM10		PAX5
KPNA3	MUC17	GNA12			CCSER2			AMOTL2	SLC17A8		ATP7A	ELL3		SLITRK1	SLC5A12		LOXL4	HIRIP3		CRACR2B	FARP1	PTS	GARNL3	PRR23C	SNX3	NSD2	JMJD1C		MBD3			CCNT1	PTCHD1		ARFGAP1	C6orf211		CPNE6
ADAMTSL2	GMCL1	EHD1			SIPA1L1			TGIF1	SLC23A3		ADA2	CXorf24		PHACTR3	SLFN5		TMEM164	AMN1		REPS1	ZNF281	PARD6B	SYT3	MAGT1	NEUROD4	UNC5A	TAF1B		PMP22			ZNF83	H2AFJ		CTNNBL1	PPP1R14C		ANP32E
MCM3	HCN4	YAE1			KIF20B			SSTR3	STK38L		PSMA6	LRIF1		HADHB	KNSTRN		SLITRK6	PLEKHM1		C6orf89	GPC6	CDK15	DCUN1D5	GLO1	PANX1	TMEM132D	RBL2		SLC35C2			STIM1	MAN2A2		PHB	VAMP3		SURF4
IL1RAP	THBS2	ADAM33			WDR86			ANTXRL	SCAF4		CDKL1	RAB23		CEP85	ARHGEF9		RGPD5	FAM83A		ZDHHC20	HEG1	THRB	TCHP	AP001579.1	HSPE1-MOB4	SGSM1	GCLM		PTGDR			CHUK	ARSA		FADS2	SLC26A11		GLS2
INO80	PLSCR4	ACHE			EFCAB11			EOGT	ZBTB25		PRAC2	HPS5		MCM8	SOHLH2		RHBDD1	GAREM		MON1B	LIMK1	MPP4	YIPF4	CCDC68	DIO2	ZNF483	AHCYL2		MLPH			LPAR4	COG8		SLITRK1	TSSK6		ANKRD35
ATP2B2	DGKH	ESRRA			HECTD2			GPR132	BTBD7		PYCR1	TAF13		EPB41L3	SPIN4		ELAVL3	MEA1		ADD1	MGA	RELN	DNAJC30	MCL1	AMPH	ZNF431	RAB40A		FASTKD1			CASP9	SLC35B1		PHACTR3	F2R		RNF130
GPR157	ISM1	CHRNA2			SERPINA9			POLR2H	AC007390.5		ARHGAP27	BRI3BP		NCAPH	PCMTD2		SLF1	ZNF154		SLC45A4	GABRB3	ZNF516	EEF1AKMT4	SLC2A2	PCDH20	ZNF384	EGF		ARFGAP1			SKOR2	SLC29A4		CEP85	LRRC24		M1AP
FOXA1	EFCAB1	C2			PITPNB			NRN1	KIAA1161		ABCB8	ZNF281		UBB	FLAD1		CAMKK1	TMEM47		STK24	ANGEL2	LDB3	PRXL2A	DEPDC1	WDR17	MBNL3	FSHB		MSH6			GRM1	ASL		PSME1	RUNX3		AGAP3
BID	SLC25A36	AP1G2			PPP4R3A			ATG3	SOS1		SLC35G4	FANCI		BTD	C2orf54		FLYWCH1	FAM192A		ADH1B	RNF24	C2orf15	DDI2	TRIM49D1	TMEM30A	SYN2	YWHAQ		PHB			COL5A1	RPL27A		PSENEN	SYNDIG1		FKBP6
RYBP	CDCA7	PRR23D2			VOPP1			FBXL4	ABCA1		CATSPER2	PANK3		CST8	C2orf48		DCUN1D5	MTAP		TBC1D4	SYNJ2BP	KLK7	DNAJC14	PAFAH1B1	ZFP1	ROBO1	TRAPPC11		SLITRK1			GDNF	TIFA		EPB41L3	LOH12CR1		DCTN3
PIP4K2C	STK11IP	PRR23D1			CBLL1			RHBDL1	C17orf78		EXOC7	EFHC1		CERS5	CAV2		C9orf64	ACPP		AASDH	UBE2B	PAX6	EEF1D	LAPTM4B	NCAM2	MED22	AKR1B1		HADHB			ADAM2	GRHPR		NCAPH	BUD13		DNAI1
TMEM231	BMP2	PRKG2			CHPF2			IL20RA	TTLL7		RNF212B	PAQR3		SLC26A6	FEZF1		NICN1	YPEL5		PRMT2	RGL1	KLHL31	GFM2	EPHA5	PCDHB4	MTO1	CLNK		MCM8			L1CAM	RAB3C		UBB	ABCB5		TNFRSF8
ZNF236	YWHAQ	PRIM2			PHF21B			RFXANK	DGKH		PES1	ZNF217		ENOX2	KRTAP9-6		RNF135	KPRP		CKAP2	NFASC	NCOR2	BAZ1B	LRAT	SH3GL3	SLC12A6	FANCI		PSME1			ZKSCAN8	SYTL3		BTD	TMEM87A		ZNHIT3
PDLIM5	TSC22D2	ARMH2			PLCB2			GAS2L1	SERP1		TSEN34	AC008267.1		ETFDH	AC010536.1		UTP23	SAMD4A		RGS22	FBXW11	KCTD15	L3MBTL3	UBE2D2	CD47	RORA	PBRM1		PSENEN			ENG	ING2		CERS5	FAM13A		ADRM1
NFIC	FURIN	MAGEA2			ANLN			ZNF274	TIFA		PLS3	RANBP9		FHOD3	AMICA1		LLPH	BMP3		ZNF79	DENND2C	PSPH	GHDC	DTL	SART3	KCNK10	C2orf74		EPB41L3			NBPF12	COX15		ZFYVE1	PICALM		SMAP1
DSTYK	PUDP	MUC20			ZNF106			CCL5	AGO1		ADAMTS10	PLEKHA3		UBE2C	TELO2		DDI2	TACR1		ARMC1	AKAP2	PIN1	DCTN5	COL4A1	FRMPD4	RHBDL3	SMIM21		NCAPH			AKT1S1	TMBIM4		ENOX2	SETD7		RCC1L
RAPGEF2	ACIN1	NPIPA8			ADAP1			CYP39A1	SON		ITGB6	MOB1B		MLIP	LLPH		PGAP4	ATP10B		RMDN1	KSR1	CHD2	AP1M1	NDFIP2	TFB1M	FAM122A	OGN		CST8			HIPK3	ZNF324		ETFDH	GP6		UPK1A
SAMD8	KLHL36	ZFP37			DBNL			TSPAN6	ARSD		SLC26A7	COL19A1		SIK3	BVES		FAXDC2	NIF3L1		ACSL1	KDM1B	MAP1LC3B	UNC80	ATF7IP	MTPAP	OTULIN	ERLEC1		CERS5			NBL1	SLC8A1		FHOD3	CCDC148		RBPJL
CRTC3	STARD8	UBAP2			OPALIN			RFC2	FCGR2A		ZNF107	OR12D3		EPHA5	ULK1		PCDHGC4	DNAJC27		ANKRD10	ELAVL4	HPS5	KBTBD8	ZNF70	MEGF11	SAMD1	ZHX1		SLC26A6			CDK5RAP1	PITPNC1		UBE2C	AC004076.7		TRIM50
KIF1B	COIL	ADNP			BCAT2			NPY4R	CDC20B		IMPG1	ADAM7		ZMYND8	GJB6		PCDHGC5	KRT33B		KLHL1	ZFX	TMCC1	OSBPL6	CACNG3	HCFC2	FDXACB1	NRN1		ZFYVE1			SDHC	GPLD1		MLIP	CHRM5		MBD3
GAN	KCNE4	LZTS3			SERHL2			ELN	MCL1		TRIM46	ZNF184		SHMT1	FAM13C		BAZ1B	C1orf95		SLC44A1	NOTCH1	PLPPR1	ST6GAL2	GABARAPL3	TBL1X	MRAP2	DROSHA		ETFDH			EOMES	C19orf47		EPHA5	HNRNPUL1		PMP22
GPR37	SLC12A3	KCNK9			EIF3J			KCNH6	ZBTB44		ARPIN	EIF3J		FSD2	AL354993.1		HOOK3	SPCS2		GRTP1	AAK1	LYRM2	GPR174	AEBP2	CBR4	CMTM7	MAGEB10		FHOD3			GSE1	ZNF860		ZMYND8	INIP		SLC35C2
SEPT2	COA5	PNMA3			NEDD4			CYP3A43	UBE2W		PTTG1	AASDH		GCSAML	HIATL2		PROK1	FAM132B		CENPE	CCNJL	LPIN1	MFSD14B	CR2	RASSF3	GLCCI1	GINS4		MLIP			HERC4	XRCC3		SHMT1	TMEM42		SMC1A
RASA2	COL4A1	PPFIA2			FKBP9			ANXA8L1	SGCD		IDH1	HIST1H3E		NCAPG2	MME		MAML2	HOXC9		OTUD6B	PRRG4	FAM169A	FAM126A	GAD1	TLR5	SMIM12	MTMR9		SIK3			TPM3	SLC38A9		FSD2	MCU		TRMT6
MCF2L	YPEL4	GNB1			VKORC1L1			PPWD1	FAM161A		HPCAL4	PCSK5		CSMD2	ARHGAP5		FRMPD3	WHSC1L1		SYNPO2	NDNF	ITPR1	CARD6	RFTN1	MOB4	CCDC124	SYPL2		EPHA5			GANAB	VSNL1		GCSAML	MUC1		PTGDR
SHANK2	CYB561D1	CDRT1			IQCH			EBAG9	FAM84B		ZNF2	WDR96		KIR2DS4	POU6F2		EFCAB7	SSBP4		ANAPC4	CEP97	HEG1	INSM2	SRP19	FOXO3	HAUS1	FAM221B		ADCY1			TEX264	PNRC1		NCAPG2	SSBP3		MLPH
PGM2L1	ARHGAP35	SYCP1			SUN3			CIDEA	SOX8		ZMAT1	USP1		SPOCD1	EPS15L1		LCOR	RPL35A		CERCAM	CHMP5	CHST9	MYO18B	PPFIA2	GPSM2	KCTD12	SLC30A8		FSD2			CDK5RAP3	MTUS2		CSMD2	CSRP1		FASTKD1
KIF26B	NEK9	BARD1			AMZ1			JRK	TCF4		MDH2	CDC73		AP2B1	TRABD2A		MEGF11	FLRT3		RUBCNL	TCF4	DMRT2	GTPBP3	TP53INP1	CDK5R1	DHRS1	UBTF		GCSAML			SNX2	EIF2B5		KIR2DS4	ZNF669		ARFGAP1
USP53	SRPK1	BTBD3			LRRC49			VPS45	SGPP1		KCTD14	DAZAP1		TMEM150B	TNFRSF21		PCDH7	PAGR1		CRISPLD1	AFF4	TJP1	PLEKHA8	ADAMTS9	ZNF493	RAB3C	TMEM138		NCAPG2			CLCC1	EPPK1		SPOCD1	EPT1		MSH6
USP6	SRGAP3	HHLA2			ULK3			LYPLA1	HAP1		PPP1R7	GRAP2		DOC2A	FUT4		PHF6	CTRC		GARNL3	GPRIN3	FAM218A	DHX37	IQCG	RAPGEF4	FOXP4	DPPA3		CSMD2			SLC43A3	ADSL		AP2B1	TOR1AIP2		CTNNBL1
PDE1B	GCA	EYA3			UBE2Q2			IFT122	FBXL4		ZSCAN10	C4orf26		YAP1	RABGAP1L		ASPH	LAT2		ANTXR2	BCL2	IQSEC1	FOXP1	SLC25A17	SLC25A53	NUS1	ST8SIA5		TMEM150B			DMC1	DNTTIP2		DOC2A	SORL1		PHB
FNDC3A	SFXN5	MACO1			NOLC1			DPF3	DCUN1D1		SLC5A10	PPAP2B		TOP3B	RP11-455G16.1		AP1M1	VCX3B		PCMTD1	FNDC3B	HS6ST2	CYHR1	DCAF4L1	FAM227A	TLCD1	ARHGAP12		DOC2A			NUP153	CABLES1		TOP3B	NAA11		FADS2
TCTEX1D1	RSBN1	ZCCHC17			VGLL4			PAX5	ADAMTS17		STAG2	C1orf213		RFX3	CBFB		FAXC	POLR1D		CBR1	GRIP1	MYCN	MFSD9	FAM156B	CNTNAP5	SP1	ARHGAP24		YAP1			PHF7	SLC11A2		RFX3	THAP3		SLITRK1
MAST3	CYP26B1	MXRA8			LRRC28			SLC39A4	ZNF208		NDUFA5	TBX22		SSH2	TPRG1		ZBTB37	DNAJC5		CNOT6L	SLC5A3	USF3	RAX2	FAM156A	RASAL2	ZNF655	PDK4		TOP3B			FGGY	RRP1		SSH2	RP11-363G10.2		PHACTR3
C16orf72	CCSER1	CTNNA2			TAMM41			CPNE6	LDOC1L		A2ML1	EOGT		MEI4	ZNF536		GPR174	DNAJC8		NTMT1	PLK2	LY75	TRIM52	PCGF6	GJB3	TLR4	AC104472.1		RFX3			RUSC1	LPAR2		HEPH	DKFZP667F0711		CEP85
RASGRF2	GLO1	PTGES3			PTCD2			SURF4	SLC7A13		GNA13	ZNRF2		HEPH	ZBTB10		KIF2B	CDK1		SLC25A30	CLOCK	REV3L	ZNF503	DCAF13	TSHZ2	KIF23	TMEM200A		SSH2			LMCD1	SLC6A19		NLRX1	FLVCR2		MCM8
GIGYF1	PEAK1	OLFM1			LYSMD4			EPHB6	ZNF442		PIK3CG	FBXO33		NLRX1	CNIH3		PAPOLA	C1QTNF5		PRRC1	THRB	ARIH2	AGBL4	VMA21	SEPT8	TAF8	TMPRSS11F		MEI4			PTPN5	AP1S1		NLGN4X	RP11-114H20.1		NCAPH
EFNB2	WDCP	ARSL			MYRIP			RNF130	GINM1		KCNS3	RAB8B		NLGN4X	PUS7		GATA2	NFASC		KLF5	RFX7	CHM	ADO	CCDC160	TRIO	BCL11B	ZNF664		HEPH			RXYLT1	UMPS		VPS29	FAM57A		BTD
SLC48A1	RASSF2	PFKFB3			UTP15			ZNF281	SRGAP2		LBX2	CRISP3		SOHLH2	RBM41		RAPSN	NCOA2		FRG2	AHNAK	CSRNP3	RNFT2	ZNF791	RNF180	MACROH2A1	MAGEB4		NLRX1			ZNF189	APOPT1		CAPZB	BMF		CERS5
ATOH8	GPAM	SUSD1			FAM234A			M1AP	SLC7A14		KRT23	C1orf85		VPS29	QPCTL		USP30	CPA6		PTTG1IP	FAM178A	KCNK2	NFATC2IP	DNAJC22	ENPP4	BCL2L11	ERLIN2		ABR			PELP1	CSTB		P2RX2	IFITM10		SLC26A6
RPS6KA2	SPATA1	PRKCQ			SLC43A2			EDF1	ABCA13		HES6	ZCCHC6		FTSJ1	C16orf52		ZNF577	RORB		GRID2	RAB3B	44256	CEP89	RAPH1	ANGEL1	TRIOBP	MOCOS		UBE2A			MS4A15	WDR53		SUV39H1	CAPN13		ZFYVE1
SRGAP1	RRP15	SLC35A2			SLC13A5			AGAP3	MTM1		BLOC1S2	SLC5A3		CAPZB	GINS1		TRIM51	ZNF337		FARP1	ANGPTL3	ZNF274	ITIH5	TCAIM	STRBP	MPLKIP	TMC5		CAPZB			ZFAND5	MRGPRF		PPP2R5E	DNAJC24		ETFDH
IPO9	RAB11FIP4	STIP1			PAQR4			DNAI1	EREG		DPEP2NB	SMOC1		SUV39H1	DDX11		FOXP1	MRPL45		TRMT10B	PALM2-AKAP2	NEGR1	AOPEP	PGM2L1	CDRT4	NFAT5	OR12D3		P2RX2			RNF214	GMPR		UBXN8	GLIPR2		FHOD3
SLC24A4	E2F3	ZNF143			PHF23			PCED1B	SLC35A2		YAE1	RAB2B		CLPTM1	GPR89C		MAFG	CCM2		SLC35D2	ST8SIA3	STON2	ZNF587	ADAMTS20	TPRX1	H2BC5	TWIST1		VPS36			SLC25A45	NAT10		SLC25A14	TRAF5		UBE2C
IPCEF1	CYBB	USP47			ZSCAN32			TNFRSF8	SNX11		ADAM33	ZNF765		PPP2R5E	DPP10		INA	CASP7		FGD3	NACC2	FCAR	LRP11	RP6-24A23.6	DENND1B	MIPOL1	SMIM5		MSL3			DNM3	CYB5R3		ZNF630	POM121C		MLIP
2022-03-01	FAM129B	MRTFA			CLCA1			KLK8	RPS3		TMEM262	GOLGA6C		ZC3HC1	TRIM42		TRIM52	KHNYN		ST6GALNAC6	ANO5	CFLAR	FIBCD1	PAX4	FAM172A	R3HDM4	TBC1D31		PPP2R5E			CARHSP1	GNB1L		SIGMAR1	SOHLH1		SIK3
RPP14	MCC	MICAL2			RCAN1			ZNHIT3	PDE11A		ESRRA	EFCAB13		RNASE4	ATP13A3		LRCH3	CACNA1E		CLCN7	STYX	PTBP1	LACTB	HMMR	RNMT	MRRF	B4GALT6		ETF1			NBPF20	NUP35		NDRG2	RFFL		EPHA5
RNF150	AP3D1	DFFB			AIPL1			MAP2K4	MYO9A		SNX5	COL17A1		SLC25A14	TNFRSF11A		RIOX2	ZNF431		SUSD3	DHX9	LRP4	PRPF38A	RBAK	HAUS2	SPATA17	RBM7		SLC25A14			SRPK2	C12orf5		ATP7A	MBLAC2		ADCY1
TNRC6C	DNM1L	PAMR1			RICTOR			ADRM1	TRIM22		CHRNA2	TRIM10		NDRG2	LYN		JAM3	SAR1B		GLIPR2	ROCK2	F2RL2	TNS4	SLC35B4	ANKS4B	MBOAT2	ZNRF1		ZNF630			E2F6	SMC1A		ADA2	SPOCK1		ZMYND8
[truncated: 16,078 more rows]

## Sheet: Supplementary Table 7
Supplementary table 7. DEipr-miRNA-targetgenes between Cluster 1 and Cluster 2
gene	C1-Mean	C2-Mean	logFC	pValue	fdr
G6PC	1.52133	0.478037	-1.67014	8.3e-29	2.97e-26
[truncated: 105 more rows]

## Sheet: Supplementary Table 8
Supplementary table 8. Subcellular localization of DEipr-miRNAs-targeted DEGs
[truncated: 242 more rows]

[truncated: 3 more sheets: Supplementary Table 9, Supplementary Table 10, Supplementary Table 11]
